# Supplementary material for: Polymorphism and Hirshfeld surface analysis of tetra­oxa[2]perfluoro­arene[2]triazine
Source: Acta Crystallogr E Crystallogr Commun. 2025 Mar 6;81(Pt 4):289–95. doi: 10.1107/S205698902500194X (PMC11974337; doi:10.1107/S205698902500194X)
Supplement: Supplementary file 1 [file e-81-00289-sup1.cif]

##############################################################################
#                                                                            #
# This CIF contains the data in a paper accepted for publication in          #
# Acta Crystallographica Section E. It conforms to the requirements of       #
# Notes for Authors for Acta Crystallographica Section E, and has been       #
# peer reviewed under the auspices of the IUCr Commission on Journals.       #
#                                                                            #
# Full details of the Crystallographic Information File format               #
# are given in the paper "The Crystallographic Information File (CIF):       #
# a New Standard Archive File for Crystallography" by S. R. Hall, F. H.      #
# Allen and I. D. Brown [Acta Cryst. (1991), A47, 655-685].                  #
#                                                                            #
# The current version of the core CIF dictionary is obtainable from          #
# ftp://ftp.iucr.org/pub/cif_core.dic.                                       #
#                                                                            #
# Software is freely available for graphical display of the structure(s)     #
# in this CIF. For information consult the CIF software page                 #
# http://www.iucr.org/resources/cif/software.                                #
#                                                                            #
# This file may be used for bona fide research purposes within the           #
# scientific community so long as proper attribution is given to the journal # 
# article from which it was obtained.                                        #
#                                                                            #
##############################################################################
data_global
_audit_creation_method     'SHELXL-2019/1'
_journal_date_recd_electronic     2025-02-21
_journal_date_accepted     2025-02-28
_journal_name_full     'Acta Crystallographica, Section E'
_journal_year     2025
_journal_volume     81
_journal_issue      1
_journal_page_first     0
_journal_page_last     0
_journal_paper_category     GO
_journal_paper_doi     10.1107/S205698902500194X
_journal_coeditor_code     TX2095
_publ_contact_author_name     'Dr. Akiko Hori'
_publ_contact_author_address
;
Department of Applied Chemistry
Graduate School of Engineering and Science
307 Fukasaku
Minuma-ku
Saitama-shi
Saitama 337-8570
Japan
;
_publ_contact_author_email     ahori@shibaura-it.ac.jp
_publ_contact_author_fax     '+81-48-687-5013'
_publ_contact_author_phone     '+81-48-720-6350'
_publ_section_title
;
Polymorphism and Hirshfeld surface analysis of
tetraoxa[2]perfluoroarene[2]triazine
;
loop_
    _publ_author_name
    _publ_author_address
    'Tadashi Kawasaki'
;
Department of Applied Chemistry
Graduate School of Engineering & Science
307 Fukasaku
Minuma-ku
Saitama-shi
Saitama 337-8570
Japan
;
    'Akiko Hori'
;
Department of Applied Chemistry
Graduate School of Engineering & Science
307 Fukasaku
Minuma-ku
Saitama-shi
Saitama 337-8570
Japan
;
_publ_section_synopsis
;
Tetraoxa[2]perfluoroarene[2]triazine (C~20~H~6~F~8~N~6~O~6~), composed of two
tetrafluorophenylene and two triazine moieties connected by four oxygen atoms,
was crystallized <i>via</i> slow evaporation of a dichloromethane solution,
yielding two polymorphs with block- and plate-shaped crystals.
;
data_I
_audit_creation_method     'SHELXL-2019/1'
_chemical_name_systematic
;
Tetraoxa[2]perfluoroarene[2]triazine
;
_chemical_name_common     ?
_chemical_formula_moiety     'C20 H6 F8 N6 O6'
_chemical_formula_sum     'C20 H6 F8 N6 O6'
_chemical_formula_iupac     'C20 H6 F8 N6 O6'
_chemical_formula_weight     578.31
_chemical_melting_point     ?
_space_group_crystal_system     triclinic
_space_group_name_H-M_alt     'P -1'
_space_group_name_Hall     '-P 1'
loop_
    _space_group_symop_operation_xyz
    'x, y, z'
    '-x, -y, -z'
_cell_length_a     7.1461(19)
_cell_length_b     8.660(2)
_cell_length_c     9.280(3)
_cell_angle_alpha     90.742(9)
_cell_angle_beta     101.274(9)
_cell_angle_gamma     113.887(9)
_cell_volume     512.3(2)
_cell_formula_units_Z     1
_cell_measurement_reflns_used     1960
_cell_measurement_theta_min     3.1676
_cell_measurement_theta_max     26.3310
_cell_measurement_temperature     100
_exptl_crystal_description     block
_exptl_crystal_colour     colourless
_exptl_crystal_size_max     0.180
_exptl_crystal_size_mid     0.124
_exptl_crystal_size_min     0.060
_exptl_crystal_density_diffrn     1.875
_exptl_crystal_density_meas     ?
_exptl_crystal_density_method     'not measured'
_exptl_crystal_F_000     288
_exptl_absorpt_coefficient_mu     0.187
_exptl_absorpt_correction_type     multi-scan
_exptl_absorpt_process_details
;
(SADABS; Krause et al., 2015)
;
_exptl_absorpt_correction_T_min     0.84
_exptl_absorpt_correction_T_max     0.99
_diffrn_ambient_temperature     100
_diffrn_source     ?
_diffrn_radiation_type     MoK\a
_diffrn_radiation_wavelength     0.71073
_diffrn_measurement_device_type     'Bruker D8 Goniometer'
_diffrn_measurement_method     '\f and \w scans'
_diffrn_detector_area_resol_mean     7.3910
_diffrn_reflns_number     3886
_diffrn_reflns_av_R_equivalents     0.0295
_diffrn_reflns_av_unetI/netI     0.0435
_diffrn_reflns_theta_min     3.168
_diffrn_reflns_theta_max     25.026
_diffrn_reflns_theta_full     25.026
_diffrn_measured_fraction_theta_max     0.950
_diffrn_measured_fraction_theta_full     0.950
_diffrn_reflns_limit_h_min     -8
_diffrn_reflns_limit_h_max     8
_diffrn_reflns_limit_k_min     -9
_diffrn_reflns_limit_k_max     10
_diffrn_reflns_limit_l_min     -11
_diffrn_reflns_limit_l_max     10
_refine_special_details     ?
_reflns_number_total     1723
_reflns_number_gt     1324
_reflns_threshold_expression     'I > 2\s(I)'
_refine_ls_structure_factor_coef     Fsqd
_refine_ls_matrix_type     full
_refine_ls_R_factor_all     0.0575
_refine_ls_R_factor_gt     0.0381
_refine_ls_wR_factor_gt     0.0833
_refine_ls_wR_factor_ref     0.0918
_refine_ls_goodness_of_fit_ref     1.070
_refine_ls_restrained_S_all     1.070
_refine_ls_number_reflns     1723
_refine_ls_number_parameters     182
_refine_ls_number_restraints     0
_refine_ls_hydrogen_treatment     constr
_refine_ls_weighting_scheme     calc
_refine_ls_weighting_details
              'w=1/[\s^2^(Fo^2^)+(0.0367P)^2^+0.2238P] where P=(Fo^2^+2Fc^2^)/3'
_atom_sites_solution_hydrogens     geom
_atom_sites_solution_primary     ?
_atom_sites_solution_secondary     ?
_refine_ls_shift/su_max     0.000
_refine_ls_shift/su_mean     0.000
_refine_diff_density_max     0.215
_refine_diff_density_min     -0.275
_refine_ls_extinction_method     none
_refine_ls_extinction_coef     .
loop_
    _atom_type_symbol
    _atom_type_description
    _atom_type_scat_dispersion_real
    _atom_type_scat_dispersion_imag
    _atom_type_scat_source
    'C' 'C' 0.0033 0.0016
                         'International Tables Vol C Tables 4.2.6.8 and 6.1.1.4'
    'H' 'H' 0.0000 0.0000
                         'International Tables Vol C Tables 4.2.6.8 and 6.1.1.4'
    'F' 'F' 0.0171 0.0103
                         'International Tables Vol C Tables 4.2.6.8 and 6.1.1.4'
    'N' 'N' 0.0061 0.0033
                         'International Tables Vol C Tables 4.2.6.8 and 6.1.1.4'
    'O' 'O' 0.0106 0.0060
                         'International Tables Vol C Tables 4.2.6.8 and 6.1.1.4'
_computing_data_collection
;
APEX5 (Bruker, 2019)
;
_computing_cell_refinement
;
SAINT V8.40B (Bruker, 2019)
;
_computing_data_reduction
;
SAINT V8.40B (Bruker, 2019)
;
_computing_structure_solution
;
<i>SHELXT2018/2</i> (Sheldrick, 2015a)
;
_computing_structure_refinement
;
<i>SHELXL2019/1</i> (Sheldrick, 2015b)
;
_computing_molecular_graphics
;
<i>ShelXle</i> (H\"ubschle et al., 2015) and Mercury (Macrae <i>et
al.</i>,  2020)
;
_computing_publication_material     ?
loop_
    _atom_site_type_symbol
    _atom_site_label
    _atom_site_fract_x
    _atom_site_fract_y
    _atom_site_fract_z
    _atom_site_U_iso_or_equiv
    _atom_site_adp_type
    _atom_site_calc_flag
    _atom_site_occupancy
    _atom_site_disorder_assembly
    _atom_site_disorder_group
    C C1 0.2310(4) 0.6873(3) 0.4991(2) 0.0184(5) Uani d 1 . .
    C C2 0.0922(4) 0.7559(3) 0.5196(2) 0.0182(5) Uani d 1 . .
    C C3 0.1420(4) 0.8726(3) 0.6386(2) 0.0183(5) Uani d 1 . .
    C C4 0.3323(4) 0.9251(3) 0.7362(2) 0.0181(5) Uani d 1 . .
    C C5 0.4723(4) 0.8573(3) 0.7158(2) 0.0180(5) Uani d 1 . .
    C C6 0.4211(4) 0.7375(3) 0.5989(2) 0.0184(5) Uani d 1 . .
    C C7 0.4728(4) 0.7988(3) 0.1483(2) 0.0172(5) Uani d 1 . .
    C C8 0.2802(4) 0.5391(3) 0.0409(2) 0.0174(5) Uani d 1 . .
    C C9 0.0875(4) 0.2548(3) -0.0668(3) 0.0210(6) Uani d 1 . .
    H H9A 0.159037 0.207379 0.008882 0.032 Uiso calc 1 . .
    H H9B 0.050618 0.188273 -0.162360 0.032 Uiso calc 1 . .
    H H9C -0.040371 0.250658 -0.040013 0.032 Uiso calc 1 . .
    C C10 0.2633(4) 0.6098(3) 0.2654(2) 0.0174(5) Uani d 1 . .
    F F1 -0.0935(2) 0.70620(17) 0.42333(14) 0.0232(4) Uani d 1 . .
    F F2 0.0058(2) 0.93768(17) 0.65671(14) 0.0237(4) Uani d 1 . .
    F F3 0.6620(2) 0.91391(17) 0.80696(14) 0.0226(3) Uani d 1 . .
    F F4 0.5565(2) 0.67242(18) 0.57993(15) 0.0256(4) Uani d 1 . .
    N N1 0.4026(3) 0.7671(2) 0.2726(2) 0.0166(4) Uani d 1 . .
    N N2 0.4183(3) 0.6951(2) 0.0277(2) 0.0176(5) Uani d 1 . .
    N N3 0.1943(3) 0.4860(2) 0.1569(2) 0.0181(5) Uani d 1 . .
    O O1 0.3814(2) 1.0421(2) 0.85763(16) 0.0197(4) Uani d 1 . .
    O O2 0.2255(2) 0.4297(2) -0.07699(16) 0.0199(4) Uani d 1 . .
    O O3 0.1720(2) 0.5621(2) 0.38295(17) 0.0211(4) Uani d 1 . .
loop_
    _atom_site_aniso_label
    _atom_site_aniso_U_11
    _atom_site_aniso_U_22
    _atom_site_aniso_U_33
    _atom_site_aniso_U_12
    _atom_site_aniso_U_13
    _atom_site_aniso_U_23
    C1 0.0221(14) 0.0125(12) 0.0173(12) 0.0017(11) 0.0093(10) 0.0010(10)
    C2 0.0193(13) 0.0153(12) 0.0159(12) 0.0019(11) 0.0063(10) 0.0045(10)
    C3 0.0187(13) 0.0180(13) 0.0215(13) 0.0081(11) 0.0105(10) 0.0047(10)
    C4 0.0212(14) 0.0171(13) 0.0139(12) 0.0047(11) 0.0066(10) 0.0008(10)
    C5 0.0193(13) 0.0173(13) 0.0158(12) 0.0053(11) 0.0048(10) 0.0050(10)
    C6 0.0192(13) 0.0162(13) 0.0224(13) 0.0069(11) 0.0110(10) 0.0056(10)
    C7 0.0170(13) 0.0166(13) 0.0192(13) 0.0082(11) 0.0037(10) 0.0015(10)
    C8 0.0181(13) 0.0209(13) 0.0150(12) 0.0114(11) 0.0004(10) -0.0017(10)
    C9 0.0228(13) 0.0165(13) 0.0214(13) 0.0068(11) 0.0027(10) -0.0027(10)
    C10 0.0184(13) 0.0204(14) 0.0156(12) 0.0094(12) 0.0057(10) 0.0019(10)
    F1 0.0210(8) 0.0241(8) 0.0197(7) 0.0062(7) 0.0008(6) -0.0013(6)
    F2 0.0236(8) 0.0250(8) 0.0256(7) 0.0126(7) 0.0066(6) -0.0017(6)
    F3 0.0209(8) 0.0252(8) 0.0199(7) 0.0089(7) 0.0023(6) 0.0002(6)
    F4 0.0264(8) 0.0252(8) 0.0298(8) 0.0140(7) 0.0097(6) -0.0012(6)
    N1 0.0181(11) 0.0158(11) 0.0160(10) 0.0055(9) 0.0069(8) 0.0022(8)
    N2 0.0197(11) 0.0179(11) 0.0159(10) 0.0083(9) 0.0046(8) -0.0012(8)
    N3 0.0200(11) 0.0171(11) 0.0169(10) 0.0077(9) 0.0038(8) -0.0016(8)
    O1 0.0240(9) 0.0178(9) 0.0148(8) 0.0046(8) 0.0078(7) -0.0023(7)
    O2 0.0236(10) 0.0175(9) 0.0171(8) 0.0074(8) 0.0038(7) -0.0042(7)
    O3 0.0255(10) 0.0156(9) 0.0175(8) 0.0022(8) 0.0087(7) -0.0025(7)
_geom_special_details
;
 All esds (except the esd in the dihedral angle between two l.s. planes)
 are estimated using the full covariance matrix.  The cell esds are taken
 into account individually in the estimation of esds in distances, angles
 and torsion angles; correlations between esds in cell parameters are only
 used when they are defined by crystal symmetry.  An approximate (isotropic)
 treatment of cell esds is used for estimating esds involving l.s. planes.
;
loop_
    _geom_bond_atom_site_label_1
    _geom_bond_atom_site_label_2
    _geom_bond_site_symmetry_2
    _geom_bond_distance
    _geom_bond_publ_flag
    C1 C6 . 1.382(3) ?
    C1 C2 . 1.386(3) ?
    C1 O3 . 1.392(3) ?
    C2 F1 . 1.345(3) ?
    C2 C3 . 1.376(3) ?
    C3 F2 . 1.342(2) ?
    C3 C4 . 1.372(3) ?
    C4 C5 . 1.389(3) ?
    C4 O1 . 1.396(2) ?
    C5 F3 . 1.340(3) ?
    C5 C6 . 1.377(3) ?
    C6 F4 . 1.338(2) ?
    C7 N2 . 1.315(3) ?
    C7 N1 . 1.334(3) ?
    C7 O1 2_676 1.360(3) ?
    C8 O2 . 1.324(2) ?
    C8 N2 . 1.337(3) ?
    C8 N3 . 1.338(3) ?
    C9 O2 . 1.451(3) ?
    C10 N1 . 1.313(3) ?
    C10 N3 . 1.325(3) ?
    C10 O3 . 1.364(3) ?
loop_
    _geom_angle_atom_site_label_1
    _geom_angle_atom_site_label_2
    _geom_angle_atom_site_label_3
    _geom_angle_site_symmetry_1
    _geom_angle_site_symmetry_3
    _geom_angle
    _geom_angle_publ_flag
    C6 C1 C2 . . 119.53(19) ?
    C6 C1 O3 . . 120.98(19) ?
    C2 C1 O3 . . 119.4(2) ?
    F1 C2 C3 . . 119.9(2) ?
    F1 C2 C1 . . 119.63(19) ?
    C3 C2 C1 . . 120.5(2) ?
    F2 C3 C4 . . 120.23(19) ?
    F2 C3 C2 . . 119.7(2) ?
    C4 C3 C2 . . 120.1(2) ?
    C3 C4 C5 . . 119.6(2) ?
    C3 C4 O1 . . 119.94(19) ?
    C5 C4 O1 . . 120.39(19) ?
    F3 C5 C6 . . 119.70(19) ?
    F3 C5 C4 . . 119.79(19) ?
    C6 C5 C4 . . 120.4(2) ?
    F4 C6 C5 . . 120.2(2) ?
    F4 C6 C1 . . 120.02(19) ?
    C5 C6 C1 . . 119.8(2) ?
    N2 C7 N1 . . 128.3(2) ?
    N2 C7 O1 . 2_676 114.5(2) ?
    N1 C7 O1 . 2_676 117.21(19) ?
    O2 C8 N2 . . 114.0(2) ?
    O2 C8 N3 . . 118.8(2) ?
    N2 C8 N3 . . 127.23(19) ?
    N1 C10 N3 . . 129.0(2) ?
    N1 C10 O3 . . 117.82(19) ?
    N3 C10 O3 . . 113.2(2) ?
    C10 N1 C7 . . 111.66(19) ?
    C7 N2 C8 . . 112.2(2) ?
    C10 N3 C8 . . 111.6(2) ?
    C7 O1 C4 2_676 . 116.00(18) ?
    C8 O2 C9 . . 117.07(18) ?
    C10 O3 C1 . . 116.55(18) ?
loop_
    _geom_torsion_atom_site_label_1
    _geom_torsion_atom_site_label_2
    _geom_torsion_atom_site_label_3
    _geom_torsion_atom_site_label_4
    _geom_torsion_site_symmetry_1
    _geom_torsion_site_symmetry_2
    _geom_torsion_site_symmetry_3
    _geom_torsion_site_symmetry_4
    _geom_torsion
    _geom_torsion_publ_flag
    C6 C1 C2 F1 . . . . -179.5(2) ?
    O3 C1 C2 F1 . . . . -3.0(3) ?
    C6 C1 C2 C3 . . . . -0.3(4) ?
    O3 C1 C2 C3 . . . . 176.2(2) ?
    F1 C2 C3 F2 . . . . -0.8(3) ?
    C1 C2 C3 F2 . . . . 180.0(2) ?
    F1 C2 C3 C4 . . . . -179.3(2) ?
    C1 C2 C3 C4 . . . . 1.5(4) ?
    F2 C3 C4 C5 . . . . -179.7(2) ?
    C2 C3 C4 C5 . . . . -1.2(4) ?
    F2 C3 C4 O1 . . . . 2.2(3) ?
    C2 C3 C4 O1 . . . . -179.3(2) ?
    C3 C4 C5 F3 . . . . 176.9(2) ?
    O1 C4 C5 F3 . . . . -5.0(3) ?
    C3 C4 C5 C6 . . . . -0.3(4) ?
    O1 C4 C5 C6 . . . . 177.8(2) ?
    F3 C5 C6 F4 . . . . 2.9(3) ?
    C4 C5 C6 F4 . . . . -179.9(2) ?
    F3 C5 C6 C1 . . . . -175.7(2) ?
    C4 C5 C6 C1 . . . . 1.5(4) ?
    C2 C1 C6 F4 . . . . -179.8(2) ?
    O3 C1 C6 F4 . . . . 3.7(4) ?
    C2 C1 C6 C5 . . . . -1.2(4) ?
    O3 C1 C6 C5 . . . . -177.7(2) ?
    N3 C10 N1 C7 . . . . 2.1(3) ?
    O3 C10 N1 C7 . . . . -177.36(18) ?
    N2 C7 N1 C10 . . . . 0.6(3) ?
    O1 C7 N1 C10 2_676 . . . -179.86(19) ?
    N1 C7 N2 C8 . . . . -2.5(3) ?
    O1 C7 N2 C8 2_676 . . . 177.90(18) ?
    O2 C8 N2 C7 . . . . -178.34(18) ?
    N3 C8 N2 C7 . . . . 2.4(3) ?
    N1 C10 N3 C8 . . . . -2.2(3) ?
    O3 C10 N3 C8 . . . . 177.27(18) ?
    O2 C8 N3 C10 . . . . -179.58(19) ?
    N2 C8 N3 C10 . . . . -0.3(3) ?
    C3 C4 O1 C7 . . . 2_676 -108.0(3) ?
    C5 C4 O1 C7 . . . 2_676 74.0(3) ?
    N2 C8 O2 C9 . . . . 175.75(18) ?
    N3 C8 O2 C9 . . . . -4.9(3) ?
    N1 C10 O3 C1 . . . . 1.8(3) ?
    N3 C10 O3 C1 . . . . -177.71(18) ?
    C6 C1 O3 C10 . . . . -77.2(3) ?
    C2 C1 O3 C10 . . . . 106.4(2) ?
_shelx_space_group_comment
;
The symmetry employed for this shelxl refinement is uniquely defined
by the following loop, which should always be used as a source of
symmetry information in preference to the above space-group names.
They are only intended as comments.
;
_shelx_estimated_absorpt_T_min     0.967
_shelx_estimated_absorpt_T_max     0.989
_shelx_hkl_file
;
  -1   0   0  513.75   15.10
   1   0   0  509.05   15.00
  -2   0   0   47.10    3.40
   2   0   0   43.80    3.20
  -3   0   0   52.89    4.30
   3   0   0   54.79    3.90
  -4   0   0   50.49    5.10
   4   0   0   47.40    4.20
  -5   0   0   75.79    7.30
   5   0   0   74.19    5.90
  -6   0   0   56.29    7.60
   6   0   0   66.59    7.60
  -7   0   0    1.40    5.40
  -8   1   0    7.30    7.40
  -7   1   0   -8.30    5.10
   6  -1   0  446.26   18.20
  -6   1   0  452.45   19.80
   5  -1   0   82.69    6.00
  -5   1   0   91.99    7.50
  -4   1   0   24.80    4.00
   3  -1   0 2121.79   61.39
  -3   1   0 2150.08   61.79
   2  -1   0 5213.58  144.59
  -2   1   0 5253.07  144.79
   1  -1   0 1732.93   48.50
  -1   1   0 1756.62   48.60
  -1   1   0 1717.23   48.20
   0   1   0    0.60    0.50
   1   1   0   51.19   23.70
  -2  -1   0  499.45   15.90
   2   1   0  492.05   15.80
  -3  -1   0 1584.14   45.60
   3   1   0 1493.15   45.20
  -4  -1   0 1087.89   33.70
   4   1   0 1011.30   32.90
  -5  -1   0    1.40    3.20
   5   1   0    2.00    3.00
  -6  -1   0  180.88   12.10
   6   1   0  177.78   12.10
  -7  -1   0    0.10    6.30
   7  -2   0   38.50    6.50
  -7   2   0   42.80    7.20
   6  -2   0 1466.15   47.00
  -6   2   0 1463.45   48.50
   5  -2   0   21.00    3.60
  -5   2   0   27.00    4.70
   4  -2   0  873.51   29.60
  -4   2   0  858.71   28.60
   3  -2   0    6.80    1.90
  -3   2   0    7.20    2.70
   2  -2   0 6602.64  179.68
   2  -2   0 6368.66  179.28
  -2   2   0 6556.64  179.88
  -2   2   0 6538.15  179.28
   1  -2   0  807.12   24.50
  -1   2   0  833.72   24.40
   0  -2   0  265.97    9.80
   0   2   0  278.27    9.60
   1   2   0   36.90    3.00
  -2  -2   0  880.11   92.99
   2   2   0  823.22   87.49
  -3  -2   0 1072.79   32.30
   3   2   0 1023.80   32.10
  -4  -2   0   26.80    4.30
   4   2   0   22.50    3.40
  -5  -2   0  357.66   15.80
   5   2   0  337.77   14.90
  -6  -2   0  203.18   13.80
   6   2   0  216.98   12.70
  -7  -2   0   18.80    8.50
  -8   3   0    8.00    6.90
   7  -3   0   -6.40    3.90
  -7   3   0   -0.50    4.80
   6  -3   0   15.00    3.40
  -6   3   0   22.90    6.80
   5  -3   0   74.49    5.90
  -5   3   0   72.49    6.80
   4  -3   0  593.54   20.80
  -4   3   0  586.04   21.10
   3  -3   0 1210.48   36.40
   3  -3   0 1210.78   36.80
  -3   3   0 1210.38   37.20
  -3   3   0 1242.48   36.40
   2  -3   0  767.42   23.80
   2  -3   0  771.02   24.30
  -2   3   0  795.02   24.10
  -2   3   0  762.02   24.00
   1  -3   0    2.80    1.90
  -1   3   0    1.80    1.50
   0  -3   0  156.78    7.70
   0   3   0  162.38    7.10
  -1  -3   0  210.88    9.70
   1   3   0  197.78    8.40
  -2  -3   0 2098.09  161.78
   2   3   0 2307.67  171.58
   6   3   0  384.36   18.70
  -8   4   0   28.30    7.80
   7  -4   0    5.50    4.00
  -7   4   0    1.40    4.90
   6  -4   0  948.71   31.90
  -6   4   0  904.71   40.70
   5  -4   0    7.90    2.90
  -5   4   0    8.70    2.80
  -5   4   0    6.70    3.40
   4  -4   0  133.49    8.40
   4  -4   0  132.19    7.20
  -4   4   0  125.89    8.10
  -4   4   0  145.49    7.30
   3  -4   0  924.41   29.30
   3  -4   0  911.81   28.70
  -3   4   0  908.71   28.90
   2  -4   0   20.30    3.60
  -2   4   0   21.60    3.50
   1  -4   0  620.94   21.50
  -1   4   0  626.34   20.90
   0  -4   0  412.56   16.00
   0   4   0  408.46   15.00
  -1  -4   0   20.00    4.20
   1   4   0   15.20    3.00
  -2  -4   0  136.79    9.70
  -8   5   0    3.60    6.20
   7  -5   0   36.90    6.00
  -7   5   0   40.10    7.30
   6  -5   0   34.50    5.40
  -6   5   0   42.60    7.50
   5  -5   0   39.30    4.80
   5  -5   0   25.70    4.40
  -5   5   0   28.90    4.30
  -5   5   0   34.80    6.20
   4  -5   0  269.67   12.30
  -4   5   0  271.87   12.00
   3  -5   0  277.87   13.70
  -3   5   0  297.17   12.40
  -2   5   0    4.70    2.40
  -1   5   0    8.50    2.50
   0   5   0  876.71   28.80
  -1  -5   0   10.70    4.20
   1   5   0   18.80    3.30
  -2  -5   0   40.50    6.80
   2   5   0   61.39    5.30
  -8   6   0   61.79   10.20
   7  -6   0   16.20    5.40
  -7   6   0   19.40    6.10
   6  -6   0   16.50    4.80
   6  -6   0   10.60    3.80
  -6   6   0   26.40    6.40
  -6   6   0   18.40    4.50
   5  -6   0   69.69    6.40
   5  -6   0   74.69    7.20
  -5   6   0   81.49    6.80
   4  -6   0    4.10    3.30
  -4   6   0    1.20    2.90
   3  -6   0  517.05   20.50
  -3   6   0  507.35   19.40
   2  -6   0    9.50    3.10
  -2   6   0    4.60    2.70
   1  -6   0   80.19    7.80
  -1   6   0   88.49    6.40
   0  -6   0  480.25   20.50
   0   6   0  466.25   18.40
  -1  -6   0  174.48   12.30
   1   6   0  167.28    9.70
  -2  -6   0  105.59   11.10
   2   6   0   76.79    7.00
   7  -7   0   14.40    6.50
  -7   7   0   32.00    6.90
   6  -7   0  183.28   12.30
   6  -7   0  169.98   11.10
  -6   7   0  151.18   12.10
   5  -7   0    8.10    4.60
   5  -7   0   -3.40    8.10
  -5   7   0    8.00    3.90
   4  -7   0  158.18   10.80
  -4   7   0  165.18   10.20
   3  -7   0   51.09    7.90
  -3   7   0   52.29    6.20
   2  -7   0  111.49    9.90
  -2   7   0  112.19    8.20
   1  -7   0  124.49   10.70
  -1   7   0  127.59    8.80
   0  -7   0    1.90    4.90
   0   7   0    1.20    3.00
  -1  -7   0    7.00    6.40
   1   7   0    2.10    3.40
  -2  -7   0    8.90    8.70
   8  -8   0   19.70   25.50
  -8   8   0    1.70    6.40
   7  -8   0   72.49   16.50
  -7   8   0   85.39   10.00
   6  -8   0   12.30   11.70
   6  -8   0   15.00    6.30
   6  -8   0   11.60    6.20
  -6   8   0    5.40    4.60
   5  -8   0   80.29    9.90
  -5   8   0   97.79    8.80
   4  -8   0    1.10    4.80
  -4   8   0    1.50    3.90
   3  -8   0   12.80    6.00
  -3   8   0   13.00    4.30
   2  -8   0   24.00    6.70
  -2   8   0   25.00    5.30
   1  -8   0   33.60    7.80
  -1   8   0   37.20    6.20
   0  -8   0  148.89   14.50
   0   8   0  161.88   10.80
  -1  -8   0    2.80    8.40
   1   8   0    4.90    4.30
  -2  -8   0   -9.10   11.70
   2   8   0    2.00    5.50
   7  -9   0   27.50   14.90
  -7   9   0   16.80    6.60
  -6   9   0   17.40    5.60
  -5   9   0   -0.60    4.10
  -4   9   0   47.20    7.50
  -3   9   0  203.78   13.00
  -2   9   0   20.90    5.40
  -1   9   0   39.10    6.90
   0   9   0   -0.70    4.00
   1   9   0    6.50    6.00
  -6  10   0   -2.20    5.70
  -5  10   0   23.90    8.40
  -3  10   0   25.70    9.90
  -1  10   0   18.10    7.90
  -1  10  -1   -9.90    4.70
  -5  10  -1   54.09    9.80
  -6  10  -1   -4.30    5.90
   1   9  -1   16.90    5.50
   0   9  -1   -1.70    4.50
  -1   9  -1    7.40    4.70
  -2   9  -1  135.79   10.50
  -3   9  -1    4.10    4.10
  -4   9  -1  112.69    9.20
  -5   9  -1    3.00    4.80
  -6   9  -1   43.50    7.50
  -7   9  -1    3.80    6.10
   7  -9   1    8.40   14.40
   2   8  -1   46.30    7.90
  -2  -8   1   45.30   15.40
   1   8  -1   26.80    5.60
  -1  -8   1   39.00   10.60
   0   8  -1   44.90    7.10
   0  -8   1   36.20    9.70
  -1   8  -1   44.00    6.20
   1  -8   1   33.60    8.70
  -2   8  -1   21.80    5.30
   2  -8   1   20.00    6.50
  -3   8  -1    2.20    3.70
   3  -8   1    7.00    5.10
  -4   8  -1   -1.70    3.40
   4  -8   1    9.10    5.20
  -5   8  -1   65.19    7.90
   5  -8   1   73.19    9.60
  -6   8  -1   87.69    8.90
   6  -8   1   69.99   16.30
   6  -8   1  116.79   12.20
  -7   8  -1   52.99    7.80
   7  -8   1   61.29   10.40
   3   7  -1  135.59   10.90
  -3  -7   1  122.89   22.60
   2   7  -1    2.20    3.80
  -2  -7   1    2.00    9.80
   1   7  -1   -4.80    3.80
  -1  -7   1    9.20    7.30
   0   7  -1   68.29    7.50
   0  -7   1   97.49   10.70
  -1   7  -1   15.40    3.90
   1  -7   1   15.80    5.70
  -2   7  -1   14.70    4.30
   2  -7   1   19.50    5.60
  -3   7  -1   19.10    4.10
   3  -7   1   19.90    4.80
  -4   7  -1  102.39    7.80
   4  -7   1   87.39    9.40
  -5   7  -1   37.40    5.80
   5  -7   1   29.40    6.40
  -6   7  -1    9.00    5.40
   6  -7   1    9.40    5.20
  -7   7  -1   48.60    7.50
  -7   7  -1   30.10    7.80
   7  -7   1   64.19    9.40
  -8   7  -1   -3.00    8.80
   3   6  -1    6.30    4.10
  -3  -6   1   -8.00    9.20
   2   6  -1  138.99    9.00
  -2  -6   1  132.59   13.50
   1   6  -1  370.06   15.80
  -1  -6   1  362.46   19.00
   0   6  -1  123.19    8.30
   0  -6   1  125.29   10.30
  -1   6  -1  654.13   23.60
   1  -6   1  642.94   26.00
  -2   6  -1  112.39    7.80
   2  -6   1  118.69    8.90
  -3   6  -1  482.05   18.50
   3  -6   1  468.85   20.00
  -4   6  -1  196.38   10.40
   4  -6   1  214.08   12.00
  -5   6  -1    2.50    3.90
  -5   6  -1    0.00    2.60
   5  -6   1    2.30    4.10
   5  -6   1    0.60    2.30
  -6   6  -1    9.40    5.40
  -6   6  -1   10.50    4.10
   6  -6   1   12.90    4.20
   6  -6   1   19.80    5.00
  -7   6  -1    9.70    5.60
   2   5  -1   76.99    6.60
  -2  -5   1   77.99    9.80
   1   5  -1    0.90    2.40
  -1  -5   1   -0.80    3.70
   0   5  -1    0.10    2.20
   0  -5   1    2.00    2.80
  -1   5  -1 1156.18   38.00
   1  -5   1 1270.87   41.50
  -2   5  -1    7.30    2.60
   2  -5   1    6.90    3.50
  -3   5  -1  642.84   21.80
   3  -5   1  599.64   24.70
  -4   5  -1    4.10    2.40
  -4   5  -1    1.90    3.10
   4  -5   1   11.20    3.30
   4  -5   1    0.60    3.70
  -5   5  -1   31.10    4.70
  -5   5  -1   40.90    6.10
   5  -5   1   35.70    5.50
   5  -5   1   34.20    4.70
  -6   5  -1  288.37   15.20
   6  -5   1  283.57   13.80
  -7   5  -1   -1.10    5.80
   7  -5   1   -4.40    8.80
   2   4  -1  152.38    8.20
  -2  -4   1  127.29   10.60
   1   4  -1    9.30    2.60
  -1  -4   1    5.60    3.60
   0   4  -1 1903.51   56.69
   0  -4   1 1923.41   58.69
  -1   4  -1  352.66   13.20
   1  -4   1  304.87   13.70
  -2   4  -1  842.42   26.30
   2  -4   1  784.82   27.10
  -3   4  -1   96.59    5.90
  -3   4  -1  100.39    6.30
   3  -4   1  107.49    6.90
   3  -4   1   98.69    5.50
  -4   4  -1 2427.66   70.79
  -4   4  -1 2324.87   69.19
   4  -4   1 2556.44   74.99
   4  -4   1 2301.47   70.39
  -5   4  -1   12.20    4.00
  -6   4  -1  315.37   16.00
   6  -4   1  319.97   14.80
  -7   4  -1    7.70    5.30
  -8   4  -1    1.60    8.70
   2   3  -1  432.36   20.40
  -2  -3   1  343.07   16.60
   1   3  -1 1019.00   31.70
  -1  -3   1  995.00   33.40
   0   3  -1    5.90    2.60
   0  -3   1    5.10    2.80
  -1   3  -1  653.03   20.70
   1  -3   1  608.94   21.30
  -2   3  -1  809.92   26.00
   2  -3   1  879.91   27.10
  -3   3  -1  756.62   24.00
  -3   3  -1  766.22   23.20
   3  -3   1  733.53   23.20
   3  -3   1  699.53   23.80
  -4   3  -1 1087.69   34.90
   4  -3   1 1107.09   35.00
  -5   3  -1  165.28   10.00
   5  -3   1  154.88    8.80
  -6   3  -1  975.90   34.80
   6  -3   1  997.80   33.70
  -7   3  -1   17.70    5.20
  -8   3  -1    5.90    6.80
  -7  -2   1    3.10    8.20
  -6  -2   1    2.40    5.20
   5   2  -1   69.99    5.90
  -5  -2   1   64.29    7.90
  -4  -2   1   -8.70    2.90
   3   2  -1  677.63   79.79
  -3  -2   1  776.52   95.59
   2   2  -1  223.48   54.69
  -2  -2   1  220.28   51.09
   1   2  -1   86.69    5.80
  -1  -2   1   99.69    7.00
   0   2  -1 7836.22  226.58
   0  -2   1 8608.74  227.68
  -1   2  -1    8.20    2.20
   1  -2   1    3.20    2.20
  -2   2  -1 8205.48  224.28
  -2   2  -1 8066.29  223.88
   2  -2   1 8268.37  224.68
   2  -2   1 8093.19  223.98
  -3   2  -1 2559.14   72.99
   3  -2   1 2538.55   72.69
  -4   2  -1   -1.50    2.00
   4  -2   1    0.50    1.60
  -5   2  -1   41.10    6.00
   5  -2   1   26.70    4.30
  -6   2  -1   70.49    8.40
   6  -2   1   74.19    7.40
  -7   2  -1   54.19    7.90
  -8   2  -1   51.69    9.40
  -7  -1   1   -4.20    6.40
   6   1  -1   10.60    4.30
  -6  -1   1    6.70    5.20
   5   1  -1   11.50    3.00
  -5  -1   1    4.60    4.00
  -4  -1   1   32.40    4.70
   3   1  -1  148.99    6.80
  -3  -1   1  159.58    7.60
   2   1  -1   79.99    4.10
  -2  -1   1   87.69    4.60
   1   1  -1 6395.96  172.88
  -1  -1   1 6055.69  173.18
   0  -1   1  188.58    8.40
  -1   1  -1  960.40   27.50
  -1   1  -1  963.50   27.90
   1  -1   1  965.50   27.50
  -2   1  -1 1640.64   47.00
   2  -1   1 1633.84   46.90
  -3   1  -1   83.99    5.30
   3  -1   1   78.59    4.90
  -4   1  -1  521.25   19.00
   4  -1   1  533.45   18.80
  -5   1  -1   79.99    7.30
   5  -1   1   97.69    6.60
  -6   1  -1  378.56   17.40
  -7   1  -1    5.60    5.60
  -8   1  -1    4.20    7.10
  -8   0   1    4.40    8.50
  -7   0   1   -3.40    5.70
   6   0  -1  -10.70    3.60
  -6   0   1   -9.90    4.40
   5   0  -1    7.50    2.80
  -5   0   1    9.80    3.60
   4   0  -1   64.89    4.80
  -4   0   1   63.49    5.90
   3   0  -1    1.50    1.40
  -3   0   1    1.60    1.90
   2   0  -1 1954.20   56.49
  -2   0   1 2022.20   56.79
   1   0  -1  217.98    7.70
   1   0  -1  225.78    7.90
  -1   0   1  228.48    7.90
  -1   0  -1 1980.20   56.19
   1   0   1 2036.40   56.29
  -2   0  -1  106.49    5.10
   2   0   1  106.29    5.20
  -3   0  -1  838.02   26.20
   3   0   1  817.42   26.10
  -4   0  -1  222.48   10.30
   4   0   1  223.28   10.00
  -5   0  -1    4.60    3.60
   5   0   1    6.40    2.90
  -6   0  -1   -3.30    4.10
   6   0   1   -5.90    4.10
  -7   0  -1   89.39   10.70
   7  -1  -1  162.78   11.40
  -7   1   1  139.49   12.90
   6  -1  -1    8.30    3.30
   5  -1  -1  114.19    7.10
  -5   1   1  114.19    8.50
   4  -1  -1   15.00    2.80
  -4   1   1   21.30    4.10
   3  -1  -1  817.22   25.90
  -3   1   1  827.52   26.50
   2  -1  -1  462.85   14.80
   2  -1  -1  477.75   15.50
  -2   1   1  467.45   15.70
  -2   1   1  467.35   15.10
   1  -1  -1  420.86   12.90
   1  -1  -1  401.66   14.80
  -1   1   1  411.76   12.90
  -1   1   1  406.96   14.80
   0  -1  -1    0.00    1.50
   0  -1  -1    1.10    1.10
   0   1   1    1.40    1.00
   0   1   1    2.80    1.90
  -1  -1  -1   13.10    2.10
   1   1   1   13.50    2.20
  -2  -1  -1   91.79    5.00
   2   1   1   88.69    4.90
  -3  -1  -1   49.90    4.30
   3   1   1   51.39    4.20
  -4  -1  -1  804.62   27.00
   4   1   1  812.52   27.10
  -5  -1  -1   23.40    4.70
   5   1   1   17.70    4.00
  -6  -1  -1  248.68   14.60
   6   1   1  251.07   13.80
  -7  -1  -1   -4.50    6.60
  -8   2   1   12.50    7.20
   7  -2  -1    6.90    4.70
  -7   2   1   -2.40    6.00
   6  -2  -1 1393.46   44.10
  -6   2   1 1360.06   55.19
  -5   2   1   14.10    3.70
   4  -2  -1    5.70    2.30
  -4   2   1    9.20    3.10
   3  -2  -1  106.29    6.00
   3  -2  -1  104.09    5.20
  -3   2   1  104.79    6.60
  -3   2   1   99.69    5.50
   2  -2  -1  198.18    8.40
   2  -2  -1  194.38    7.70
  -2   2   1  205.58    8.00
   1  -2  -1  152.38    8.40
   1  -2  -1  154.88    6.30
  -1   2   1  151.58    8.70
  -1   2   1  150.78    6.40
   0  -2  -1  169.18    6.60
   0   2   1  163.48    7.30
   0   2   1  172.58    6.70
   1   2   1 1013.90   30.40
  -2  -2  -1  195.58    8.40
   2   2   1  194.88    8.40
  -3  -2  -1  582.24   19.40
   3   2   1  568.34   19.90
  -4  -2  -1  183.78    9.60
   4   2   1  191.98    9.80
   5   2   1   32.50    5.70
  -6  -2  -1   60.19    8.30
   6   2   1   61.09    8.70
  -8   3   1   -5.40    6.00
   7  -3  -1   97.19    9.00
  -7   3   1  104.09   11.00
   6  -3  -1  154.38    9.90
  -6   3   1  159.18   14.00
   5  -3  -1  127.39    8.00
  -5   3   1  129.39    8.90
   4  -3  -1  687.93   22.30
   4  -3  -1  701.83   24.00
  -4   3   1  688.03   24.30
  -4   3   1  685.63   22.90
   3  -3  -1  403.76   15.10
   3  -3  -1  404.56   14.20
  -3   3   1  410.46   17.60
   2  -3  -1  579.24   22.60
   2  -3  -1  615.14   19.60
   2  -3  -1  619.84   19.90
  -2   3   1  594.34   19.60
   1  -3  -1    8.90    2.00
  -1   3   1   13.00    2.50
   0  -3  -1 3068.09   87.79
   0   3   1 3150.88   87.59
  -1  -3  -1  144.29    7.20
   1   3   1  146.19    6.60
   2   3   1  170.98   69.69
   3   3   1   34.50    4.70
   4   3   1    3.70    3.50
  -5  -3  -1   54.49    7.10
   5   3   1   45.20    6.40
  -6  -3  -1    3.80    6.80
  -8   4   1   11.20    6.70
   7  -4  -1    5.50    4.60
  -7   4   1   17.10    6.70
   6  -4  -1   23.70    4.60
   5  -4  -1  140.99    8.60
   5  -4  -1  147.29    7.80
  -5   4   1  152.58    8.50
  -5   4   1  147.19    9.60
   4  -4  -1   35.00    4.00
  -4   4   1   33.70    4.40
   3  -4  -1 1458.55   44.30
   3  -4  -1 1447.26   43.90
   3  -4  -1 1467.25   48.60
  -3   4   1 1452.85   44.00
   2  -4  -1  138.09    7.10
  -2   4   1  132.19    7.20
   1  -4  -1  129.49    7.00
  -1   4   1  121.59    6.70
   0  -4  -1  630.34   21.60
   0   4   1  640.84   21.20
  -1  -4  -1   75.99    6.00
   1   4   1   72.09    5.00
  -8   5   1   11.60    7.40
   7  -5  -1   76.59    8.80
  -7   5   1   88.89   10.80
   6  -5  -1  227.38   12.30
   6  -5  -1  231.88   11.40
  -6   5   1  226.38   11.90
   5  -5  -1   31.20    4.70
   5  -5  -1   29.00    4.60
  -5   5   1   27.10    4.80
   4  -5  -1  238.28   15.80
   4  -5  -1  206.78   10.40
   4  -5  -1  202.48   10.20
  -4   5   1  209.58   10.50
   3  -5  -1   19.90    3.90
   3  -5  -1   11.60    5.10
  -3   5   1   12.10    3.40
   2  -5  -1  155.28    9.00
  -2   5   1  162.08    8.50
  -1   5   1  140.39    7.70
   0   5   1  705.23   23.90
   1   5   1  372.66   14.70
   7  -6  -1    5.50    4.20
   7  -6  -1   -5.00    4.60
  -7   6   1   -1.30    4.20
   6  -6  -1   -6.40    3.30
   6  -6  -1   -0.20    3.30
  -6   6   1    4.50    3.60
   5  -6  -1  267.77   20.30
   5  -6  -1  280.37   13.30
   5  -6  -1  271.47   13.40
  -5   6   1  299.57   13.90
   4  -6  -1   11.80    3.10
   4  -6  -1   18.30    7.10
   4  -6  -1    7.50    2.70
  -4   6   1   13.20    3.60
   3  -6  -1   89.19    6.80
  -3   6   1   90.69    7.00
   2  -6  -1    6.90    3.30
  -2   6   1    5.00    2.90
   1  -6  -1  179.18   10.50
  -1   6   1  185.18    9.80
   0  -6  -1   53.59    7.10
   0   6   1   57.49    5.80
  -1  -6  -1  124.29    9.90
   1   6   1  120.09    7.80
  -2  -6  -1   49.99    8.00
   2   6   1   59.69    6.30
   8  -7  -1   55.49   18.10
   8  -7  -1   69.29   10.30
  -8   7   1   55.19    8.50
   7  -7  -1   10.50   11.90
  -7   7   1    3.70    4.70
   6  -7  -1  378.16   25.90
   6  -7  -1  340.37   16.70
   6  -7  -1  371.16   16.70
  -6   7   1  321.67   16.30
   5  -7  -1  138.09   16.00
   5  -7  -1  135.69    9.20
   5  -7  -1  127.79    9.40
   4  -7  -1   23.60    5.20
  -4   7   1   22.30    4.60
   3  -7  -1  161.08   10.30
  -3   7   1  154.48   10.00
   2  -7  -1   34.40    6.30
  -2   7   1   36.20    5.90
   1  -7  -1  390.26   18.70
  -1   7   1  411.56   17.30
   0  -7  -1    4.40    5.10
   0   7   1    9.10    3.90
  -1  -7  -1   53.09    8.20
   1   7   1   48.00    6.30
  -2  -7  -1   10.50    8.60
   2   7   1   -0.70    5.50
  -8   8   1   -4.90    6.40
   7  -8  -1  139.79   20.40
  -7   8   1  128.49   11.70
   6  -8  -1  132.09   16.00
   6  -8  -1  105.29   10.70
  -6   8   1  128.49   10.50
   5  -8  -1   49.20    7.60
  -5   8   1   56.79    7.90
   4  -8  -1   -1.60    4.20
  -4   8   1    3.30    3.40
   3  -8  -1   16.60    5.90
  -3   8   1   10.80    4.60
   2  -8  -1  312.97   17.60
  -2   8   1  329.97   15.80
   1  -8  -1  292.07   17.30
  -1   8   1  271.17   14.60
   0  -8  -1   50.89    7.90
   0   8   1   54.19    7.10
  -1  -8  -1   52.89   11.00
   1   8   1   29.40    6.20
  -2  -8  -1    1.20   11.50
   2   8   1   11.80    5.60
   7  -9  -1   10.00   15.00
  -7   9   1    5.10    6.10
   6  -9  -1    3.40    5.70
  -6   9   1   14.80    5.90
  -5   9   1    0.10    4.50
  -4   9   1   17.50    4.90
  -3   9   1 2797.32   85.89
  -2   9   1   70.89    8.60
  -1   9   1   16.00    5.50
   0   9   1    0.50    4.70
   1   9   1    6.20    6.40
  -6  10   1  137.69   12.60
  -5  10   1  241.18   16.30
  -1  10   1   19.10    6.50
  -1  10  -2   46.80    8.20
  -2  10  -2    4.90    5.20
  -3  10  -2   -1.50    5.40
  -4  10  -2    1.20    5.90
  -5  10  -2   88.79   10.20
   1   9  -2   17.90    6.30
   0   9  -2    4.50    4.30
  -1   9  -2    8.60    4.30
  -2   9  -2   61.29    7.60
  -3   9  -2   -1.10    3.80
  -4   9  -2   50.69    7.80
  -5   9  -2  114.59    9.80
  -6   9  -2   36.40    6.50
   2   8  -2   38.40    6.70
   1   8  -2  156.38   11.20
  -1  -8   2  152.08   19.40
   0   8  -2  116.69   10.30
   0  -8   2  144.49   17.10
  -1   8  -2   69.49    7.80
   1  -8   2   68.29   11.00
  -2   8  -2  184.48   11.60
   2  -8   2  206.68   16.10
  -3   8  -2    0.40    3.10
   3  -8   2    4.40    5.80
  -4   8  -2  464.45   19.70
   4  -8   2  430.16   23.00
  -5   8  -2  124.49   10.00
   5  -8   2  153.38   13.70
  -6   8  -2    1.60    4.30
   6  -8   2    5.30    8.60
  -7   8  -2   -6.30    4.90
   7  -8   2    5.70    9.90
   3   7  -2   -2.60    4.60
  -3  -7   2    3.80   14.00
   2   7  -2  120.39    9.30
   1   7  -2  170.78   11.20
  -1  -7   2  175.68   16.70
   0   7  -2  187.58   12.10
   0  -7   2  144.69   14.10
  -1   7  -2  135.79   13.30
   1  -7   2  123.09   12.70
  -2   7  -2   21.90    4.60
   2  -7   2   16.90    6.00
  -3   7  -2   52.09    6.00
   3  -7   2   35.40    6.90
  -4   7  -2  100.29    8.20
   4  -7   2  111.79   10.70
  -5   7  -2   17.20    4.70
   5  -7   2   27.10    6.40
  -6   7  -2    8.60    4.90
   6  -7   2   13.90    7.20
   6  -7   2    1.70    5.70
  -7   7  -2   94.59   10.40
   3   6  -2   64.99    7.50
  -3  -6   2   32.20   12.70
   2   6  -2  127.79    9.70
  -2  -6   2  146.29   15.50
   1   6  -2  393.16   17.10
  -1  -6   2  368.86   21.00
   0   6  -2    3.20    2.90
   0  -6   2   -0.10    4.40
  -1   6  -2  365.76   15.60
   1  -6   2  339.57   18.00
  -2   6  -2 1858.41   56.39
   2  -6   2 1792.12   59.59
  -3   6  -2  213.08   10.70
   3  -6   2  179.78   11.90
  -4   6  -2    5.80    3.10
   4  -6   2    3.40    4.30
  -5   6  -2   44.50    5.50
  -5   6  -2   53.69    6.70
   5  -6   2   35.40    5.30
   5  -6   2   41.70    6.70
  -6   6  -2   54.99    7.70
  -6   6  -2   68.59    6.40
   6  -6   2   48.70    7.60
   6  -6   2   50.09    8.10
  -7   6  -2  150.78   12.30
  -8   6  -2   42.00    9.20
   3   5  -2   61.09    6.90
  -3  -5   2   38.70    9.90
   2   5  -2  227.68   12.20
  -2  -5   2  225.78   16.10
   1   5  -2  353.06   15.30
  -1  -5   2  312.77   17.90
   0   5  -2  271.07   12.70
   0  -5   2  255.47   15.00
  -1   5  -2  575.94   21.40
   1  -5   2  589.84   24.00
  -2   5  -2    6.20    2.80
   2  -5   2    2.20    2.80
  -3   5  -2  301.87   12.70
   3  -5   2  263.67   14.00
  -4   5  -2   48.80    5.00
   4  -5   2   50.29    6.60
   4  -5   2   43.20    4.40
  -5   5  -2  288.57   14.20
   5  -5   2  306.37   13.40
  -6   5  -2 1590.44   51.19
   6  -5   2 1530.15   52.09
  -7   5  -2  172.28   12.90
  -8   5  -2   56.09    9.80
   3   4  -2   39.70    5.30
  -3  -4   2   35.50    9.20
   2   4  -2  300.97   13.80
  -2  -4   2  261.37   21.40
   1   4  -2  377.66   16.10
  -1  -4   2  402.56   18.90
   0   4  -2   83.49    6.80
   0  -4   2   66.49    7.30
  -1   4  -2   13.90    3.80
   1  -4   2   14.90    4.30
  -2   4  -2   23.20    4.00
   2  -4   2   24.80    4.70
  -3   4  -2   81.29    5.60
  -3   4  -2   81.59    5.50
   3  -4   2   78.19    7.00
  -4   4  -2  579.34   20.50
   4  -4   2  572.44   19.80
   4  -4   2  550.74   21.30
  -5   4  -2 2873.61   83.89
   5  -4   2 2781.52   82.89
  -6   4  -2  207.28   12.50
  -7   4  -2   96.79   10.20
  -8   4  -2    4.90    6.70
  -3  -3   2  240.38   15.60
   2   3  -2  286.67   13.40
   1   3  -2 1737.83   51.39
  -1  -3   2 1585.94   53.09
   0   3  -2  565.64   21.20
   0  -3   2  545.35   21.60
  -1   3  -2  330.87   14.50
  -2   3  -2   31.80    4.10
  -2   3  -2   29.80    3.00
   2  -3   2   33.30    4.80
  -3   3  -2 1332.47   39.70
  -3   3  -2 1360.06   39.30
   3  -3   2 1266.97   41.10
   3  -3   2 1328.57   39.60
  -4   3  -2  931.71   30.20
   4  -3   2  918.21   29.80
  -5   3  -2   89.49    7.80
   5  -3   2   86.59    6.80
  -6   3  -2   63.39    7.70
   6  -3   2   73.99    9.10
  -7   3  -2   -1.40    5.10
  -8   3  -2  225.08   16.20
  -7  -2   2    9.60    7.60
   6   2  -2   19.70    5.00
  -3  -2   2  120.09   10.00
   2   2  -2  274.37   12.90
  -2  -2   2  259.97   14.30
   1   2  -2 2686.73   78.89
   0   2  -2 4149.28  118.49
   0  -2   2 4195.38  119.59
  -1   2  -2 1569.94   46.80
  -2   2  -2  574.34   18.10
   2  -2   2  567.44   18.10
  -3   2  -2  473.15   16.50
   3  -2   2  472.25   16.40
  -4   2  -2    9.40    2.80
   4  -2   2    6.10    2.40
  -5   2  -2   18.10    4.20
   5  -2   2   13.50    3.60
  -6   2  -2   29.10    6.00
   6  -2   2   33.30    5.30
  -7   2  -2    7.10    5.30
  -8   2  -2    4.10    7.40
  -7  -1   2    1.20    6.90
   6   1  -2    7.90    3.80
  -6  -1   2    5.60    5.40
   5   1  -2   57.59    5.50
  -5  -1   2   59.59    7.50
   4   1  -2   99.99    6.00
  -4  -1   2  111.99    7.70
   3   1  -2  293.97   11.30
   3   1  -2  328.47   15.00
   3   1  -2  301.97   11.90
  -3  -1   2  321.77   13.70
   2   1  -2  298.17   13.80
   1   1  -2 2908.81   80.89
  -1  -1   2 2594.44   80.69
   0   1  -2 9999.00  274.27
   0  -1   2 9821.12  274.67
  -1   1  -2 1043.20   30.00
  -1   1  -2 1068.39   32.00
   1  -1   2 1029.90   30.30
   1  -1   2  979.00   32.30
  -2   1  -2 1281.97   37.90
   2  -1   2 1296.07   38.10
  -3   1  -2   90.19    5.50
   3  -1   2   92.49    5.60
  -4   1  -2   41.40    4.60
   4  -1   2   40.70    4.20
  -5   1  -2    2.10    3.10
   5  -1   2   -1.30    3.00
  -6   1  -2    2.70    3.80
   6  -1   2    4.90    4.20
  -7   1  -2  139.09   11.80
   7   0  -2    7.30    6.30
  -7   0   2    7.40    7.50
   6   0  -2 1013.30   33.80
   5   0  -2   29.10    4.10
  -5   0   2   29.70    5.20
   4   0  -2  179.68    8.60
  -4   0   2  187.08    9.70
   3   0  -2  251.17   10.10
   3   0  -2  236.18   13.80
   3   0  -2  236.38   10.10
  -3   0   2  264.37   11.10
   2   0  -2   97.19    7.80
   2   0  -2   98.69    5.40
   2   0  -2   86.39    5.00
   1   0  -2 1424.26   42.60
   1   0  -2 1466.45   41.90
  -1   0   2 1411.46   41.80
  -1   0   2 1419.76   43.00
   0   0  -2   81.09    4.60
   0   0  -2   75.09    4.70
   0   0   2   58.89    5.00
   0   0   2   71.99    4.50
  -1   0  -2  521.95   16.80
   1   0   2  531.05   17.10
  -2   0  -2   35.10    3.40
   2   0   2   38.20    3.50
  -3   0  -2  837.52   26.40
   3   0   2  807.12   26.60
  -4   0  -2  144.29    8.10
   4   0   2  137.79    8.10
  -5   0  -2    3.70    4.30
   5   0   2    8.20    3.30
  -6   0  -2  112.79   10.40
   6   0   2  117.49   10.60
  -7   0  -2    7.40    6.60
  -8   1   2   23.20    8.60
   7  -1  -2  273.27   13.80
  -7   1   2  274.07   16.70
   6  -1  -2  360.86   15.80
  -6   1   2  360.76   19.10
   5  -1  -2  125.69    7.90
  -5   1   2  152.68    9.70
   4  -1  -2    5.50    2.30
  -4   1   2    5.70    3.00
   3  -1  -2  330.57   13.00
   3  -1  -2  350.26   12.60
  -3   1   2  337.57   13.10
   2  -1  -2 1666.63   51.99
   2  -1  -2 1712.13   49.20
  -2   1   2 1676.83   49.40
   1  -1  -2  164.08    7.40
   1  -1  -2  175.18    9.30
  -1   1   2  180.48    9.70
  -1   1   2  185.68    7.70
   0  -1  -2  227.08    9.10
   0  -1  -2  210.68    8.10
   0   1   2  218.98    9.40
   0   1   2  213.78    8.30
  -1  -1  -2  497.45   16.60
   1   1   2  511.25   17.00
  -2  -1  -2  141.99    6.90
   2   1   2  141.09    7.10
  -3  -1  -2  507.15   18.00
   3   1   2  504.65   18.50
  -4  -1  -2  175.68    9.30
   4   1   2  175.48    9.50
  -5  -1  -2    0.40    3.10
   5   1   2    4.20    4.10
  -6  -1  -2   16.70    5.50
  -7  -1  -2   -2.50    7.10
  -8   2   2  141.89   14.00
   7  -2  -2  271.97   13.90
  -7   2   2  258.77   16.50
   6  -2  -2  164.68    9.70
  -6   2   2  148.69   11.40
   5  -2  -2   17.90    3.80
  -5   2   2   20.70    4.70
   4  -2  -2   52.29    4.90
   4  -2  -2   51.99    4.20
  -4   2   2   49.30    5.00
   3  -2  -2  603.04   20.30
   3  -2  -2  642.74   25.50
   3  -2  -2  636.44   21.50
  -3   2   2  624.94   21.10
   2  -2  -2    3.50    4.10
   2  -2  -2    2.30    1.50
  -2   2   2    3.80    2.10
  -2   2   2    2.20    3.50
   1  -2  -2    1.20    2.90
   1  -2  -2    3.20    1.50
  -1   2   2    4.70    3.50
  -1   2   2    4.00    1.80
   0  -2  -2  448.66   15.90
   0  -2  -2  474.95   14.90
   0   2   2  467.25   15.20
   0   2   2  436.06   16.30
  -1  -2  -2  602.94   19.60
   1   2   2  593.94   20.20
  -2  -2  -2   38.40    3.90
   2   2   2   30.90    4.10
  -3  -2  -2    1.70    2.30
   3   2   2   -3.50    2.30
   4   2   2   15.20    4.20
  -5  -2  -2    8.40    4.20
  -6  -2  -2  101.09   10.80
  -8   3   2   40.50    8.90
   7  -3  -2   50.79    7.60
  -7   3   2   45.70    8.20
   6  -3  -2    7.70    3.20
  -6   3   2   16.20    6.90
   5  -3  -2  355.66   13.90
   5  -3  -2  370.46   15.60
   4  -3  -2  340.67   13.40
   4  -3  -2  376.36   20.60
  -4   3   2  350.66   14.40
   3  -3  -2  512.25   22.10
   3  -3  -2  466.85   16.70
   3  -3  -2  491.75   18.00
  -3   3   2  475.35   17.50
   2  -3  -2 2057.29   59.59
   2  -3  -2 2042.10   62.89
  -2   3   2 2068.19   60.09
  -2   3   2 2067.19   63.39
   1  -3  -2  110.19    5.80
   1  -3  -2  108.69    7.60
  -1   3   2  118.49    7.10
  -1   3   2   99.29    7.80
   0  -3  -2  887.71   27.50
   0  -3  -2  899.31   28.30
   0   3   2  885.51   29.20
   0   3   2  911.11   27.90
  -1  -3  -2   56.79    4.60
   1   3   2   61.49    5.40
  -2  -3  -2    1.20    2.10
   2   3   2    5.10    2.80
  -3  -3  -2   36.20    4.70
   3   3   2   42.90    5.70
  -4  -3  -2    3.10    3.40
   4   3   2   10.40    4.20
  -5  -3  -2    4.10    4.40
   5   3   2   10.70    5.50
  -6  -3  -2   24.40    7.60
   7  -4  -2  325.77   16.30
   6  -4  -2   37.60    5.20
   6  -4  -2   44.20    5.90
   5  -4  -2  326.87   20.90
   5  -4  -2  318.97   14.90
   5  -4  -2  339.37   13.90
  -5   4   2  353.76   15.10
   4  -4  -2   -3.00    2.30
   4  -4  -2    1.20    4.90
   4  -4  -2    1.70    1.70
  -4   4   2    2.70    2.40
   3  -4  -2   84.99    5.80
   3  -4  -2   86.69    6.50
   3  -4  -2   83.79   10.60
  -3   4   2   96.59    6.40
   2  -4  -2  927.51   32.00
   2  -4  -2  896.41   29.20
  -2   4   2  939.01   29.70
  -2   4   2  906.01   32.90
   1  -4  -2   11.00    3.90
   1  -4  -2    8.40    2.50
  -1   4   2   11.40    2.60
   0  -4  -2 1126.49   35.30
   0   4   2 1155.78   35.30
  -1  -4  -2  103.29    6.20
   1   4   2  112.49    6.30
  -2  -4  -2    3.00    2.70
  -3  -4  -2   12.40    3.60
   3   4   2   13.50    4.20
  -4  -4  -2   17.30    7.50
   4   4   2   25.60    6.00
  -5  -4  -2   -1.90    5.20
   5   4   2  -10.40    7.40
   7  -5  -2   81.79    7.80
   7  -5  -2   94.09    9.20
  -7   5   2   93.39    9.70
   6  -5  -2  200.98   12.10
   6  -5  -2  205.48   10.60
   6  -5  -2  218.28   20.30
  -6   5   2  203.18   12.00
   5  -5  -2  129.19    8.60
   5  -5  -2  136.39   15.00
   5  -5  -2  122.19    7.80
  -5   5   2  120.49    8.50
   4  -5  -2    8.30    3.30
   4  -5  -2    8.30    6.40
   4  -5  -2    9.50    2.80
  -4   5   2    3.80    3.20
   3  -5  -2  938.31   35.00
   3  -5  -2  907.11   30.40
   3  -5  -2  930.31   30.80
  -3   5   2  939.91   31.00
   2  -5  -2   83.29    5.90
  -2   5   2   88.69    8.70
  -2   5   2   75.69    6.00
   1  -5  -2  257.37   11.60
  -1   5   2  268.77   11.80
   0  -5  -2   25.50    4.00
   0   5   2   25.30    3.70
  -1  -5  -2  833.82   29.60
   1   5   2  811.22   27.40
   8  -6  -2   69.69   17.70
   7  -6  -2   41.90    6.90
   7  -6  -2    8.70   11.90
   7  -6  -2   39.00    6.70
   6  -6  -2  320.97   14.60
   6  -6  -2  300.47   15.80
   6  -6  -2  337.27   23.70
  -6   6   2  294.87   15.70
   5  -6  -2  152.58   10.10
   5  -6  -2  152.58    9.40
   5  -6  -2  173.28   16.40
  -5   6   2  155.28   10.40
   4  -6  -2  191.88   10.40
   4  -6  -2  196.58   10.80
   4  -6  -2  191.38   15.40
  -4   6   2  190.98   10.80
   3  -6  -2   -1.70    1.80
   3  -6  -2   -2.90    4.80
  -3   6   2    0.90    2.50
   2  -6  -2  144.09    8.90
  -2   6   2  137.59    8.70
   1  -6  -2  105.69    7.70
  -1   6   2  109.99    7.60
   0  -6  -2  376.96   16.90
   0   6   2  402.56   16.30
  -1  -6  -2  402.36   17.40
   1   6   2  352.36   15.50
   8  -7  -2    2.30    6.80
   8  -7  -2   -8.80   16.80
  -8   7   2   -3.40    6.40
   7  -7  -2    1.00   10.80
   7  -7  -2   -4.90    4.40
  -7   7   2    5.20    5.10
   6  -7  -2  111.29   16.20
  -6   7   2  107.99    9.90
   5  -7  -2   41.40    6.50
   5  -7  -2   43.40   11.40
   5  -7  -2   59.59    7.30
  -5   7   2   52.09    6.90
   4  -7  -2   60.59    7.30
   4  -7  -2   58.49    6.80
   4  -7  -2   73.69   10.20
  -4   7   2   62.19    9.00
   3  -7  -2 1744.63   56.89
  -3   7   2 1879.31   61.19
   2  -7  -2    2.60    3.40
  -2   7   2   -0.80    2.70
   1  -7  -2  939.71   33.90
  -1   7   2  951.80   33.10
   0  -7  -2  485.85   21.40
   0   7   2  484.95   20.00
  -1  -7  -2   -3.00    5.50
   1   7   2   -6.40    3.70
   8  -8  -2  -16.20   15.10
  -8   8   2    2.70    6.40
   7  -8  -2    1.30   12.00
   6  -8  -2  161.98   11.70
   6  -8  -2  170.28   13.90
   6  -8  -2  164.08   19.50
  -6   8   2  159.18   12.20
   5  -8  -2    4.10    4.50
   5  -8  -2   -4.90    3.40
  -5   8   2    6.40    4.30
   4  -8  -2  404.46   18.90
  -4   8   2  377.66   18.10
   3  -8  -2   21.70    5.60
  -3   8   2   10.20    4.70
   2  -8  -2  121.89   11.20
  -2   8   2  107.79    8.90
   1  -8  -2  311.17   18.00
  -1   8   2  318.87   15.70
   0  -8  -2   20.10    6.90
   0   8   2   -2.40    4.20
   1   8   2   59.29    8.10
  -2  -8  -2   15.30   12.10
   2   8   2   19.10    7.00
   7  -9  -2  -20.80   13.40
  -7   9   2    8.10    6.20
   6  -9  -2   -0.70   12.20
   6  -9  -2  -15.20    6.60
  -6   9   2    6.70    5.20
  -5   9   2  140.29   11.40
  -4   9   2    2.70    4.50
  -3   9   2   16.90    5.10
  -2   9   2  165.98   12.10
  -1   9   2   -5.60    4.60
   0   9   2  115.59   11.40
  -6  10   2   -8.90    5.40
  -5  10   2   25.30    7.10
  -4  10   2  116.69   11.40
  -3  10   2   -4.60    4.90
  -2  10   2   -7.20    5.10
  -1  10   2   -6.80    5.30
  -1  10  -3    8.60    5.70
  -2  10  -3   24.90    6.10
  -3  10  -3   19.80    5.50
  -4  10  -3   35.20    7.00
  -5  10  -3    5.50    5.40
   0   9  -3   54.79    8.50
  -1   9  -3   53.09    7.00
  -2   9  -3   92.79    9.60
  -3   9  -3    8.40    4.30
  -4   9  -3   13.10    4.60
  -5   9  -3    8.30    4.30
  -6   9  -3   22.00    6.50
   2   8  -3   27.50    7.10
   1   8  -3  252.17   14.70
   0   8  -3   26.90    6.30
   0  -8   3   29.20   12.40
  -1   8  -3   -2.40    3.80
   1  -8   3   -3.30    8.10
  -2   8  -3  220.98   13.40
   2  -8   3  200.58   17.30
  -3   8  -3   30.90    6.10
   3  -8   3   46.30    9.90
  -4   8  -3    6.30    4.30
   4  -8   3   -1.90    6.80
  -5   8  -3  123.09   10.00
   5  -8   3  149.79   16.40
  -6   8  -3    1.40    4.70
   6  -8   3  -12.00    9.30
  -7   8  -3   10.90    7.50
  -7   8  -3    8.10    5.50
   7  -8   3   -3.60   14.20
   3   7  -3   15.10    6.40
  -3  -7   3    5.50   14.50
   2   7  -3    2.50    4.80
  -2  -7   3  -19.40   10.80
   1   7  -3   64.29    8.30
  -1  -7   3   69.79   15.00
   0   7  -3    9.20    4.60
   0  -7   3   15.20    8.60
  -1   7  -3   20.20    5.00
   1  -7   3   24.10    7.40
   2  -7   3   29.40    7.00
  -3   7  -3  272.07   17.40
   3  -7   3  338.37   19.30
  -4   7  -3   -5.00    4.50
   4  -7   3    3.40    5.90
   5  -7   3   18.30    8.50
  -6   7  -3   29.30    6.40
  -6   7  -3   31.60    7.10
   6  -7   3   21.40    6.10
   6  -7   3   56.69   11.60
  -7   7  -3   67.89   10.40
   4   6  -3    9.20    6.00
  -4  -6   3   -6.60   21.90
   3   6  -3   41.90    7.70
  -3  -6   3   52.09   14.60
   2   6  -3  152.78   15.00
  -2  -6   3  132.19   16.60
   1   6  -3   51.79    7.70
   0   6  -3   99.59    8.70
   0  -6   3   67.79   10.30
  -1   6  -3   85.89    8.00
   1  -6   3   94.09   10.80
  -2   6  -3  177.28   10.60
   2  -6   3  151.18   12.80
  -3   6  -3   16.50    4.40
   3  -6   3   16.60    5.60
  -4   6  -3   21.50    4.40
   4  -6   3   14.20    5.90
  -5   6  -3  831.52   28.40
  -5   6  -3  818.32   29.50
   5  -6   3  827.02   28.30
  -6   6  -3  250.97   15.00
   6  -6   3  281.07   14.00
  -7   6  -3   71.69    9.50
  -4  -5   3    2.60   12.40
   3   5  -3    8.30    5.00
  -3  -5   3   11.60    8.90
   2   5  -3    5.90    4.10
  -2  -5   3    8.80    6.40
   1   5  -3   15.20    4.80
  -1  -5   3   14.80    6.90
   0   5  -3  323.67   15.40
   0  -5   3  312.27   18.50
  -1   5  -3   59.09    6.70
   1  -5   3   68.59    8.50
  -2   5  -3   78.99    7.00
   2  -5   3   78.59    8.50
  -3   5  -3    5.80    3.20
   3  -5   3   12.50    3.80
  -4   5  -3   64.19    5.90
  -4   5  -3   73.19    5.90
   4  -5   3   80.39    9.40
   4  -5   3   66.89    5.40
  -5   5  -3  371.46   16.40
   5  -5   3  365.86   15.60
  -6   5  -3   26.70    5.90
   6  -5   3   38.00    6.20
  -7   5  -3   40.50    8.20
   4   4  -3  415.06   18.30
  -4  -4   3  347.07   24.30
   3   4  -3   88.19    8.60
  -3  -4   3   85.29   12.00
   2   4  -3  237.38   12.80
  -2  -4   3  190.48   15.00
   1   4  -3  108.89    8.60
  -1  -4   3  114.69   10.90
   0   4  -3   68.79    6.60
  -1   4  -3  139.69    9.10
   1  -4   3  145.89   10.90
  -2   4  -3  222.48   11.20
  -3   4  -3   21.00    3.80
   3  -4   3   10.40    4.20
  -4   4  -3  122.89    7.90
   4  -4   3  123.49    7.40
  -5   4  -3  266.17   13.60
   5  -4   3  265.37   12.80
  -6   4  -3    1.50    4.00
   6  -4   3    4.80    4.40
  -7   4  -3   17.90    6.10
   4   3  -3   29.50    6.30
   3   3  -3   27.90    5.60
   2   3  -3  193.78   11.70
  -2  -3   3  187.68   13.40
   1   3  -3 2637.74   79.59
   0   3  -3  822.12   29.20
   0  -3   3  830.12   31.20
  -1   3  -3   47.50    6.30
  -2   3  -3 1227.88   38.20
   2  -3   3 1193.78   36.10
  -3   3  -3   66.09    4.80
   3  -3   3   68.79    4.80
  -4   3  -3  144.99    8.20
   4  -3   3  137.79    7.90
  -5   3  -3    9.80    3.80
   5  -3   3    4.10    3.20
  -6   3  -3   13.00    5.30
   6  -3   3   -2.20    4.80
  -7   3  -3   12.10    5.60
   6   2  -3   -0.80    4.30
   4   2  -3  626.04   22.90
   4   2  -3  668.43   26.00
   3   2  -3    5.40    4.80
   2   2  -3   24.00    6.10
  -2  -2   3   25.20    6.90
   1   2  -3 7154.58  202.68
  -1  -2   3 7159.18  204.18
   0   2  -3   27.80    5.70
   0  -2   3   26.10    5.10
  -1   2  -3 1416.16   42.50
   1  -2   3 1241.68   43.10
  -2   2  -3  200.68    8.40
  -2   2  -3  204.68    9.80
   2  -2   3  186.58   11.30
   2  -2   3  214.08    8.80
  -3   2  -3  802.32   25.50
   3  -2   3  776.62   25.90
  -4   2  -3   13.30    3.30
   4  -2   3   14.00    3.30
   5  -2   3   35.50    5.20
  -6   2  -3   12.00    4.60
   6  -2   3    4.70    4.90
  -7   2  -3   26.40    7.10
   7   1  -3  159.68   12.20
   6   1  -3    0.50    3.90
   5   1  -3  393.26   15.70
   4   1  -3  332.57   13.10
   4   1  -3  344.67   14.00
   3   1  -3   73.99    8.70
   3   1  -3   75.69    5.80
   3   1  -3   67.29    8.10
   2   1  -3   16.50    3.50
   1   1  -3  239.48   13.50
   0   1  -3  344.17   15.70
   0  -1   3  322.47   12.30
   0  -1   3  325.17   15.70
  -1   1  -3   15.80    2.70
  -1   1  -3   19.40    4.30
   1  -1   3   24.90    3.40
  -2   1  -3 1033.50   31.80
   2  -1   3 1049.09   32.30
  -3   1  -3   65.49    5.20
   3  -1   3   74.09    5.50
  -4   1  -3  187.48    9.60
   4  -1   3  186.68    9.80
  -5   1  -3  251.67   13.20
   5  -1   3  283.97   13.90
  -6   1  -3    0.90    4.20
   6  -1   3   -7.90    8.10
   7   0  -3 1628.64   51.79
   6   0  -3   46.70    5.80
   5   0  -3   27.90    4.20
   4   0  -3   48.20    4.60
   4   0  -3   60.79    9.30
   4   0  -3   56.09    5.10
   3   0  -3   99.19    9.40
   3   0  -3   90.59    6.00
   3   0  -3  102.49    6.40
   2   0  -3   16.60    3.30
   2   0  -3   11.90    4.50
   1   0  -3   74.29    6.30
   1   0  -3   76.19    5.40
  -1   0   3   85.99    5.80
  -1   0   3   81.79    7.20
   0   0  -3   18.20    3.10
   0   0  -3   23.40    3.40
   0   0   3   18.70    3.40
  -1   0  -3 1359.56   40.10
   1   0   3 1319.67   40.40
  -2   0  -3  897.01   28.20
   2   0   3  901.41   28.90
  -3   0  -3   93.89    6.20
   3   0   3   92.29    6.40
  -4   0  -3  475.15   18.30
   4   0   3  490.35   19.00
  -5   0  -3   31.10    5.20
   5   0   3   37.50    8.50
  -6   0  -3   32.00    5.40
  -7   0  -3   11.10    6.80
   7  -1  -3  230.78   13.00
   6  -1  -3  111.39    8.20
   5  -1  -3   80.29    6.50
   4  -1  -3  806.02   27.50
   4  -1  -3  848.22   32.80
  -4   1   3  854.61   28.30
   3  -1  -3 1625.44   49.10
   3  -1  -3 1614.24   53.09
   3  -1  -3 1625.64   49.20
  -3   1   3 1651.53   49.60
   2  -1  -3 1423.36   45.50
   2  -1  -3 1430.36   43.20
  -2   1   3 1457.95   43.60
  -2   1   3 1390.66   45.90
   1  -1  -3 1968.80   56.99
   1  -1  -3 1939.61   57.99
  -1   1   3 1993.90   57.29
  -1   1   3 1894.71   58.49
   0  -1  -3   52.69    4.10
   0  -1  -3   48.90    4.80
   0   1   3   46.50    5.30
   0   1   3   53.19    4.40
  -1  -1  -3 4279.27  119.89
   1   1   3 4247.38  120.69
  -2  -1  -3  192.78    9.00
   2   1   3  206.28    9.80
  -3  -1  -3   77.99    5.80
   3   1   3   73.89    6.20
  -4  -1  -3    0.30    2.50
   4   1   3   -5.40    3.00
  -5  -1  -3  259.97   13.30
   5   1   3  254.27   14.50
  -6  -1  -3   26.60    5.40
   7  -2  -3   18.80    5.30
   6  -2  -3    4.00    3.10
   5  -2  -3  260.97   11.10
   5  -2  -3  229.98   11.80
  -5   2   3  230.38   11.70
   4  -2  -3  999.20   32.80
   4  -2  -3  974.60   37.60
   4  -2  -3  964.60   31.70
  -4   2   3 1009.70   32.80
   3  -2  -3  728.03   25.30
   3  -2  -3  710.63   28.90
   3  -2  -3  749.62   24.80
  -3   2   3  788.52   25.70
   2  -2  -3 2234.58   67.69
   2  -2  -3 2181.48   64.19
  -2   2   3 2171.38   67.89
  -2   2   3 2224.08   64.79
   1  -2  -3   39.80    5.30
   1  -2  -3   32.40    3.70
  -1   2   3   31.20    3.80
  -1   2   3   37.00    6.00
   0  -2  -3   19.80    2.90
   0  -2  -3   24.10    4.20
   0   2   3   20.90    3.40
   0   2   3   18.50    3.70
  -1  -2  -3  111.19    6.80
   1   2   3  115.49    7.40
  -2  -2  -3   80.39    5.80
   2   2   3   80.29    6.40
  -3  -2  -3   18.50    3.80
   3   2   3   32.20    5.00
  -4  -2  -3  185.18   12.30
   4   2   3  188.18   11.40
  -5  -2  -3  194.08   12.30
   5   2   3  219.98   13.40
  -6  -2  -3   83.09   10.30
   7  -3  -3    5.00    4.20
   6  -3  -3   94.39    7.00
   6  -3  -3  103.29    8.60
  -6   3   3   89.09    8.30
   5  -3  -3 1075.49   36.90
   5  -3  -3 1138.69   43.40
   5  -3  -3 1076.99   35.10
  -5   3   3 1101.79   36.70
   4  -3  -3  410.36   16.20
   4  -3  -3  421.46   21.80
   4  -3  -3  440.96   17.50
  -4   3   3  444.46   17.50
   3  -3  -3   81.09   10.30
   3  -3  -3   86.89    5.90
  -3   3   3   81.39    6.30
   2  -3  -3  543.65   22.40
   2  -3  -3  566.64   19.40
  -2   3   3  559.74   23.30
  -2   3   3  565.14   20.00
   1  -3  -3 4382.66  123.29
   1  -3  -3 4211.98  121.09
  -1   3   3 4248.08  124.19
  -1   3   3 4387.36  121.99
   0  -3  -3  513.05   18.70
   0  -3  -3  504.45   17.30
   0   3   3  509.75   18.00
   0   3   3  507.55   19.80
  -1  -3  -3   92.29    6.40
   1   3   3   94.69    7.20
  -2  -3  -3   66.29    5.60
   2   3   3   61.39    6.40
  -3  -3  -3    3.60    3.20
   3   3   3    4.50    3.90
  -4  -3  -3  146.99    9.40
   4   3   3  116.69   10.50
  -5  -3  -3   36.80    6.70
   8  -4  -3   38.80   14.50
   7  -4  -3    4.10    4.80
   7  -4  -3   10.00   11.20
   7  -4  -3    7.90    4.00
   6  -4  -3   34.60    9.40
   6  -4  -3   33.90    5.60
   6  -4  -3   36.00    5.00
  -6   4   3   26.90    5.40
   5  -4  -3  169.18    9.10
   5  -4  -3  173.78   16.00
   5  -4  -3  163.58   10.20
  -5   4   3  157.88   10.40
   4  -4  -3  534.85   19.60
   4  -4  -3  557.34   26.00
   4  -4  -3  520.95   20.80
  -4   4   3  555.04   20.90
   3  -4  -3  259.67   11.60
   3  -4  -3  249.28   15.10
  -3   4   3  240.38   11.80
   2  -4  -3 1118.49   38.00
   2  -4  -3 1101.49   34.90
  -2   4   3 1108.49   35.60
  -2   4   3 1092.59   39.10
   1  -4  -3   62.59    4.90
   1  -4  -3   56.49    6.60
  -1   4   3   54.69    5.10
  -1   4   3   56.79    7.20
   0  -4  -3  211.98   10.70
   0  -4  -3  224.48    9.90
   0   4   3  218.58   11.80
   0   4   3  229.78   10.50
  -1  -4  -3   -1.60    2.50
   1   4   3   -2.80    3.40
   1   4   3    1.00    2.30
  -2  -4  -3  279.27   12.20
   2   4   3  275.67   14.20
  -3  -4  -3 2711.83   78.39
   3   4   3 2585.14   80.49
  -4  -4  -3  105.39    8.90
   4   4   3  149.39   11.40
  -5  -4  -3  -10.00    5.50
   8  -5  -3  230.68   25.60
   7  -5  -3  121.79   16.80
   7  -5  -3  135.39   11.70
   7  -5  -3  154.38    9.90
  -7   5   3  132.69   12.00
   6  -5  -3   64.59   12.80
   6  -5  -3   84.69    7.90
   6  -5  -3   63.69    6.50
  -6   5   3   59.69    7.70
   5  -5  -3   95.99    7.30
   5  -5  -3   92.09   13.30
   5  -5  -3   94.99    8.40
  -5   5   3   98.69    8.70
   4  -5  -3  144.39    8.50
   4  -5  -3  157.28   13.70
   4  -5  -3  154.38    9.70
  -4   5   3  147.79    9.30
   3  -5  -3   89.19   10.50
   3  -5  -3   84.79    6.20
  -3   5   3  102.39   11.30
  -3   5   3   91.89    7.10
   2  -5  -3   53.09    5.00
   2  -5  -3   56.59    7.50
  -2   5   3   48.90    5.50
  -2   5   3   55.09    8.70
   1  -5  -3   78.89    6.00
  -1   5   3   77.29    6.50
  -1   5   3   65.49    8.20
   0  -5  -3  410.46   16.40
   0   5   3  434.16   17.00
  -1  -5  -3  533.25   19.60
   1   5   3  538.55   20.10
  -2  -5  -3 1849.61   55.39
   2   5   3 1804.62   58.39
  -3  -5  -3   86.49    8.60
  -4  -5  -3   26.40    5.30
   4   5   3   27.10    9.40
   8  -6  -3   22.80   13.60
   8  -6  -3   30.90    6.80
  -8   6   3   13.80    7.00
   7  -6  -3   -5.60   11.00
   7  -6  -3   -2.60    6.20
  -7   6   3   -4.20    4.80
   6  -6  -3   73.29   13.60
   6  -6  -3   51.39    6.90
  -6   6   3   49.90    8.00
   5  -6  -3   86.49   13.70
   5  -6  -3   60.29    6.60
   5  -6  -3   68.69    8.10
  -5   6   3   66.29    7.80
   4  -6  -3 1179.08   38.70
   4  -6  -3 1135.09   39.10
   4  -6  -3 1213.38   44.40
  -4   6   3 1156.68   39.60
   3  -6  -3  528.15   23.90
   3  -6  -3  541.15   20.90
  -3   6   3  548.75   21.60
   2  -6  -3   16.70    3.30
  -2   6   3   20.40    4.30
  -2   6   3   14.50    6.10
   1  -6  -3    5.50    3.30
  -1   6   3    5.60    3.60
   0  -6  -3  491.15   19.70
   0   6   3  492.65   19.80
  -1  -6  -3  611.14   23.30
   1   6   3  588.74   22.70
   8  -7  -3  -29.40   20.20
  -8   7   3   14.50    6.90
   7  -7  -3   39.10    7.50
  -7   7   3   41.30    8.30
   6  -7  -3   22.70    6.10
   6  -7  -3   47.40   12.50
   6  -7  -3   30.10    5.60
  -6   7   3   23.80    6.50
   5  -7  -3   30.40   12.80
   5  -7  -3   18.90    5.80
   5  -7  -3   28.30    7.00
  -5   7   3   31.60    6.50
   4  -7  -3  188.38   15.70
   4  -7  -3  186.48   11.70
   4  -7  -3  211.38   11.80
  -4   7   3  215.68   12.70
   3  -7  -3  319.97   15.30
  -3   7   3  322.47   16.00
   2  -7  -3  343.27   16.20
  -2   7   3  352.36   18.00
   1  -7  -3  316.57   15.90
  -1   7   3  321.87   22.30
   0  -7  -3  353.86   17.30
  -1  -7  -3   16.00    6.30
   8  -8  -3   13.40   15.30
  -8   8   3   16.90    8.40
   7  -8  -3    8.10   14.30
  -7   8   3   18.20    7.00
   6  -8  -3   -0.80    5.00
   6  -8  -3    5.60   10.50
  -6   8   3    5.10    5.70
   5  -8  -3   90.99   11.10
   5  -8  -3   82.29   13.80
   5  -8  -3   91.19    9.90
  -5   8   3   72.99    9.00
   4  -8  -3    9.30    4.40
  -4   8   3    8.90    4.90
   3  -8  -3  715.63   27.90
  -3   8   3  696.93   27.90
   2  -8  -3  123.69   10.80
  -2   8   3  136.49   10.60
   1  -8  -3  127.49   11.90
  -1   8   3  159.28   11.40
   0  -8  -3   12.20    6.90
   0   8   3   15.90    6.40
  -1  -8  -3    7.20    8.20
   1   8   3    6.20    6.30
   7  -9  -3   19.00   15.00
   6  -9  -3   34.70   12.10
  -6   9   3   20.90    6.70
  -5   9   3    0.40    5.40
  -4   9   3   22.20    6.00
  -3   9   3   14.60    5.40
  -2   9   3    8.70    5.90
  -1   9   3    2.00    5.40
   0   9   3   28.00    7.90
   6 -10  -3  -12.10   12.60
  -5  10   3   90.29   11.70
  -4  10   3   -4.70    5.60
  -3  10   3    8.40    6.50
  -2  10   3   14.70    7.20
  -2  10  -4   33.70    7.00
  -3  10  -4   14.40    5.60
  -4  10  -4    0.70    5.50
   1   9  -4   94.69   11.80
  -1   9  -4   11.80    5.40
  -2   9  -4    3.10    4.50
  -3   9  -4   48.30    8.10
  -4   9  -4   35.60    6.50
  -5   9  -4  135.09   11.20
   2   8  -4   -4.60    5.00
   1   8  -4   -2.90    5.00
   0   8  -4  198.38   13.70
  -1   8  -4    2.90    4.30
  -2   8  -4  212.28   13.10
   2  -8   4  176.48   20.70
  -3   8  -4   17.80    5.30
   3  -8   4   -7.40    9.70
  -4   8  -4    9.40    4.80
   4  -8   4   10.80   10.60
  -5   8  -4   49.60    7.40
   5  -8   4   45.00   14.70
  -6   8  -4    1.10    4.20
   6  -8   4  -10.40   18.80
   3   7  -4   65.79    9.10
   2   7  -4   13.60    5.90
  -2  -7   4   -5.20   12.10
   1   7  -4   58.99    8.90
  -1  -7   4   32.80   12.20
   0   7  -4   18.40    5.60
   0  -7   4   14.30    9.20
  -1   7  -4   49.00    7.30
   1  -7   4   31.80   10.90
  -2   7  -4  461.05   20.40
  -3   7  -4    7.70    4.00
   3  -7   4    1.50    8.10
  -4   7  -4   53.19    7.40
   4  -7   4   37.40   10.00
  -5   7  -4    9.10    4.00
   5  -7   4    8.60   10.10
  -6   7  -4   -8.50    5.20
  -6   7  -4   -1.10    3.70
   6  -7   4    0.80    5.30
   6  -7   4  -19.70   11.20
  -7   7  -4   87.09   10.70
   4   6  -4  297.67   17.40
  -4  -6   4  226.58   29.00
  -3  -6   4   15.60   12.30
   2   6  -4    0.90    5.10
  -2  -6   4  -17.80   10.00
   1   6  -4   36.80    7.30
  -1  -6   4   24.60   10.30
   0   6  -4   37.30    7.10
   0  -6   4   21.80    8.80
  -1   6  -4  168.88   11.80
  -2   6  -4    1.90    3.60
   2  -6   4    6.80    7.10
  -3   6  -4   44.60    7.00
   3  -6   4   38.70    8.50
  -4   6  -4    0.60    3.20
   4  -6   4   -8.60    7.20
  -5   6  -4 1046.30   34.20
  -5   6  -4  940.31   36.20
   5  -6   4 1045.70   34.50
  -6   6  -4   15.20    6.20
   6  -6   4   26.50    6.60
  -7   6  -4  124.49   12.60
   4   5  -4   26.60    6.80
  -4  -5   4   48.80   15.40
   3   5  -4   23.40    7.40
  -3  -5   4   20.90   10.50
   2   5  -4    0.60    4.30
  -2  -5   4   -1.80    8.30
   1   5  -4  398.86   18.90
   0   5  -4  130.99   10.10
   0  -5   4  130.59   13.40
  -1   5  -4   -3.50    2.90
   1  -5   4   -3.90    5.00
  -2   5  -4  591.14   23.10
  -3   5  -4    7.90    3.40
   3  -5   4   12.20    5.70
  -4   5  -4  115.59    7.80
   4  -5   4  105.29    7.60
   5  -5   4  380.76   16.80
  -6   5  -4    1.70    4.60
   6  -5   4    6.10    5.70
  -7   5  -4   95.69   11.40
   5   4  -4    3.80    5.80
   5   4  -4    4.60    6.60
   4   4  -4  105.39   10.90
   3   4  -4  460.25   21.80
  -3  -4   4  437.86   25.80
   2   4  -4  395.16   19.30
  -2  -4   4  371.06   22.10
   1   4  -4 3090.29   92.59
  -1  -4   4 2984.10   96.69
   0   4  -4    3.90    3.80
   0  -4   4    4.60    5.00
  -1   4  -4  105.29    8.80
   1  -4   4  125.79   11.20
  -2   4  -4   93.39    8.00
   2  -4   4   84.69   10.20
  -3   4  -4  275.57   13.10
  -3   4  -4  290.07   11.80
  -4   4  -4   53.09    5.20
   4  -4   4   46.10    5.70
  -5   4  -4    9.90    4.10
   5  -4   4    1.30    4.40
  -6   4  -4    0.90    4.70
   6  -4   4   -1.40    5.50
  -7   4  -4  -11.80    8.20
   5   3  -4  114.49   11.40
   4   3  -4    1.60    4.90
   4   3  -4    7.80    4.30
   3   3  -4  303.17   16.60
  -3  -3   4  262.17   18.60
   2   3  -4   17.20    5.70
  -2  -3   4   10.50    5.90
   1   3  -4  274.77   15.50
  -1  -3   4  293.67   23.20
   0   3  -4   48.50    7.50
   0  -3   4   42.10    7.30
  -1   3  -4    6.50    3.60
   1  -3   4   -1.90    3.70
  -2   3  -4  443.56   18.00
   2  -3   4  424.66   15.80
  -3   3  -4   13.70    3.90
  -3   3  -4   26.30    3.80
   3  -3   4   20.30    3.60
  -4   3  -4   -2.00    2.50
   4  -3   4   -4.70    2.70
  -5   3  -4   59.19    7.10
   5  -3   4   68.69    7.90
  -6   3  -4    5.40    4.60
  -7   3  -4   29.30    9.00
   5   2  -4  243.78   16.50
   4   2  -4  477.95   20.00
   4   2  -4  537.45   24.20
   3   2  -4   31.70    4.90
   3   2  -4   33.60    7.50
   2   2  -4    4.50    5.40
   1   2  -4 2284.27   72.49
  -1  -2   4 2317.77   73.89
   0   2  -4    0.40    3.90
   0  -2   4    6.30    5.20
  -1   2  -4   55.29    7.70
  -1   2  -4   57.19    6.60
   1  -2   4   52.29    4.80
   1  -2   4   62.49    9.00
  -2   2  -4  645.54   21.00
   2  -2   4  602.04   25.10
   2  -2   4  642.54   21.80
  -3   2  -4   43.20    4.70
   3  -2   4   44.70    4.70
  -4   2  -4  262.87   12.00
   4  -2   4  246.08   12.40
  -5   2  -4   12.00    4.20
  -6   2  -4    1.70    3.80
  -7   2  -4    5.40    6.00
   7   1  -4  383.46   17.50
   7   1  -4  361.06   28.30
   6   1  -4  732.93   26.30
   5   1  -4   14.60    3.30
   5   1  -4    9.60    3.90
   5   1  -4   26.10    7.60
   5   1  -4   25.10    6.90
   4   1  -4  204.58   14.90
   4   1  -4  217.78   14.80
   4   1  -4  210.48   11.20
   3   1  -4  341.67   14.40
   3   1  -4  331.27   13.10
   3   1  -4  309.07   17.80
   2   1  -4   39.20    7.90
   2   1  -4   35.60    5.10
   1   1  -4 1727.73   50.89
   1   1  -4 1753.12   51.89
   1   1  -4 1584.64   55.79
  -1  -1   4 1731.93   52.19
   0   1  -4  521.15   17.70
   0   1  -4  492.55   18.70
   0   1  -4  528.55   22.90
   0  -1   4  519.15   18.70
  -1   1  -4   10.50    5.20
  -1   1  -4    0.80    2.10
  -1   1  -4    1.20    1.90
   1  -1   4    5.20    2.50
  -2   1  -4   32.60    3.70
   2  -1   4   42.40    4.80
  -3   1  -4  453.25   16.90
   3  -1   4  446.06   17.70
  -4   1  -4  186.78   10.00
   4  -1   4  176.08   10.70
  -5   1  -4  278.87   14.10
   5  -1   4  267.07   14.70
  -6   1  -4    7.10    4.60
  -7   1  -4   -6.40    6.40
   8   0  -4   78.39   18.40
   7   0  -4  404.36   27.90
   7   0  -4  398.56   18.60
   6   0  -4  160.58   10.40
   5   0  -4  152.88    9.00
   5   0  -4  163.18   14.40
   5   0  -4  185.78   14.50
   5   0  -4  143.59    9.00
   4   0  -4  259.77   13.70
   4   0  -4  248.18   17.40
   4   0  -4  264.47   16.10
   4   0  -4  260.07   11.80
   3   0  -4  937.61   31.00
   3   0  -4  922.61   33.70
   3   0  -4  908.31   30.00
   2   0  -4  211.38   10.50
   2   0  -4  217.98   12.20
  -2   0   4  201.98   12.00
   1   0  -4 1146.19   36.90
   1   0  -4 1186.18   37.10
  -1   0   4 1171.98   38.10
   0   0  -4  271.87   11.70
   0   0  -4  277.77   11.90
   0   0   4  292.17   12.90
  -1   0  -4   11.70    2.90
  -1   0  -4   19.90    5.60
  -1   0  -4   15.00    3.30
   1   0   4   14.80    3.60
  -2   0  -4  201.68    9.50
   2   0   4  191.48   10.10
  -3   0  -4   24.20    3.90
   3   0   4   20.70    3.80
  -4   0  -4   24.80    5.10
   4   0   4   19.60    5.20
  -5   0  -4  111.49    8.90
   5   0   4  118.09   10.30
  -6   0  -4   31.80    5.70
   8  -1  -4  122.99   19.00
   7  -1  -4   21.20   11.90
   7  -1  -4   22.70    5.30
   6  -1  -4    6.60    3.40
   5  -1  -4    6.30    5.90
   4  -1  -4 1255.47   40.10
   4  -1  -4 1233.08   44.90
   4  -1  -4 1264.17   40.90
  -4   1   4 1253.07   40.80
   3  -1  -4  787.82   27.40
   3  -1  -4  810.72   30.70
  -3   1   4  817.12   28.10
   2  -1  -4   56.99    5.20
   2  -1  -4   56.99    7.20
  -2   1   4   54.69    7.70
  -2   1   4   52.39    5.70
   1  -1  -4 2150.78   64.19
   1  -1  -4 2168.78   65.09
  -1   1   4 2159.28   64.49
  -1   1   4 2219.18   66.29
   0  -1  -4  329.47   13.30
   0  -1  -4  346.67   14.10
   0   1   4  343.97   14.80
   0   1   4  350.66   14.80
  -1  -1  -4    3.90    2.20
   1   1   4    3.20    2.40
  -2  -1  -4  831.72   27.70
   2   1   4  833.82   28.80
  -3  -1  -4    0.30    2.60
   3   1   4    5.70    3.10
  -4  -1  -4   65.19    6.90
   4   1   4   73.79    7.70
  -5  -1  -4   94.89    8.50
   5   1   4   68.69   10.80
  -6  -1  -4   26.10    8.30
   8  -2  -4   24.80   13.50
   7  -2  -4   76.09    9.00
   7  -2  -4   60.19   14.30
   6  -2  -4  127.69   17.40
   6  -2  -4  121.29    9.00
   6  -2  -4  113.59    8.20
  -6   2   4  116.29    9.50
   5  -2  -4  219.98   11.80
   5  -2  -4  229.18   11.50
   5  -2  -4  244.98   17.30
  -5   2   4  221.98   12.50
   4  -2  -4  219.48   11.40
   4  -2  -4  212.48   12.20
   4  -2  -4  230.88   15.90
  -4   2   4  228.78   12.20
   3  -2  -4   13.20    3.90
   3  -2  -4   20.20    5.90
  -3   2   4   13.10    4.10
  -3   2   4   15.80    5.60
   2  -2  -4   47.20    7.10
   2  -2  -4   40.50    4.80
  -2   2   4   44.60    5.90
  -2   2   4   52.89    7.60
   1  -2  -4   60.29    5.20
   1  -2  -4   62.59    6.60
  -1   2   4   72.99    8.10
  -1   2   4   67.39    5.90
   0  -2  -4 2608.34   76.89
   0  -2  -4 2674.23   78.39
   0   2   4 2677.73   79.79
   0   2   4 2740.23   78.09
  -1  -2  -4   53.79    4.10
  -1  -2  -4   57.39    5.50
   1   2   4   58.29    6.40
  -2  -2  -4   12.10    3.20
   2   2   4    5.90    3.20
  -3  -2  -4  261.87   12.40
   3   2   4  257.87   13.80
  -4  -2  -4   75.59    7.30
   4   2   4   59.99    8.10
  -5  -2  -4  667.73   25.70
  -6  -2  -4  110.29   11.40
   8  -3  -4   -6.20   11.20
   7  -3  -4  180.28   20.60
   7  -3  -4  176.38   12.10
  -7   3   4  182.68   12.60
   6  -3  -4  113.89    7.90
   6  -3  -4  106.59   15.30
   6  -3  -4  123.19    9.20
  -6   3   4  105.39    9.70
   5  -3  -4  313.57   20.60
   5  -3  -4  321.67   15.60
   5  -3  -4  331.87   14.40
  -5   3   4  327.17   15.70
   4  -3  -4   25.00    4.20
   4  -3  -4   25.60    6.80
   4  -3  -4   15.20    3.80
  -4   3   4   29.80    5.60
   3  -3  -4   -2.10    3.60
   3  -3  -4   -0.20    2.30
  -3   3   4    1.90    2.80
  -3   3   4    9.50    4.70
   2  -3  -4  191.38   12.20
   2  -3  -4  187.08    9.40
  -2   3   4  198.18   13.10
  -2   3   4  190.28   10.10
   1  -3  -4  258.37   13.00
   1  -3  -4  257.17   11.10
  -1   3   4  252.27   14.20
  -1   3   4  262.87   12.00
   0  -3  -4   14.30    2.90
   0  -3  -4   20.30    4.30
   0   3   4   17.10    3.50
  -1  -3  -4   32.40    5.10
   1   3   4   37.50    5.00
   1   3   4   32.90    5.70
  -2  -3  -4 2656.63   78.29
   2   3   4 2652.73   80.49
   3   3   4  409.86   18.80
  -4  -3  -4  120.79    9.60
   4   3   4  153.78   12.00
  -5  -3  -4    8.40    5.10
   8  -4  -4   11.70    5.40
   8  -4  -4   -3.40   10.80
   7  -4  -4    7.80    4.60
   7  -4  -4   25.60    7.10
   7  -4  -4   23.90   10.90
  -7   4   4   12.50    6.40
   6  -4  -4   -0.60    3.40
   6  -4  -4    7.60    8.10
  -6   4   4   10.10    4.90
   5  -4  -4    6.80    3.90
   5  -4  -4   -1.20    6.30
   5  -4  -4   -1.70    2.60
  -5   4   4   -6.80    3.30
   4  -4  -4   51.99   10.00
   4  -4  -4   38.40    6.10
   4  -4  -4   46.70    5.90
  -4   4   4   46.10    6.70
   3  -4  -4   75.19    6.10
   3  -4  -4   72.49    9.60
  -3   4   4   70.99    6.60
  -3   4   4   76.99    9.50
   2  -4  -4   24.70    6.00
   2  -4  -4   23.60    4.30
  -2   4   4   18.80    6.40
  -2   4   4   27.30    4.60
   1  -4  -4  484.25   19.70
   1  -4  -4  488.65   17.80
  -1   4   4  459.55   21.30
  -1   4   4  489.05   18.80
   0  -4  -4  126.29    8.80
   0   4   4  125.09   10.40
   0   4   4  122.69    8.10
  -1  -4  -4  110.99    6.70
  -1  -4  -4  110.89    8.00
   1   4   4  110.49    7.90
   1   4   4  130.79   10.10
  -2  -4  -4  240.08   12.10
   2   4   4  240.38   14.20
  -3  -4  -4   27.50    5.20
  -4  -4  -4  143.99   10.50
   8  -5  -4   10.90   14.10
  -8   5   4   -3.60    6.70
   7  -5  -4  197.68   22.10
   7  -5  -4  254.37   13.30
  -7   5   4  239.68   15.20
   6  -5  -4  149.49   17.50
   6  -5  -4  139.69    9.60
   6  -5  -4  162.78   13.10
  -6   5   4  136.89   12.90
   5  -5  -4   60.59    7.80
   5  -5  -4   52.39    6.40
   5  -5  -4   58.49   12.70
  -5   5   4   61.19    7.20
   4  -5  -4  238.58   16.90
   4  -5  -4  217.48   11.30
  -4   5   4  214.28   12.40
   3  -5  -4  159.88    9.30
   3  -5  -4  168.18   13.00
  -3   5   4  174.58   14.00
  -3   5   4  172.88   10.30
   2  -5  -4  267.87   12.20
   2  -5  -4  256.47   14.50
  -2   5   4  265.77   13.10
  -2   5   4  254.97   16.50
   1  -5  -4   50.09    5.60
   1  -5  -4   56.29    7.30
  -1   5   4   54.29    7.90
  -1   5   4   55.59    6.50
   0  -5  -4   54.99    6.90
   0  -5  -4   55.59    5.60
   0   5   4   56.49    8.10
   0   5   4   56.39    6.50
  -1  -5  -4   96.09    7.30
  -1  -5  -4   86.09    7.70
   1   5   4   98.29    7.80
   1   5   4   90.29    9.90
   2   5   4   -7.90    6.20
  -3  -5  -4    2.20    4.80
   3   5   4   12.10    7.90
  -4  -5  -4   20.20    5.90
   8  -6  -4   57.69   23.00
   8  -6  -4   76.09   10.00
  -8   6   4   66.09    9.50
   7  -6  -4    4.80    4.90
   7  -6  -4    1.70    9.90
  -7   6   4    8.30    6.00
   6  -6  -4    1.30    6.50
   6  -6  -4    3.20    4.90
   6  -6  -4   23.80   11.10
  -6   6   4    5.00    4.80
   5  -6  -4  -12.70    8.50
   5  -6  -4    9.20    4.20
   5  -6  -4   15.20    4.90
  -5   6   4    4.40    4.70
   4  -6  -4  179.48   10.90
   4  -6  -4  182.88   16.10
   3  -6  -4  457.95   21.80
   3  -6  -4  437.06   18.30
  -3   6   4  451.05   19.80
  -3   6   4  416.96   23.00
   2  -6  -4   43.60    6.10
   2  -6  -4   32.10    6.70
  -2   6   4   42.70    6.80
  -2   6   4   68.19    9.90
   1  -6  -4  152.48   10.40
   1  -6  -4  150.48    9.50
  -1   6   4  165.68   10.40
   0  -6  -4   67.39    7.00
   0  -6  -4   67.19    7.60
   0   6   4   61.89    7.50
  -1  -6  -4   42.10    6.70
   1   6   4   52.39    6.90
   8  -7  -4   26.60   14.60
  -8   7   4    3.90    9.00
   7  -7  -4  129.99   19.20
  -7   7   4  140.69   13.20
   6  -7  -4    0.50    5.30
   6  -7  -4    2.60   10.80
   6  -7  -4   10.00    4.70
  -6   7   4    5.40    6.00
   5  -7  -4   14.90    9.60
   5  -7  -4    7.80    4.10
   5  -7  -4   22.00    6.30
  -5   7   4    8.20    5.10
   4  -7  -4 1043.80   40.90
   4  -7  -4 1060.49   36.80
  -4   7   4 1048.10   38.10
   3  -7  -4    1.80    5.80
  -3   7   4    4.30    4.10
  -3   7   4    4.50    7.90
   2  -7  -4   79.59    8.40
   2  -7  -4   87.49    9.20
  -2   7   4  103.89   12.70
  -2   7   4   78.09    8.50
   1  -7  -4  114.39    9.90
  -1   7   4  128.79   10.30
   0  -7  -4   81.79    9.40
   0   7   4   69.89    8.70
  -1  -7  -4   18.00    7.00
   1   7   4   24.00    6.60
   7  -8  -4   19.00   13.20
  -7   8   4   17.80    7.50
   6  -8  -4    1.10   10.40
  -6   8   4   -6.70    5.00
   5  -8  -4   44.20    7.50
   5  -8  -4   41.20   11.20
  -5   8   4   39.90    8.30
   4  -8  -4   16.40    6.20
   4  -8  -4   11.40    7.30
  -4   8   4   11.70    4.80
   3  -8  -4   47.70    8.70
   3  -8  -4   44.90    9.20
  -3   8   4   43.70    6.60
  -3   8   4   52.49   13.00
   2  -8  -4   -0.90    5.00
  -2   8   4    3.40    4.30
  -1   8   4   52.59    8.00
   0  -8  -4   20.80    7.70
   0   8   4   14.50    7.00
  -1  -8  -4    0.90    7.90
   1   8   4  -13.10    6.90
  -7   9   4   -5.50    7.70
   6  -9  -4   25.50   12.90
  -6   9   4   28.70    8.40
   5  -9  -4   -0.50    6.80
   5  -9  -4   -5.60    9.80
  -5   9   4    7.40    6.10
   4  -9  -4   14.40    7.80
  -4   9   4   -3.30    5.00
  -3   9   4    6.30    5.60
  -2   9   4   47.30    8.80
  -1   9   4   21.70    7.60
  -5  10   4   85.69   12.80
  -4  10   4   22.30    8.00
  -3  10   4   -1.40    6.60
   0   9  -5    4.40    5.90
  -1   9  -5   24.10    7.10
  -3   9  -5    0.10    7.30
  -4   9  -5   11.30    6.40
   2   8  -5  161.58   21.30
   1   8  -5   15.40    7.00
   0   8  -5   38.40    7.20
  -1   8  -5   95.79   10.30
  -2   8  -5    3.80    5.10
  -3   8  -5   43.10    7.20
  -4   8  -5   34.00    6.50
  -5   8  -5  290.67   15.70
  -6   8  -5    8.60    5.50
   3   7  -5   -5.60    6.80
   2   7  -5    5.40    6.30
   1   7  -5    4.60    5.70
   0   7  -5   87.09   10.70
  -1   7  -5   16.40    6.00
   1  -7   5   23.00   10.80
  -2   7  -5  167.58   12.40
   2  -7   5  189.68   19.30
   3  -7   5   11.10    9.40
  -4   7  -5  333.77   16.30
   4  -7   5  314.97   24.20
  -5   7  -5  143.49   11.10
   5  -7   5  169.08   20.50
  -6   7  -5    0.20    4.60
  -6   7  -5   19.70    6.70
   6  -7   5  -14.80   14.90
   4   6  -5    6.20    6.70
   3   6  -5    7.30    6.60
  -3  -6   5   24.50   14.50
   2   6  -5    7.20    5.90
  -2  -6   5  -11.90   11.40
   1   6  -5    8.60    5.00
  -1  -6   5   -4.80   10.50
   0   6  -5  248.38   15.20
  -1   6  -5   -0.20    4.40
   1  -6   5    7.40    8.10
   2  -6   5   -2.70    7.10
  -3   6  -5  128.89   10.90
   3  -6   5  137.09   16.20
  -4   6  -5  261.37   13.60
   4  -6   5  247.88   21.10
  -5   6  -5   14.40    5.20
  -5   6  -5   23.70    5.40
   5  -6   5   24.30   12.40
   5  -6   5   20.70    6.30
  -6   6  -5   60.89    8.00
   5   5  -5   -3.80    6.70
   5   5  -5   -8.10   10.90
   4   5  -5   68.59    9.60
   3   5  -5   68.49   10.20
   2   5  -5   83.09   10.90
  -2  -5   5   65.29   13.30
   1   5  -5  176.68   13.30
  -1  -5   5  187.28   17.80
   0   5  -5  591.84   25.80
  -1   5  -5   72.19    8.50
   1  -5   5   47.60    9.40
  -2   5  -5  123.69   10.30
  -3   5  -5    0.10    4.00
   3  -5   5   -1.10    7.20
  -4   5  -5    2.00    3.90
   4  -5   5   10.50    4.20
   4  -5   5   -4.90    8.70
  -5   5  -5   19.10    4.70
  -6   5  -5   30.70    6.60
  -7   5  -5    6.00    6.70
   6   4  -5    0.50    8.60
   5   4  -5   14.20    7.30
   5   4  -5    3.60    7.30
   4   4  -5   14.70    6.90
   3   4  -5   19.00    5.80
  -3  -4   5   32.30   10.80
   2   4  -5 1703.93   56.69
  -2  -4   5 1567.54   60.59
   1   4  -5 1694.63   57.39
  -1  -4   5 1689.13   61.69
   0   4  -5    9.90    4.90
   0  -4   5    6.90    6.40
  -1   4  -5   71.29    8.50
   1  -4   5   48.60    9.50
  -2   4  -5   50.19    7.30
   2  -4   5   30.30    7.40
  -3   4  -5   32.90    6.00
  -3   4  -5   36.80    4.60
   3  -4   5   44.30    9.20
  -4   4  -5   70.29    6.70
   4  -4   5   55.89    6.90
  -5   4  -5   11.60    4.30
   5  -4   5   14.90    5.30
  -6   4  -5   53.29    8.10
  -7   4  -5   14.70    6.50
   5   3  -5   25.50    9.10
   5   3  -5   10.20    6.00
   4   3  -5 1472.15   47.80
   4   3  -5 1370.66   51.09
   3   3  -5    1.90    5.40
   2   3  -5  985.00   37.90
  -2  -3   5  927.31   39.80
   1   3  -5  116.89   11.20
  -1  -3   5  112.09   12.40
   0   3  -5   30.20    6.90
   0  -3   5   39.10    8.20
  -1   3  -5 1301.17   45.00
   1  -3   5 1305.87   48.00
  -2   3  -5  175.48    8.20
  -2   3  -5  160.58   11.10
   2  -3   5  146.39    9.10
  -3   3  -5   31.70    4.60
   3  -3   5   28.20    4.90
   3  -3   5   27.20    7.50
  -4   3  -5    2.70    3.40
   4  -3   5    0.50    3.30
  -5   3  -5  106.69    8.60
   5  -3   5   91.09    9.90
  -6   3  -5  184.28   12.10
  -7   3  -5   10.00    6.40
   6   2  -5   87.29   10.00
   6   2  -5   79.79   12.70
   5   2  -5  -11.40    6.90
   5   2  -5    2.10    4.60
   4   2  -5  330.17   20.00
   4   2  -5  277.87   14.50
   3   2  -5   90.09    8.00
   3   2  -5  108.49   12.10
   2   2  -5   46.50    8.50
   1   2  -5  372.06   19.90
   0   2  -5  151.68   12.00
  -1   2  -5   27.60    6.40
  -1   2  -5   34.90    4.00
   1  -2   5   41.40    5.40
  -2   2  -5 1135.79   34.60
  -2   2  -5 1037.60   37.40
   2  -2   5 1129.39   36.00
  -3   2  -5   84.69    6.60
   3  -2   5   76.99    6.90
   4  -2   5  144.19   10.40
  -5   2  -5  289.97   14.70
   5  -2   5  306.67   16.20
  -6   2  -5   25.50    6.00
   7   1  -5   94.49   11.30
   7   1  -5   77.39   15.90
   6   1  -5  406.26   24.10
   6   1  -5  391.36   25.00
   6   1  -5  400.26   18.60
   6   1  -5  447.26   17.80
   5   1  -5  296.77   19.90
   5   1  -5  309.27   14.80
   5   1  -5  311.57   13.50
   4   1  -5  109.99    8.40
   4   1  -5  124.49   13.40
   3   1  -5    0.40    5.00
   3   1  -5    4.10    3.00
   2   1  -5  100.39   11.90
   2   1  -5  107.09    8.10
   2   1  -5  104.59    8.00
   1   1  -5  376.76   20.70
   1   1  -5  388.36   16.20
   1   1  -5  369.86   15.10
  -1  -1   5  377.16   16.80
   0   1  -5  487.15   23.40
   0   1  -5  502.95   19.40
   0   1  -5  522.85   18.40
   0  -1   5  504.65   19.60
  -1   1  -5  131.29    7.50
  -1   1  -5  123.39    7.90
  -1   1  -5  137.49   11.10
   1  -1   5  137.09    8.40
  -2   1  -5  571.84   23.50
  -2   1  -5  601.84   20.90
   2  -1   5  593.84   22.00
  -3   1  -5   21.20    3.90
   3  -1   5    9.60    3.60
  -4   1  -5  427.16   17.80
   4  -1   5  418.26   18.50
   5  -1   5    5.00    6.80
  -6   1  -5   15.70    5.20
   7   0  -5    4.90    6.90
   7   0  -5   -3.10   10.20
   6   0  -5   19.30   10.10
   6   0  -5   24.40    4.70
   6   0  -5   21.60    4.70
   6   0  -5   32.70    9.80
   5   0  -5   35.10    9.80
   5   0  -5    0.60    7.40
   5   0  -5   19.70    5.10
   5   0  -5   15.20    4.10
   4   0  -5  553.64   28.20
   4   0  -5  566.44   25.60
   4   0  -5  543.75   21.60
   4   0  -5  542.55   20.70
   3   0  -5   24.90    8.40
   3   0  -5   19.60    4.60
   3   0  -5   18.50    5.90
   2   0  -5  687.33   27.00
   2   0  -5  652.23   25.40
  -2   0   5  701.93   27.50
   1   0  -5  133.59    8.20
   1   0  -5  116.39    7.80
  -1   0   5  136.29   10.20
   0   0  -5  134.69    8.40
   0   0  -5  144.89    8.20
   0   0   5  146.69    9.50
  -1   0  -5    7.90    6.20
  -1   0  -5    7.40    2.70
  -1   0  -5    8.60    2.80
   1   0   5   15.70    4.20
  -2   0  -5  871.91   29.10
   2   0   5  862.41   30.50
  -3   0  -5    7.30    3.40
   3   0   5   12.30    4.70
  -4   0  -5   77.29    7.70
   4   0   5   69.89    9.40
  -5   0  -5    5.20    4.30
  -6   0  -5   18.20    6.30
   8  -1  -5    3.90   12.70
   7  -1  -5    4.30    6.20
   7  -1  -5   -1.50    5.10
   7  -1  -5   18.10   11.60
   6  -1  -5   16.40    9.00
   6  -1  -5   -4.60    8.20
   6  -1  -5    5.10    4.00
   6  -1  -5    0.40    4.10
   5  -1  -5   -1.60    3.20
   5  -1  -5    3.00    3.30
   5  -1  -5   -0.80    6.80
   4  -1  -5   76.39    6.80
   4  -1  -5   85.19   11.50
   4  -1  -5   72.79    6.90
  -4   1   5   75.99    7.80
   3  -1  -5  949.11   32.50
   3  -1  -5  976.10   35.40
  -3   1   5  947.71   32.90
  -3   1   5  913.31   36.10
   2  -1  -5   18.50    4.90
   2  -1  -5   17.80    4.40
  -2   1   5   16.30    5.90
  -2   1   5   22.50    4.40
   1  -1  -5 1800.52   54.59
   1  -1  -5 1739.43   54.89
  -1   1   5 1794.72   54.89
  -1   1   5 1781.32   56.79
   0  -1  -5   71.69    5.70
   0  -1  -5   64.79    6.00
   0   1   5   64.49    6.10
  -1  -1  -5    5.10    2.40
  -1  -1  -5    3.50    2.60
   1   1   5    7.80    3.10
   1   1   5    1.20    3.50
  -2  -1  -5  794.82   27.60
   2   1   5  805.52   29.50
  -3  -1  -5   11.90    4.50
   3   1   5    6.40    4.80
  -4  -1  -5    5.00    3.70
   4   1   5    0.30    5.10
  -5  -1  -5   15.60    5.00
  -6  -1  -5  162.38   13.10
   8  -2  -5   17.00   14.30
   7  -2  -5   20.90   11.70
   7  -2  -5   10.60    4.70
   6  -2  -5  162.98   17.40
   6  -2  -5  170.68   11.60
   6  -2  -5  151.18   10.00
  -6   2   5  179.38   12.10
   5  -2  -5    3.50    3.60
   5  -2  -5    4.50    3.20
   5  -2  -5   -0.30    7.20
  -5   2   5   -3.20    3.90
   4  -2  -5  300.27   17.70
   4  -2  -5  307.57   14.30
  -4   2   5  285.27   14.80
   3  -2  -5   24.50    4.60
   3  -2  -5   28.60    6.70
  -3   2   5   40.50    7.60
  -3   2   5   33.20    6.00
   2  -2  -5   14.70    3.60
   2  -2  -5   13.30    5.00
  -2   2   5   13.90    3.90
  -2   2   5    3.60    4.60
   1  -2  -5  766.62   27.40
   1  -2  -5  749.42   26.20
  -1   2   5  767.52   27.00
  -1   2   5  737.33   29.20
   0  -2  -5  153.58    8.20
   0  -2  -5  126.29    8.60
   0   2   5  121.59    9.70
   0   2   5  129.59    8.70
  -1  -2  -5  129.09    8.50
   1   2   5  134.39   10.20
   1   2   5  122.39    8.30
  -2  -2  -5    5.50    3.40
   2   2   5    2.40    3.50
  -3  -2  -5   48.00    6.40
   3   2   5   55.19    7.80
  -4  -2  -5  257.27   13.60
   4   2   5  228.58   16.60
  -5  -2  -5    5.80    5.20
   8  -3  -5    3.40   14.00
   7  -3  -5  400.16   18.40
   7  -3  -5  444.66   27.40
  -7   3   5  425.36   23.70
   6  -3  -5    7.70    3.70
   6  -3  -5   -6.80    6.70
  -6   3   5   -2.00    4.60
   5  -3  -5    1.40    3.50
   5  -3  -5    0.70    7.50
   5  -3  -5    8.50    4.10
  -5   3   5    6.80    4.20
   4  -3  -5  165.98    9.80
   4  -3  -5  158.88   13.20
  -4   3   5  164.58   10.70
   3  -3  -5   10.90    3.40
   3  -3  -5   10.60    5.60
  -3   3   5   18.90    5.70
  -3   3   5   18.60    4.60
   2  -3  -5  461.45   18.30
   2  -3  -5  502.05   21.10
  -2   3   5  460.25   19.40
  -2   3   5  457.35   22.30
   1  -3  -5    3.00    3.10
   1  -3  -5    2.20    2.40
  -1   3   5   13.10    5.20
  -1   3   5    7.30    2.90
   0  -3  -5   90.39    7.90
   0  -3  -5   89.69    6.90
   0   3   5   89.39    9.40
   0   3   5   97.09    7.70
  -1  -3  -5    5.30    3.50
   1   3   5    9.30    4.40
  -2  -3  -5 1093.79   36.90
   2   3   5 1090.69   39.10
  -3  -3  -5   40.50    6.00
   3   3   5   47.70    8.00
  -4  -3  -5  334.27   16.50
  -5  -3  -5   31.20    6.80
   8  -4  -5   15.30    5.90
  -8   4   5    3.50    6.90
   7  -4  -5   70.29   13.60
   7  -4  -5  122.39   16.60
  -7   4   5   95.39   11.10
   6  -4  -5  146.99   10.10
   6  -4  -5  149.69   17.90
   6  -4  -5  129.99   11.80
   5  -4  -5   -2.30    8.40
   5  -4  -5    3.70    3.70
   5  -4  -5    5.20    4.10
  -5   4   5    9.10    4.10
   4  -4  -5  244.38   12.50
   4  -4  -5  242.58   17.60
  -4   4   5  254.77   13.90
   3  -4  -5  239.68   15.80
   3  -4  -5  260.07   12.50
  -3   4   5  263.17   13.60
  -3   4   5  247.38   17.20
   2  -4  -5   28.90    4.90
   2  -4  -5   37.60    6.90
  -2   4   5   32.00    7.30
  -2   4   5   31.40    5.50
   1  -4  -5  770.92   28.60
   1  -4  -5  771.02   26.50
  -1   4   5  758.02   28.00
  -1   4   5  771.52   31.20
   0  -4  -5    1.10    3.90
   0  -4  -5    4.00    2.80
   0   4   5    3.90    3.70
   0   4   5   -7.30    5.20
  -1  -4  -5    3.90    3.00
  -1  -4  -5   -3.50    3.40
   1   4   5    7.20    5.30
  -2  -4  -5  544.35   21.50
   2   4   5  523.75   24.60
  -3  -4  -5    6.20    4.30
   3   4   5  -11.70    7.10
  -4  -4  -5   37.90    6.50
   8  -5  -5    7.60    7.20
   8  -5  -5   20.00   13.70
  -8   5   5   -1.20    6.70
   7  -5  -5   19.40   12.20
   7  -5  -5   27.30    6.30
  -7   5   5   20.00    7.20
   6  -5  -5  179.98   13.20
   6  -5  -5  138.29   17.70
  -6   5   5  162.78   12.80
   5  -5  -5  130.99   16.40
   5  -5  -5  144.19   10.00
   5  -5  -5  148.69   11.10
  -5   5   5  160.18   12.20
   4  -5  -5 2636.34   80.59
   4  -5  -5 2752.22   86.79
  -4   5   5 2664.53   82.59
   3  -5  -5    2.80    5.00
   3  -5  -5   -1.20    2.60
  -3   5   5    5.00    4.00
  -3   5   5    1.70    6.40
   2  -5  -5   45.90    5.90
   2  -5  -5   54.29    8.50
  -2   5   5   66.19   10.00
  -2   5   5   53.69    6.90
   1  -5  -5   78.49    6.90
   1  -5  -5   74.79    8.60
  -1   5   5   85.69    8.30
  -1   5   5   79.39   10.50
   0  -5  -5   60.99    7.70
   0  -5  -5   53.89    6.10
   0   5   5   57.49    7.20
   0   5   5   56.39    9.40
  -1  -5  -5   74.19    7.30
  -1  -5  -5   73.89    8.90
   1   5   5  102.49   11.40
  -2  -5  -5    5.80    4.30
   2   5   5  -11.80    7.50
  -3  -5  -5   -2.00    5.10
   8  -6  -5   18.60   16.60
  -8   6   5    9.60    8.70
   7  -6  -5   37.40   12.20
  -7   6   5   23.00    7.20
   6  -6  -5   67.99   14.20
   6  -6  -5   82.89    8.40
   6  -6  -5   87.09   10.60
  -6   6   5   72.09   10.00
   5  -6  -5   21.20    8.20
   5  -6  -5   16.00    7.60
   5  -6  -5   15.80    4.90
  -5   6   5   14.70    5.80
   4  -6  -5   91.19   10.00
   4  -6  -5   89.99   16.90
  -4   6   5   92.29    9.90
   3  -6  -5   40.70    7.70
   3  -6  -5   34.20    5.50
  -3   6   5   35.00    6.80
  -3   6   5   49.99   11.60
   2  -6  -5   56.89    7.80
   2  -6  -5   42.00    6.10
  -2   6   5   45.40    9.70
  -2   6   5   56.09   12.20
   1  -6  -5  261.67   14.50
   1  -6  -5  250.67   13.00
  -1   6   5  279.47   17.80
  -1   6   5  232.28   16.00
   0  -6  -5   71.89    7.60
   0  -6  -5   90.49   10.90
   0   6   5   64.79    8.30
   0   6   5  101.59   12.50
  -1  -6  -5   14.70    4.90
  -1  -6  -5    1.80    5.10
   1   6   5   17.20    8.40
  -2  -6  -5   25.90    6.00
   8  -7  -5   71.89   18.40
  -8   7   5   64.09   11.90
   7  -7  -5  241.68   24.70
  -7   7   5  234.48   16.90
   6  -7  -5   45.10   13.10
  -6   7   5   43.10    8.40
   5  -7  -5   19.60    9.30
   5  -7  -5   19.70    7.50
   5  -7  -5   12.60    6.50
  -5   7   5   10.30    5.20
   4  -7  -5   88.19    8.60
   4  -7  -5   97.49   12.50
  -4   7   5   97.79    9.90
   3  -7  -5   -2.50    5.80
   3  -7  -5    0.20    4.20
  -3   7   5  -11.50    9.40
  -3   7   5    1.90    4.40
   2  -7  -5    0.50    5.00
   2  -7  -5   -0.50    4.00
  -2   7   5   -0.80    4.60
  -2   7   5   10.60    9.10
   1  -7  -5   89.29    8.90
   1  -7  -5   81.69    9.60
  -1   7   5   65.49   12.20
  -1   7   5   70.09    9.40
   0  -7  -5   15.50    7.10
   0  -7  -5    6.40    5.50
   0   7   5    0.40    5.20
   0   7   5   17.60   11.00
  -1  -7  -5  129.69   19.00
  -1  -7  -5   91.39    9.70
   1   7   5   72.09   10.20
  -7   8   5   -0.40    8.60
   6  -8  -5   38.30   12.30
  -6   8   5   45.00    9.50
   5  -8  -5    5.60    7.40
   5  -8  -5   12.50    9.50
  -5   8   5    3.30    5.40
   4  -8  -5  154.38   15.60
  -4   8   5  181.58   13.30
   3  -8  -5  145.49   13.40
  -3   8   5  128.19   17.20
  -3   8   5  107.79   11.50
  -2   8   5   28.30    7.30
  -1   8   5   -1.10    6.10
   0   8   5   28.30    8.30
   6  -9  -5   62.99   14.40
  -6   9   5   40.90    9.90
   5  -9  -5   31.70   10.40
   4  -9  -5   12.80    8.70
  -4   9   5   35.60    9.50
  -1   9  -6    9.10    6.20
  -3   9  -6   22.20    6.20
   1   8  -6  -10.50    6.90
  -1   8  -6  205.68   14.90
  -2   8  -6  252.07   16.00
  -3   8  -6   -0.90    5.40
  -4   8  -6  102.49   10.50
  -5   8  -6    8.00    6.20
   3   7  -6   25.90    9.90
   2   7  -6   14.30    7.00
   1   7  -6   17.50    6.30
   0   7  -6  326.57   18.80
  -1   7  -6   54.39    9.10
  -2   7  -6  165.48   12.90
   2  -7   6  108.29   20.00
  -3   7  -6   -4.20    5.10
   3  -7   6  -26.10   11.90
  -4   7  -6   46.40    7.30
   4  -7   6   40.90   16.60
  -5   7  -6  249.28   14.70
   5  -7   6  228.68   28.10
   4   6  -6   -7.20    7.90
   3   6  -6    1.80    7.50
   2   6  -6  180.08   14.90
   1   6  -6  528.15   25.20
  -1  -6   6  488.55   31.60
   0   6  -6  493.05   23.90
   0  -6   6  468.45   30.00
  -1   6  -6    9.90    5.30
   1  -6   6    7.40   10.10
  -2   6  -6   74.59    9.60
  -3   6  -6   37.60    7.30
   3  -6   6   35.50   13.80
  -4   6  -6  180.18   12.40
   4  -6   6  154.58   20.80
  -5   6  -6   -7.50    3.90
  -5   6  -6    1.90    5.00
   5  -6   6   -4.90    6.40
   5  -6   6  -18.50   14.50
  -6   6  -6    3.20    5.70
   5   5  -6  -10.70    8.40
   4   5  -6   10.60    7.60
   3   5  -6    1.30    6.90
   2   5  -6 2189.48   74.29
  -2  -5   6 2284.97   81.89
   1   5  -6  768.62   33.40
  -1  -5   6  851.91   45.20
   0   5  -6   30.60    7.80
   0  -5   6   20.10   10.10
  -1   5  -6   33.10    8.90
   1  -5   6   12.60    9.30
  -2   5  -6    3.50    4.40
   2  -5   6   -9.80    8.70
  -3   5  -6  108.39    9.90
   3  -5   6   86.19   13.40
  -4   5  -6  166.38   11.70
   4  -5   6  144.59   11.30
   4  -5   6  142.19   19.00
  -5   5  -6   23.80    5.30
   5  -5   6   26.20    7.30
  -6   5  -6    4.50    5.50
   5   4  -6   38.30   10.60
   5   4  -6   48.80   10.90
   4   4  -6   32.90    7.70
   4   4  -6   38.10    9.10
   3   4  -6   -3.60    5.90
  -2  -4   6   34.70   11.30
   1   4  -6   58.19    9.90
  -1  -4   6   49.80   11.40
   0   4  -6  252.57   16.50
   0  -4   6  261.37   19.50
  -1   4  -6    1.20    4.30
   1  -4   6   -1.90    6.30
  -2   4  -6  944.41   34.50
   2  -4   6  833.62   37.70
  -3   4  -6   12.70    5.20
  -3   4  -6   13.80    3.60
   3  -4   6   10.40    4.80
   3  -4   6   13.70    9.20
  -4   4  -6   65.89    6.90
   4  -4   6   63.19    8.20
  -5   4  -6   15.50    4.90
   5  -4   6   33.60    7.40
  -6   4  -6  119.09   10.90
   6   3  -6   33.90   11.20
   5   3  -6   -2.20    8.60
   5   3  -6   19.70    6.60
   4   3  -6  282.47   15.90
   4   3  -6  241.18   18.40
   3   3  -6  415.26   19.50
   3   3  -6  400.76   24.00
   2   3  -6   28.30    9.60
   1   3  -6   15.30    8.20
   0   3  -6  119.99   12.00
   0  -3   6   92.09   12.50
  -1   3  -6  199.88   14.40
   1  -3   6  228.48   18.20
  -2   3  -6    9.40    2.60
  -2   3  -6    0.90    4.30
   2  -3   6    6.40    3.70
  -3   3  -6  305.77   15.70
  -3   3  -6  314.67   13.80
   3  -3   6  323.07   15.50
  -4   3  -6  139.09    9.10
   4  -3   6  115.99   12.60
  -5   3  -6   21.50    5.20
   6   2  -6    0.40    6.30
   6   2  -6   -6.10    9.50
   5   2  -6   21.10    7.10
   5   2  -6   18.20    8.90
   4   2  -6  283.47   19.90
   4   2  -6  309.47   16.00
   3   2  -6   10.60    3.80
   3   2  -6   15.50    7.40
   2   2  -6   78.99    7.80
   2   2  -6   79.09   12.40
   1   2  -6    6.00    5.90
   1   2  -6    1.20    3.10
   0   2  -6 1255.57   42.80
   0   2  -6 1339.47   47.80
   0  -2   6 1281.57   42.10
  -1   2  -6   16.40    3.50
  -1   2  -6   11.20    5.30
  -1   2  -6   13.90    4.20
   1  -2   6   20.70    5.20
  -2   2  -6  137.39    8.00
  -2   2  -6  122.39   11.00
   2  -2   6  125.29    9.80
  -3   2  -6  108.79    8.00
   3  -2   6  119.99    9.70
  -4   2  -6  232.88   12.30
   4  -2   6  205.68   13.70
  -5   2  -6  153.48   10.50
  -6   2  -6    7.20    5.70
   7   1  -6    8.60   12.20
   7   1  -6   10.30    6.80
   7   1  -6    8.60   11.60
   6   1  -6   10.70    6.20
   6   1  -6   20.50    9.70
   6   1  -6   -7.20    8.20
   6   1  -6    9.30    5.20
   5   1  -6  244.78   14.10
   5   1  -6  257.67   12.80
   5   1  -6  226.58   17.90
   5   1  -6  295.77   22.10
   4   1  -6   29.20   10.10
   4   1  -6   25.60    5.40
   3   1  -6  543.55   22.20
   3   1  -6  514.95   27.70
   2   1  -6   55.39   10.50
   2   1  -6   64.69    6.60
   2   1  -6   61.89    7.50
  -2  -1   6   54.29    8.60
   1   1  -6  114.89   13.10
   1   1  -6  110.69    8.50
   1   1  -6  109.79    7.70
  -1  -1   6  116.29   10.50
   0   1  -6  584.74   22.60
   0   1  -6  586.24   21.10
   0   1  -6  591.04   27.40
   0  -1   6  515.65   28.70
  -1   1  -6  119.59   12.50
  -1   1  -6  117.69    7.70
  -1   1  -6  114.79    9.30
   1  -1   6  121.39    9.20
  -2   1  -6    0.20    2.60
  -2   1  -6    5.00    5.10
   2  -1   6    2.80    3.50
   3  -1   6    0.00    4.30
  -4   1  -6    2.30    3.90
   4  -1   6   -7.60    5.00
  -5   1  -6    5.10    4.60
  -6   1  -6  -10.60    5.20
   7   0  -6   13.30   11.80
   7   0  -6   13.80   12.20
   6   0  -6  207.28   21.00
   6   0  -6  234.08   13.10
   6   0  -6  207.38   19.30
   5   0  -6  -13.50    8.80
   5   0  -6    4.20    8.00
   5   0  -6   -3.00    4.70
   5   0  -6    1.10    3.60
   4   0  -6  140.89    9.30
   4   0  -6  145.79   17.00
   4   0  -6  145.79   10.10
   4   0  -6  131.99   12.30
   3   0  -6  181.48   16.90
   3   0  -6  163.18   12.10
   3   0  -6  162.08   10.40
  -3   0   6  137.29   12.70
   2   0  -6  111.49   15.50
   2   0  -6   93.09    8.30
   2   0  -6   82.29    7.30
  -2   0   6   68.59    9.60
   1   0  -6  546.45   21.30
   1   0  -6  566.94   22.10
   1   0  -6  554.34   28.40
  -1   0   6  565.74   23.80
   0   0  -6   38.30    5.40
   0   0  -6   26.00    5.80
   0   0  -6   39.10    9.50
   0   0   6   39.50    6.50
  -1   0  -6   35.40    8.90
  -1   0  -6   32.60    4.90
  -1   0  -6   31.70    4.90
   1   0   6   32.40    5.80
  -2   0  -6  101.79    7.60
   2   0   6   94.69    9.00
  -3   0  -6    5.20    3.70
   3   0   6   13.10    5.30
   4   0   6   18.10    6.60
  -5   0  -6  124.69   10.30
   8  -1  -6   11.30   18.20
   8  -1  -6   38.60   15.10
   7  -1  -6   13.70   11.80
   7  -1  -6   21.40    8.00
   7  -1  -6    5.80   12.90
   6  -1  -6   99.29   21.80
   6  -1  -6   79.99    8.50
   6  -1  -6   60.69    8.70
   6  -1  -6   81.99   13.30
   5  -1  -6  179.68   17.00
   5  -1  -6  169.88   11.30
   5  -1  -6  167.08   10.90
   4  -1  -6  183.78   11.20
   4  -1  -6  200.48   15.20
   3  -1  -6   70.89    7.30
   3  -1  -6   81.09    9.50
  -3   1   6   76.39   10.20
  -3   1   6   73.99    7.80
   2  -1  -6  849.41   30.50
   2  -1  -6  863.91   31.70
  -2   1   6  865.21   31.00
  -2   1   6  838.32   33.40
   1  -1  -6    8.20    3.60
   1  -1  -6    5.40    3.40
  -1   1   6   17.70    4.40
  -1   1   6   14.60    5.70
   0  -1  -6  424.46   18.00
   0  -1  -6  434.36   20.80
   0   1   6  453.35   18.40
   0   1   6  425.26   20.20
  -1  -1  -6  116.89    8.50
  -1  -1  -6  113.69    7.50
   1   1   6  111.39   10.50
  -2  -1  -6 1107.29   37.00
   2   1   6 1089.79   39.00
  -3  -1  -6   46.00    6.50
   3   1   6   47.00    8.10
  -4  -1  -6    8.40    4.30
  -5  -1  -6   44.20    8.40
   8  -2  -6   34.40   18.80
   8  -2  -6   30.90   16.20
   8  -2  -6   56.19    8.50
   7  -2  -6   13.50   11.00
   7  -2  -6  -10.40    5.40
   6  -2  -6   10.10    5.90
   6  -2  -6   -3.90    8.90
   5  -2  -6   10.20    4.70
   5  -2  -6   12.30    7.00
   5  -2  -6    9.30    4.60
  -5   2   6    6.50    5.40
   4  -2  -6   19.60    4.50
   4  -2  -6   32.70    8.20
  -4   2   6   20.90    5.50
   3  -2  -6  296.97   14.10
   3  -2  -6  285.57   16.60
  -3   2   6  276.77   14.70
  -3   2   6  269.07   18.60
   2  -2  -6   13.60    5.10
   2  -2  -6   22.80    4.80
  -2   2   6   28.60    6.90
  -2   2   6   11.90    4.70
   1  -2  -6  800.22   29.50
   1  -2  -6  810.02   28.40
  -1   2   6  788.42   31.60
  -1   2   6  806.62   29.40
   0  -2  -6    4.20    2.60
   0  -2  -6    7.50    3.60
   0   2   6   11.20    5.00
   0   2   6    3.90    3.20
  -1  -2  -6  388.16   17.00
  -1  -2  -6  357.76   16.50
   1   2   6  375.26   16.40
   1   2   6  376.26   19.50
  -2  -2  -6  897.01   31.60
   2   2   6  895.51   34.00
  -3  -2  -6    7.90    4.60
   3   2   6   -2.30    6.10
  -4  -2  -6    6.10    4.70
  -5  -2  -6   12.00    6.00
   8  -3  -6   29.00    9.50
   8  -3  -6   49.90   16.30
   7  -3  -6   10.10   10.70
   7  -3  -6   13.70    5.50
  -7   3   6    1.90    6.20
   6  -3  -6   14.30    8.60
   6  -3  -6    2.80    4.60
   6  -3  -6    1.60    4.50
  -6   3   6   12.90    5.80
   5  -3  -6   20.30    5.20
   5  -3  -6   31.50    9.10
   5  -3  -6   14.40    4.70
  -5   3   6    4.70    8.90
   4  -3  -6  353.96   16.50
   4  -3  -6  362.96   20.50
  -4   3   6  332.57   22.40
  -4   3   6  352.96   17.80
   3  -3  -6  283.17   16.60
   3  -3  -6  242.18   13.20
  -3   3   6  255.97   18.60
  -3   3   6  254.57   14.40
   2  -3  -6   98.99    7.80
   2  -3  -6  111.99    9.90
  -2   3   6  118.29   12.30
  -2   3   6  108.39    8.90
   1  -3  -6   84.19    8.90
   1  -3  -6   87.29    7.20
  -1   3   6   79.39   10.80
  -1   3   6   79.39    8.20
   0  -3  -6  107.09    8.90
   0  -3  -6   94.39    7.00
   0   3   6   91.49   10.20
   0   3   6   99.89    8.50
   1   3   6  251.67   15.40
  -2  -3  -6   40.50    6.50
   2   3   6   48.30    8.50
  -3  -3  -6  156.68   11.10
  -4  -3  -6    4.00    5.90
   8  -4  -6   24.60   12.60
   7  -4  -6   20.50    6.10
   7  -4  -6    3.60   10.00
  -7   4   6   13.50    7.10
   6  -4  -6    1.60    9.60
   6  -4  -6   11.70    6.30
   6  -4  -6    0.00    5.20
  -6   4   6   14.90    5.70
   5  -4  -6  144.89   17.10
   5  -4  -6  129.79    9.90
   5  -4  -6  154.38   16.20
  -5   4   6  146.39   11.90
   4  -4  -6  551.34   22.60
   4  -4  -6  565.74   30.50
  -4   4   6  547.15   29.10
  -4   4   6  573.84   29.30
   3  -4  -6  474.75   19.80
   3  -4  -6  481.15   23.30
  -3   4   6  472.65   21.40
  -3   4   6  474.55   26.00
   2  -4  -6    5.10    4.50
   2  -4  -6   -2.30    3.10
  -2   4   6   -4.30    3.50
  -2   4   6    1.40    6.10
   1  -4  -6   82.59    9.10
   1  -4  -6   86.69    7.50
  -1   4   6   85.29    8.70
  -1   4   6  112.39   12.40
   0  -4  -6   87.09   11.40
   0  -4  -6  104.39    7.60
   0   4   6   87.59    8.60
   0   4   6   91.09   11.50
  -1  -4  -6   50.09    7.20
  -2  -4  -6    6.00    5.30
   2   4   6   -0.30    8.20
  -3  -4  -6   19.10    5.50
   8  -5  -6    3.50   12.40
  -8   5   6  -12.10    8.10
   7  -5  -6   16.30   11.10
  -7   5   6   17.90    8.10
   6  -5  -6   -1.90    4.20
   6  -5  -6    4.20    8.80
  -6   5   6    8.50    5.80
   5  -5  -6 1103.19   37.90
   5  -5  -6 1087.09   39.00
   5  -5  -6 1039.80   44.00
  -5   5   6 1066.39   40.00
   4  -5  -6  567.54   27.90
   4  -5  -6  602.14   24.40
  -4   5   6  574.84   25.40
  -4   5   6  568.34   30.60
   3  -5  -6   37.20    6.30
  -3   5   6   37.60    7.20
  -3   5   6   24.30    9.60
   2  -5  -6   -0.90    5.70
   2  -5  -6    2.60    3.20
  -2   5   6   -3.10    5.30
  -2   5   6   -0.50    7.90
   1  -5  -6  103.29    8.40
   1  -5  -6  130.39   12.90
  -1   5   6  110.29   13.30
  -1   5   6  112.09   10.30
   0  -5  -6   14.70    5.60
   0  -5  -6    5.60    4.10
   0   5   6    3.20   12.60
   0   5   6    9.00    5.40
  -1  -5  -6   93.59    9.80
   1   5   6  108.19   12.70
   1   5   6   99.39   10.00
  -2  -5  -6   23.80    6.00
  -3  -5  -6   48.00   11.20
   8  -6  -6    3.40   14.60
  -8   6   6    7.10    8.60
   7  -6  -6  632.64   36.70
  -7   6   6  749.42   31.70
   6  -6  -6    1.30    9.50
  -6   6   6   14.00    6.50
   5  -6  -6  103.29   15.20
   5  -6  -6  131.89   10.30
  -5   6   6  139.89   12.30
   4  -6  -6   45.90    8.90
   4  -6  -6   39.80    6.70
  -4   6   6   39.40    7.30
  -4   6   6   38.50   13.10
   3  -6  -6    3.40    6.70
   3  -6  -6   -1.90    3.90
  -3   6   6    2.70    4.70
   2  -6  -6  255.47   16.10
  -2   6   6  259.37   15.60
   1  -6  -6  185.08   13.30
   1  -6  -6  196.38   12.90
  -1   6   6  202.18   13.40
  -1   6   6  212.18   18.30
   0  -6  -6   43.80    6.70
   0  -6  -6   54.39    7.70
   0   6   6   41.10    7.00
   0   6   6   43.90   10.60
  -1  -6  -6   -3.10    5.00
  -2  -6  -6   42.70    7.10
   7  -7  -6  277.97   26.60
  -7   7   6  232.68   26.80
   6  -7  -6   -0.10    9.40
  -6   7   6    0.40    6.60
   5  -7  -6   33.20   11.30
  -5   7   6   22.30    6.70
   4  -7  -6   65.59   12.00
  -4   7   6   66.59   14.00
   3  -7  -6   34.10    8.00
  -3   7   6   11.90   11.80
  -3   7   6   18.10    7.00
   2  -7  -6    4.90    5.40
   2  -7  -6   -1.50    5.50
  -2   7   6   14.70   11.80
  -2   7   6   12.20    5.90
   1  -7  -6  233.08   14.90
   1  -7  -6  243.58   14.40
  -1   7   6  212.28   22.10
  -1   7   6  231.58   14.80
   0  -7  -6   26.10    7.30
   0  -7  -6   39.80    7.20
   0   7   6   27.60    8.30
  -1  -7  -6   41.20    7.50
   6  -8  -6    8.40   11.10
  -6   8   6   -6.80    6.60
   5  -8  -6   48.80   11.90
   4  -8  -6   29.30   10.10
  -4   8   6   59.19   10.20
   3  -8  -6  132.09   13.70
  -3   8   6  140.09   13.70
   2  -8  -6   30.40    7.20
  -2   8   6   15.80    7.80
   1  -8  -6  167.48   13.80
  -1   8   6  166.68   14.30
   5  -9  -6  117.89   15.60
  -5   9   6  125.89   14.40
   4  -9  -6   45.40   11.30
  -4   9   6   59.19    9.90
   3  -9  -6   20.40    7.90
  -3   9   6   23.20    9.50
   0   8  -7   19.80    7.60
  -1   8  -7   13.50    7.50
  -4   8  -7  646.24   35.80
   2   7  -7  174.08   16.50
   1   7  -7   17.90    7.60
   0   7  -7  106.59   12.30
  -1   7  -7  341.17   19.60
  -2   7  -7   45.30    8.60
  -3   7  -7  -12.40    5.20
  -4   7  -7   -2.30    5.70
  -5   7  -7   21.20    6.80
   3   6  -7   -4.80    7.30
   2   6  -7  546.05   27.30
   1   6  -7   49.70    9.80
   0   6  -7  351.86   20.70
  -1   6  -7   59.49    9.90
   1  -6   7   73.79   16.00
  -2   6  -7  114.69   12.50
   2  -6   7  102.79   17.20
  -3   6  -7   -4.70    5.10
   3  -6   7   -6.00   13.40
  -4   6  -7   52.59    8.50
   4  -6   7   51.09   17.40
  -5   6  -7   14.50    6.30
  -5   6  -7   22.30    5.90
   5  -6   7   -3.50   16.10
   4   5  -7  -13.20    7.80
   3   5  -7    0.80    7.60
   2   5  -7    8.20    7.20
  -2  -5   7   24.80   21.70
   1   5  -7   49.99   10.40
  -1  -5   7   32.60   13.70
   0   5  -7   62.49   10.80
   0  -5   7   75.29   13.70
  -1   5  -7  140.79   13.50
   1  -5   7  141.69   20.90
  -2   5  -7    7.90    5.80
   2  -5   7   19.20   11.70
  -3   5  -7    0.50    5.50
   3  -5   7   10.50   12.40
  -4   5  -7    7.90    7.40
   4  -5   7   40.10   15.20
   4  -5   7   20.50    7.70
  -5   5  -7    7.30    4.70
   5   4  -7    0.60    8.60
   4   4  -7    2.30    7.90
   3   4  -7   10.80    6.80
   3   4  -7   -0.10    7.70
   2   4  -7    1.30    6.70
   1   4  -7    3.50    6.70
   0   4  -7   -6.00    5.90
   0  -4   7   18.60   10.10
  -1   4  -7   72.29   12.10
   2  -4   7   16.90    9.30
  -3   4  -7  270.57   14.40
  -3   4  -7  299.87   16.50
   3  -4   7  298.77   15.70
  -4   4  -7    8.60    3.90
   4  -4   7   20.40    7.00
  -5   4  -7   43.40    6.70
   6   3  -7   -1.10   10.90
   5   3  -7   48.10   11.60
   4   3  -7    2.00    9.20
   4   3  -7    8.00    6.10
   3   3  -7    4.60    8.20
   3   3  -7   10.60    5.90
   2   3  -7    7.30    5.20
   2   3  -7    2.30    7.90
   1   3  -7    5.40    6.70
   0   3  -7  245.68   17.90
  -1   3  -7   16.00    6.70
  -2   3  -7    1.90    2.90
  -2   3  -7   -2.40    4.30
  -2   3  -7    0.90    5.00
   2  -3   7   -0.20    4.50
  -3   3  -7   24.70    4.70
  -3   3  -7   16.60    6.10
   3  -3   7   30.80    6.80
  -4   3  -7  160.28   10.70
   4  -3   7  189.98   14.10
  -5   3  -7   10.90    5.40
   6   2  -7   -8.50   12.00
   5   2  -7   -5.10    5.90
   5   2  -7   11.20    9.90
   4   2  -7    5.90    6.90
   4   2  -7   12.50    9.50
   3   2  -7  163.78   11.30
   3   2  -7  141.59   16.10
   2   2  -7  123.89   15.00
   2   2  -7  108.49    9.20
   1   2  -7   59.89    7.20
   1   2  -7   72.39   12.60
   0   2  -7   86.19    6.80
   0   2  -7   81.19    8.40
   0   2  -7   79.89   11.90
  -1   2  -7   53.49    7.00
  -1   2  -7   59.59    5.90
  -1   2  -7   65.09   10.50
   1  -2   7   76.09    8.70
  -2   2  -7   14.40    3.80
  -2   2  -7   12.90    6.30
   2  -2   7   12.60    5.60
  -3   2  -7   32.90    5.50
  -4   2  -7  121.09    9.60
  -5   2  -7    3.90    4.80
   7   1  -7   13.30   13.30
   7   1  -7    4.80   12.90
   6   1  -7   -3.60   10.00
   6   1  -7  -12.80    5.00
   6   1  -7    2.30    6.80
   5   1  -7   56.59    8.30
   5   1  -7   62.89   12.80
   4   1  -7    8.40    8.40
   4   1  -7    6.50    5.30
   3   1  -7    8.20    7.60
   3   1  -7    4.90    4.80
  -3  -1   7   18.00    7.90
   2   1  -7  938.91   34.80
   2   1  -7  906.21   42.00
   2   1  -7  983.60   33.70
   1   1  -7   11.00    3.70
   1   1  -7   17.10    9.00
   1   1  -7   12.20    4.30
  -1  -1   7   19.50    6.10
   0   1  -7   -1.10    2.90
   0   1  -7    1.10    7.60
   0   1  -7   -0.80    3.30
   0  -1   7    6.50    5.20
  -1   1  -7    5.30    4.00
  -1   1  -7   18.10    7.70
  -1   1  -7   10.10    3.80
   1  -1   7    4.00    4.90
  -2   1  -7   37.80    8.00
  -2   1  -7   37.60    8.80
   2  -1   7   45.20    8.00
  -3   1  -7   -3.80    3.00
   3  -1   7   -3.80    5.80
  -4   1  -7    4.00    4.70
  -5   1  -7   -0.40    4.90
   7   0  -7   20.90   14.30
   7   0  -7    5.50   12.60
   6   0  -7   36.30   10.50
   6   0  -7   54.59    8.00
   6   0  -7   19.00   12.50
   6   0  -7   52.19    7.60
   5   0  -7    0.20    9.40
   5   0  -7    5.80    4.20
   4   0  -7   31.00    8.10
   4   0  -7   32.90    6.00
   3   0  -7   30.90    6.50
   3   0  -7   49.20   11.80
   3   0  -7   41.30    7.10
  -3   0   7   50.29    9.50
   2   0  -7   -1.30    4.00
   2   0  -7    3.40    3.30
   2   0  -7   11.50    8.80
  -2   0   7   10.00    6.80
   1   0  -7  512.85   28.10
   1   0  -7  473.35   21.10
   1   0  -7  500.25   20.70
  -1   0   7  504.05   23.10
   0   0  -7   85.29    8.20
   0   0  -7  106.09    8.40
   0   0  -7   96.09   14.00
   0   0   7   96.19   10.10
  -1   0  -7 1197.08   40.10
  -1   0  -7 1173.28   46.40
  -1   0  -7 1241.08   39.80
   1   0   7 1159.98   42.30
  -2   0  -7  632.44   24.00
   2   0   7  617.14   26.40
  -3   0  -7   15.50    5.10
   3   0   7   18.60    7.40
  -4   0  -7   31.90    6.20
  -5   0  -7    9.70    5.50
   7  -1  -7  -10.70   11.00
   7  -1  -7  -10.60   14.90
   6  -1  -7   62.49    8.30
   6  -1  -7  103.99   16.20
   6  -1  -7   53.69   12.80
   6  -1  -7   79.79    9.30
   5  -1  -7   34.00    7.10
   5  -1  -7   43.30   13.70
   5  -1  -7   27.80    8.90
   4  -1  -7   10.60    7.50
   4  -1  -7    8.50    4.00
   3  -1  -7    4.30    3.90
   3  -1  -7   -3.80    4.50
  -3   1   7   -4.50    6.70
   2  -1  -7  133.39   11.00
   2  -1  -7  139.69   10.30
  -2   1   7  169.88   14.40
   1  -1  -7  227.28   12.90
   1  -1  -7  224.38   12.90
  -1   1   7  257.17   15.40
   0  -1  -7    1.20    4.10
   0  -1  -7    6.60    3.70
   0   1   7    6.00    5.10
  -1  -1  -7  617.04   23.40
   1   1   7  624.94   27.00
  -2  -1  -7   82.29    8.50
   2   1   7  105.49   11.40
  -3  -1  -7   41.00    6.10
  -4  -1  -7    9.90    5.30
   7  -2  -7  407.46   28.40
   7  -2  -7  402.66   32.00
   6  -2  -7   43.50   11.10
   6  -2  -7   45.50    7.60
   6  -2  -7   52.09    8.20
   5  -2  -7   92.69   14.00
  -5   2   7  127.69   11.40
   4  -2  -7   44.60    7.60
   4  -2  -7   44.30   10.50
  -4   2   7   30.80    7.80
  -4   2   7   36.90   10.90
   3  -2  -7  386.86   20.20
   3  -2  -7  376.46   18.20
  -3   2   7  416.06   23.70
  -3   2   7  396.86   19.10
   2  -2  -7  275.17   14.40
   2  -2  -7  282.57   15.90
  -2   2   7  274.97   18.50
  -2   2   7  276.87   15.30
   1  -2  -7  209.88   12.10
   1  -2  -7  216.48   13.10
  -1   2   7  204.78   15.70
  -1   2   7  218.88   13.20
   0  -2  -7  149.99    9.90
   0  -2  -7  153.08   11.30
   0   2   7  144.09   13.90
   0   2   7  155.38   11.10
  -1  -2  -7   36.80    5.70
  -1  -2  -7   26.00    5.00
   1   2   7   37.90    9.40
   1   2   7   44.00    6.50
  -2  -2  -7  282.77   14.90
   2   2   7  290.57   18.80
  -3  -2  -7   16.30    5.00
  -4  -2  -7  106.49   11.10
   8  -3  -7   98.29   18.80
   7  -3  -7    2.90    9.90
  -7   3   7    8.50    7.70
   6  -3  -7   51.59    7.90
   6  -3  -7   63.29   13.50
  -6   3   7   48.20    9.30
   5  -3  -7  402.26   19.30
   5  -3  -7  420.46   24.30
  -5   3   7  422.16   21.10
   4  -3  -7  890.81   32.60
   4  -3  -7  879.81   36.70
  -4   3   7  866.71   39.30
  -4   3   7  857.91   33.70
   3  -3  -7  605.84   24.10
   3  -3  -7  573.74   30.50
  -3   3   7  582.54   33.70
  -3   3   7  566.54   29.30
   2  -3  -7    7.60    5.60
   2  -3  -7   13.10    4.60
  -2   3   7   -8.70    6.80
  -2   3   7   18.90    5.50
   1  -3  -7   58.49    7.30
  -1   3   7   63.39    8.50
  -1   3   7   67.19   10.10
   0  -3  -7   30.70    5.00
   0  -3  -7   26.20    6.00
   0   3   7   16.30    7.50
   0   3   7   36.50    6.90
  -1  -3  -7   37.40    5.80
  -1  -3  -7   43.90    7.00
   1   3   7   36.00    8.50
   1   3   7   43.80    6.30
  -2  -3  -7    8.70    5.30
  -3  -3  -7   86.49    9.80
   8  -4  -7   26.70   14.60
  -8   4   7   15.30    9.80
   7  -4  -7   13.40   12.00
  -7   4   7   17.60    7.10
   6  -4  -7    3.70    8.90
   6  -4  -7   11.10    7.00
  -6   4   7    2.70    6.70
   5  -4  -7 1703.33   62.89
   5  -4  -7 1752.02   56.69
  -5   4   7 1747.83   59.09
   4  -4  -7  941.71   36.70
   4  -4  -7  955.50   38.80
  -4   4   7  958.70   43.90
  -4   4   7  943.11   36.60
   3  -4  -7  105.59    9.20
   3  -4  -7  106.29   11.50
  -3   4   7   98.59   10.40
  -3   4   7  116.29   16.60
   2  -4  -7   82.09    8.20
   2  -4  -7   97.49   10.50
  -2   4   7   81.89   12.90
  -2   4   7   96.99   12.70
   1  -4  -7   21.30    5.30
   1  -4  -7   13.40    4.90
  -1   4   7   12.10    5.00
  -1   4   7   20.20   11.40
   0  -4  -7  106.59   10.50
   0  -4  -7  111.19    8.80
   0   4   7  109.09   12.70
   0   4   7  103.69   10.50
  -1  -4  -7  203.88   11.00
  -1  -4  -7  190.48   12.70
   1   4   7  178.08   12.70
   1   4   7  144.99   17.80
  -2  -4  -7   15.60    5.60
  -3  -4  -7   40.30    7.50
  -7   5   7   36.00    9.40
   6  -5  -7    2.40    9.90
  -6   5   7    7.80    6.30
   5  -5  -7   67.89   12.00
   5  -5  -7   80.29   10.40
  -5   5   7   75.09   10.70
   4  -5  -7   60.49   10.70
   4  -5  -7   70.09    8.70
  -4   5   7   76.89    9.70
  -4   5   7   88.79   14.50
   3  -5  -7   68.59   10.50
   3  -5  -7   66.39    8.30
  -3   5   7   51.29   11.30
  -3   5   7   76.39   10.20
   2  -5  -7    1.40    5.80
  -2   5   7   -1.60    9.30
  -2   5   7   -4.20    4.90
   1  -5  -7  529.95   21.80
   1  -5  -7  528.15   23.80
  -1   5   7  517.35   24.00
  -1   5   7  547.15   29.30
   0  -5  -7   41.40    7.90
   0  -5  -7   49.50    7.70
   0   5   7   45.20    8.40
   0   5   7   22.90   12.30
  -1  -5  -7   37.10    7.40
  -1  -5  -7   28.60    6.60
   1   5   7   11.00   14.50
  -2  -5  -7   41.60   10.50
   7  -6  -7  242.28   25.20
   6  -6  -7  321.47   23.70
  -6   6   7  325.77   20.20
   5  -6  -7    9.10    8.20
  -5   6   7    3.60    5.60
   4  -6  -7   18.70    7.70
  -4   6   7   -7.80    5.20
   3  -6  -7  114.59   12.70
   3  -6  -7   95.29   10.20
  -3   6   7   96.99   11.70
  -3   6   7   99.49   15.40
   2  -6  -7   16.40    6.80
   2  -6  -7   18.40    5.50
  -2   6   7    9.50   11.90
  -2   6   7    1.20    6.00
   1  -6  -7    5.30    5.70
   1  -6  -7    0.30    5.60
  -1   6   7   -1.90    6.10
   0  -6  -7   57.89    8.80
   0  -6  -7   61.29    8.20
  -1  -6  -7  120.29   12.00
  -1  -6  -7  134.59   12.70
   1   6   7  117.19   13.50
   7  -7  -7   18.80   13.00
  -6   7   7    0.30    7.80
   5  -7  -7    8.00    8.90
  -5   7   7    6.80    7.30
   4  -7  -7    5.00    7.90
  -4   7   7   19.30    7.00
   3  -7  -7  363.46   21.00
  -3   7   7  354.36   20.70
   2  -7  -7   -7.00    6.10
  -2   7   7   20.30    7.30
   1  -7  -7   49.30    8.10
  -1   7   7   42.60    8.70
   0  -7  -7   23.40    7.10
   6  -8  -7   68.89   14.20
  -5   8   7   45.70   10.30
   4  -8  -7   24.10    9.60
  -4   8   7   35.20    9.30
   3  -8  -7   40.40    8.90
  -3   8   7   15.50    8.60
   2  -8  -7   19.20    8.20
   1   7  -8   -8.20    7.80
   0   7  -8  -13.40    7.00
  -2   7  -8   29.10    7.60
  -3   7  -8    9.90    7.60
   3   6  -8   11.30   10.20
   2   6  -8  352.66   31.40
   1   6  -8   -7.30    7.60
   0   6  -8   44.10   10.60
  -1   6  -8  164.68   14.90
  -2   6  -8   -1.20    6.90
  -3   6  -8   24.00    7.10
  -4   6  -8   -5.50    5.90
   4   5  -8   -2.50   10.20
   3   5  -8   -6.90    8.30
   2   5  -8    0.70    7.90
   1   5  -8   55.69   11.20
   0   5  -8   17.40    7.40
  -1   5  -8   23.80    8.80
   1  -5   8   65.99   14.90
  -2   5  -8   57.39    9.40
  -3   5  -8   11.30    7.20
  -4   5  -8   95.19   11.60
  -4   5  -8   96.79    9.40
   4   4  -8   34.90   11.80
   3   4  -8  -13.70    8.20
   2   4  -8    8.40    7.10
   1   4  -8   93.29   14.30
   0   4  -8   19.80    8.40
  -1   4  -8  395.26   22.80
  -2   4  -8   -0.90    6.10
  -3   4  -8   15.30    6.30
  -3   4  -8   21.10    8.10
  -3   4  -8   23.20    5.20
   3  -4   8   26.70    8.20
  -4   4  -8   30.90    5.60
  -5   4  -8    9.10    5.40
   5   3  -8    0.90   10.10
   4   3  -8   -4.90    9.70
   3   3  -8  120.69   12.40
   2   3  -8  168.48   18.50
   2   3  -8  229.28   15.20
   1   3  -8   46.50   11.10
   0   3  -8   -4.40    4.80
   0   3  -8   -4.00    7.30
  -1   3  -8   20.40    8.10
  -1   3  -8   24.10    6.10
  -1   3  -8   32.60    4.60
   1  -3   8   23.10    6.70
  -2   3  -8    9.00    7.00
  -2   3  -8    6.00    3.50
  -2   3  -8   15.90    5.70
   2  -3   8   22.10    7.00
  -3   3  -8   27.90    7.50
  -3   3  -8   50.39    8.90
  -3   3  -8   50.79    6.70
   3  -3   8   46.90    9.40
  -4   3  -8    9.30    5.00
  -5   3  -8   14.20    6.20
   6   2  -8  -16.90   12.90
   5   2  -8  287.07   25.10
   4   2  -8    6.10    9.90
   3   2  -8  180.28   12.90
   3   2  -8  156.78   18.80
   2   2  -8   49.10   11.20
   1   2  -8   11.30    8.30
   1   2  -8    9.40    4.80
   0   2  -8   11.90    3.70
   0   2  -8   -1.50    4.70
   0  -2   8    5.70    6.20
  -1   2  -8   14.40    4.20
  -1   2  -8   19.10    8.40
  -1   2  -8   10.00    5.30
   1  -2   8   20.50    6.40
  -2   2  -8   16.90    7.90
  -2   2  -8   15.40    3.70
  -2   2  -8   15.80    5.10
   2  -2   8   42.90   11.40
  -3   2  -8   60.49    7.20
   3  -2   8   45.70    9.00
  -4   2  -8  148.79   11.40
  -5   2  -8    2.50    5.60
   6   1  -8   22.90   13.10
   6   1  -8   18.80    6.90
   5   1  -8   10.50    6.10
   5   1  -8   12.00   10.70
   4   1  -8   69.39    8.70
   4   1  -8   80.39   11.60
   4   1  -8   75.79   10.60
   4   1  -8  102.29   17.40
   3   1  -8   83.29   10.20
   3   1  -8  106.69   18.50
   3   1  -8   78.09   10.10
  -3  -1   8   87.99   11.70
   2   1  -8  169.58   11.60
   2   1  -8  178.48   19.20
   2   1  -8  152.18   12.00
  -2  -1   8  154.48   16.30
   1   1  -8   41.60    7.80
   1   1  -8   21.90   17.70
  -1  -1   8   48.40    9.60
   0   1  -8   99.69   15.60
   0   1  -8   88.49    7.70
   0   1  -8   78.69    9.50
   0  -1   8   96.99   11.20
  -1   1  -8   69.79   12.60
  -1   1  -8   84.69    8.10
  -1   1  -8   68.99    8.40
   1  -1   8   65.39    9.90
  -2   1  -8   86.89    9.10
  -2   1  -8  108.19   10.40
  -2   1  -8  102.89   13.50
   2  -1   8  120.79   13.30
  -3   1  -8  175.78   11.60
  -4   1  -8   10.20    5.50
   7   0  -8   22.60   15.90
   7   0  -8  -19.10   12.30
   6   0  -8  -20.70   11.70
   6   0  -8  -16.90    9.50
   5   0  -8  255.57   17.70
   5   0  -8  249.28   16.10
   5   0  -8  246.68   24.90
   5   0  -8  286.77   16.50
   4   0  -8  183.78   20.50
   4   0  -8  189.38   13.30
   3   0  -8   82.49   10.80
   3   0  -8   83.79   15.60
   3   0  -8   78.99   12.80
  -3   0   8   65.19   13.40
   2   0  -8   17.80   11.60
   2   0  -8    2.70    3.90
   2   0  -8    3.80    4.10
  -2   0   8    3.00    7.40
   1   0  -8  119.39   10.30
   1   0  -8  106.79   16.90
   1   0  -8  108.19    9.90
  -1   0   8  124.49   14.30
   0   0  -8   11.10   10.00
   0   0  -8   20.80    6.10
   0   0   8    6.40    6.10
  -1   0  -8  213.18   19.00
  -1   0  -8  194.48   12.00
  -1   0  -8  201.78   12.90
  -2   0  -8   56.39    7.40
   2   0   8   60.69    9.20
  -3   0  -8    0.20    3.80
  -4   0  -8   39.30    7.20
   7  -1  -8  -11.50   11.70
   7  -1  -8   14.70   15.70
   6  -1  -8   28.70   12.00
   6  -1  -8   34.40   14.60
   5  -1  -8   76.29   18.60
   5  -1  -8   68.59   12.70
   5  -1  -8   51.09    8.30
   5  -1  -8   63.09    8.80
   4  -1  -8   17.50    6.90
   4  -1  -8    1.70    4.50
   4  -1  -8   10.10   12.40
  -4   1   8    3.20   10.80
   3  -1  -8    7.40    4.50
  -3   1   8   15.50    9.20
   2  -1  -8   92.39    9.30
   2  -1  -8   99.89   11.00
  -2   1   8   87.59   13.00
   1  -1  -8 1035.00   37.30
  -1   1   8 1031.60   41.20
   0  -1  -8  209.68   13.30
   0  -1  -8  219.28   13.20
   0  -1  -8  189.78   21.20
   0   1   8  210.98   16.20
  -1  -1  -8 1222.88   40.90
  -1  -1  -8 1240.28   49.90
  -1  -1  -8 1216.88   41.60
   1   1   8 1179.18   45.30
  -2  -1  -8   11.80    5.10
  -3  -1  -8   24.80    5.50
  -4  -1  -8   56.59    8.50
   7  -2  -8    1.90   16.20
   7  -2  -8  -12.90   11.90
   6  -2  -8   48.70   13.60
   5  -2  -8  363.56   18.90
   5  -2  -8  350.96   23.40
   4  -2  -8  333.77   17.60
   4  -2  -8  328.37   20.00
  -4   2   8  301.07   18.00
  -4   2   8  312.57   24.70
   3  -2  -8  276.27   17.90
  -3   2   8  292.17   22.60
  -3   2   8  284.67   16.80
   2  -2  -8  867.21   32.60
   2  -2  -8  864.91   33.60
  -2   2   8  852.11   37.70
  -2   2   8  877.51   33.90
   1  -2  -8  222.18   13.70
   1  -2  -8  233.38   14.20
  -1   2   8  216.88   23.20
  -1   2   8  225.08   16.60
   0  -2  -8   37.30    6.80
   0  -2  -8   26.00    6.20
   0   2   8   28.90    8.30
  -1  -2  -8   -6.70    3.90
   1   2   8    3.70    8.10
  -2  -2  -8   46.80    7.40
  -3  -2  -8  123.89   11.50
   6  -3  -8    5.70   10.00
  -6   3   8    2.70    6.60
   5  -3  -8  630.04   31.00
   5  -3  -8  667.03   34.00
  -5   3   8  611.04   28.20
   4  -3  -8   59.89    8.50
   4  -3  -8   70.89   11.30
  -4   3   8   73.39   15.10
   3  -3  -8  971.50   39.00
   3  -3  -8 1032.10   36.90
  -3   3   8  967.20   43.70
  -3   3   8  991.90   37.80
   2  -3  -8  177.48   13.50
   2  -3  -8  165.08   12.70
  -2   3   8  167.38   12.90
  -2   3   8  176.78   17.90
   1  -3  -8  187.88   12.10
   1  -3  -8  184.88   13.50
  -1   3   8  165.78   12.90
  -1   3   8  172.58   18.40
   0  -3  -8    3.60    4.90
   0  -3  -8   -0.20    5.00
   0   3   8   11.80    9.50
   0   3   8    3.00    6.90
  -1  -3  -8  160.98   12.00
  -1  -3  -8  150.48   10.60
  -2  -3  -8   20.40    6.10
  -3  -3  -8    1.30    5.70
   7  -4  -8   26.60   12.20
  -7   4   8    5.90    9.50
   6  -4  -8   54.59   12.60
  -6   4   8   62.49   10.30
   5  -4  -8  206.68   17.80
  -5   4   8  192.18   14.80
   4  -4  -8  106.09   10.40
   4  -4  -8  111.69   13.00
  -4   4   8  110.79   11.30
  -4   4   8  127.99   18.00
   3  -4  -8   13.10    7.00
   3  -4  -8   27.10    6.20
  -3   4   8   16.80    5.70
  -3   4   8   23.40   10.70
   2  -4  -8  124.19   10.80
   2  -4  -8  138.79   12.50
  -2   4   8  119.39   17.20
  -2   4   8  125.89   11.70
   1  -4  -8    1.70    4.70
  -1   4   8   -1.50    5.30
  -1   4   8   -6.70    9.60
   0  -4  -8   21.90    6.30
   0  -4  -8   11.20    5.60
   0   4   8   11.70    6.60
  -1  -4  -8    1.60    5.20
  -1  -4  -8   -5.40    5.30
   1   4   8    5.90    7.50
  -2  -4  -8   -0.20    5.80
   7  -5  -8   -2.90   12.50
  -7   5   8    2.80    7.90
   6  -5  -8   12.90   11.80
  -6   5   8   17.80    7.50
   5  -5  -8   -1.10    7.20
  -5   5   8    5.20    6.30
   4  -5  -8    0.50    7.30
  -4   5   8    7.90    6.10
   3  -5  -8    9.70    6.00
  -3   5   8   13.20    7.30
   2  -5  -8   57.89    9.30
   2  -5  -8   50.99    8.20
  -2   5   8   51.29    9.60
   1  -5  -8   37.80    6.90
   1  -5  -8   28.00    8.20
  -1   5   8   21.80    7.50
   0  -5  -8  213.28   15.10
   0  -5  -8  230.18   13.90
   0   5   8  208.08   16.10
  -1  -5  -8    2.60    6.90
   6  -6  -8   -2.90   10.80
  -6   6   8   -7.10    7.60
   5  -6  -8    3.50    8.80
  -5   6   8    1.50    6.90
   4  -6  -8   -1.90    6.80
  -4   6   8   14.40    7.00
   3  -6  -8  106.09   12.60
  -3   6   8  115.59   12.80
   2  -6  -8    4.90    6.10
  -2   6   8    5.60    6.70
   1  -6  -8   17.90    7.40
  -1   6   8    8.40    7.60
   0  -6  -8   39.20   10.30
   0   6   8   16.30    8.80
   6  -7  -8   66.99   13.90
  -6   7   8   58.59   11.60
   5  -7  -8   34.20   10.20
  -5   7   8   26.60    8.50
  -4   7   8  113.99   14.70
   3  -7  -8    2.40    7.40
  -2   7   8   -0.80    7.40
   1   6  -9   -5.10    8.80
   0   6  -9   -9.90    8.20
  -2   6  -9    7.50    7.50
  -3   6  -9   31.60    9.00
   3   5  -9   54.29   12.80
   2   5  -9    4.70    9.70
   1   5  -9   17.80    9.10
   0   5  -9    1.40    8.40
  -1   5  -9   13.60    8.00
  -2   5  -9  -11.00    7.80
  -3   5  -9    5.10    5.30
  -3   5  -9   13.60    8.00
   4   4  -9    7.50   13.30
   3   4  -9   27.10   11.70
   2   4  -9   -3.30    8.90
   1   4  -9  159.78   18.30
   0   4  -9   52.29   10.80
  -1   4  -9    1.50    7.60
  -2   4  -9    8.20    7.80
  -2   4  -9    2.00    7.20
  -2   4  -9    6.40    4.20
   2  -4   9   -4.60    8.70
  -3   4  -9   35.30    5.90
  -3   4  -9   12.90    9.00
  -3   4  -9   29.70    9.50
  -4   4  -9   60.59   12.00
   4   3  -9   19.80   12.00
   3   3  -9   -0.50   10.10
   2   3  -9   96.69   17.30
   1   3  -9   17.40    9.70
   0   3  -9   24.50    8.60
   0   3  -9   12.10   10.30
  -1   3  -9  -11.30    6.30
  -1   3  -9    3.60    8.60
   1  -3   9  -10.60    8.10
  -2   3  -9    9.40    8.90
  -2   3  -9    8.20    4.20
  -2   3  -9    7.90    7.80
   2  -3   9    9.40    8.80
  -3   3  -9  213.18   12.30
  -3   3  -9  151.78   17.10
  -4   3  -9   27.30    6.70
   5   2  -9   36.50   18.70
   4   2  -9  -14.70   10.10
   3   2  -9  221.58   22.20
   2   2  -9  573.14   34.30
   2   2  -9  636.74   28.90
   1   2  -9   -8.90    9.20
   1   2  -9    3.60    5.90
   1   2  -9    6.40    4.40
  -1  -2   9   17.80    9.60
   0   2  -9   12.10    6.60
   0   2  -9   24.90    5.00
   0   2  -9    9.90   11.20
   0  -2   9   16.60    8.60
  -1   2  -9    8.80    4.80
  -1   2  -9   -4.00    8.40
   1  -2   9    4.30    8.90
  -2   2  -9    5.80    6.20
  -2   2  -9    9.70    9.20
  -2   2  -9    2.10    3.90
   2  -2   9  -12.40    9.00
  -3   2  -9  218.08   13.30
  -4   2  -9   -4.70    5.70
   6   1  -9   32.30   15.00
   5   1  -9    4.30   12.60
   4   1  -9   37.30   13.30
   4   1  -9   15.30    7.90
   3   1  -9   39.60    7.90
   3   1  -9   24.30   11.90
  -3  -1   9   24.70   11.50
   2   1  -9    8.20    6.50
   2   1  -9    5.20    8.50
   2   1  -9    9.90   11.50
  -2  -1   9   19.20   10.20
   1   1  -9    9.90    5.80
   1   1  -9   12.80    5.30
   1   1  -9    5.20    9.70
  -1  -1   9    3.20    8.40
   0   1  -9   21.10    5.50
   0   1  -9   38.30   12.60
  -1   1  -9 2663.53   87.99
  -1   1  -9 2855.91   95.89
  -1   1  -9 2927.21   86.19
   1  -1   9 2939.81   91.79
  -2   1  -9  240.58   13.90
  -2   1  -9  244.78   15.70
  -3   1  -9    1.80    4.90
   6   0  -9  -36.10   19.70
   6   0  -9    7.10   10.70
   5   0  -9  153.18   22.40
   5   0  -9  163.68   17.70
   5   0  -9  171.08   14.50
   4   0  -9   48.10   10.20
   4   0  -9   60.89   14.80
   3   0  -9   16.40    6.60
   3   0  -9   12.50   12.30
   3   0  -9   14.60    7.10
   2   0  -9  331.07   18.50
   2   0  -9  379.76   28.10
   2   0  -9  400.26   20.30
  -2   0   9  352.16   25.40
   1   0  -9  147.69   11.60
   1   0  -9  155.48   13.90
   1   0  -9  164.58   22.20
   0   0  -9  578.04   34.50
   0   0  -9  588.44   25.10
   0   0  -9  602.54   26.60
   0   0   9  629.84   30.30
  -1   0  -9   10.50   11.40
  -1   0  -9    4.60    5.00
  -1   0  -9   17.10    7.20
   1   0   9   14.60   12.80
  -2   0  -9    6.20    4.60
  -3   0  -9  109.49   10.00
   6  -1  -9   58.89   16.80
   6  -1  -9   33.70   10.20
   5  -1  -9  726.03   42.40
   5  -1  -9  711.13   32.90
   4  -1  -9    1.70    7.20
   4  -1  -9    6.60   10.70
  -4   1   9    3.60   12.20
   3  -1  -9   14.40   14.50
   3  -1  -9   20.10    6.60
   3  -1  -9   22.60    6.00
  -3   1   9   40.10   12.50
   2  -1  -9   28.80   15.40
   2  -1  -9   25.40    6.90
   2  -1  -9   28.70    6.90
  -2   1   9   25.30   12.10
   1  -1  -9  508.25   22.70
   1  -1  -9  523.05   26.30
   1  -1  -9  493.35   32.60
  -1   1   9  436.86   27.00
   0  -1  -9  169.28   22.70
   0  -1  -9  164.48   13.20
   0  -1  -9  177.98   12.80
   0   1   9  194.18   18.00
  -1  -1  -9   11.60    5.90
  -1  -1  -9   -2.30   12.30
  -1  -1  -9    5.60    6.20
  -2  -1  -9    6.70    4.80
  -3  -1  -9   29.10    7.40
   6  -2  -9   66.09   19.30
   6  -2  -9   66.19   12.70
   5  -2  -9    6.90    8.00
   4  -2  -9    9.90    7.30
  -4   2   9    7.40   17.50
   3  -2  -9   30.80    8.00
   3  -2  -9   19.40    6.70
  -3   2   9    8.80   12.70
   2  -2  -9  211.58   15.20
   2  -2  -9  244.48   15.50
  -2   2   9  265.97   22.50
   1  -2  -9   78.59   10.10
   1  -2  -9   86.09   11.20
  -1   2   9   78.19   13.20
   0  -2  -9   -9.70    7.50
   0  -2  -9    2.30    5.10
  -1  -2  -9   18.10   13.80
  -1  -2  -9    0.90    5.90
  -1  -2  -9   12.00    6.30
  -2  -2  -9   13.40    6.50
   6  -3  -9   23.10   13.00
   5  -3  -9  319.07   22.00
  -5   3   9  294.47   18.90
   4  -3  -9   -3.70    6.60
  -4   3   9   25.50    6.50
   3  -3  -9   19.40    6.10
  -3   3   9   10.20    6.00
   2  -3  -9  179.58   13.50
   2  -3  -9  171.48   13.50
  -2   3   9  151.88   14.10
   1  -3  -9   -4.00    5.70
   1  -3  -9    2.10    5.40
  -1   3   9    8.90    6.80
   0  -3  -9  100.09   10.70
   0  -3  -9   75.29    9.90
   0   3   9   73.59   10.70
  -1  -3  -9    9.20    8.30
  -2  -3  -9   20.50    7.50
   6  -4  -9    8.30    9.60
  -6   4   9    5.90    8.00
   5  -4  -9   27.70    9.60
  -5   4   9   26.10    7.90
   4  -4  -9   -1.60    7.30
  -4   4   9   -0.70    6.00
   3  -4  -9   10.10    7.10
  -3   4   9   15.10    6.80
   2  -4  -9   20.70    6.90
  -2   4   9    2.50    5.90
   1  -4  -9   24.00    7.50
   1  -4  -9   30.00    8.10
  -1   4   9   36.60    7.10
   0  -4  -9    4.00    7.00
   0   4   9   -0.70    8.40
  -1  -4  -9  173.38   14.40
  -1  -4  -9  185.98   13.60
   6  -5  -9   15.90   10.80
  -6   5   9    2.70    7.70
   5  -5  -9   12.40    9.30
  -5   5   9   27.00    8.50
   4  -5  -9   58.59   11.10
  -4   5   9   76.19   11.90
   3  -5  -9    4.60    7.00
  -3   5   9    0.00    6.50
   2  -5  -9  216.08   16.00
  -2   5   9  216.18   16.60
  -1   5   9   12.30    7.50
   0  -5  -9    8.00    7.20
   0   5   9   -1.40    8.70
   5  -6  -9  130.89   16.70
  -5   6   9  142.89   16.00
   4  -6  -9    4.10    8.10
  -4   6   9   12.40    8.90
   3  -6  -9    8.60    7.90
  -3   6   9   14.70   14.00
   2  -6  -9   24.50    8.80
  -2   6   9   36.00   11.90
   1   5 -10   41.60   13.00
   0   5 -10   -0.70    9.40
  -1   5 -10   52.49   13.90
   3   4 -10   26.00   13.20
   2   4 -10   36.80   12.70
   0   4 -10  111.79   17.20
  -1   4 -10   -2.00    8.70
  -2   4 -10   18.50   11.10
  -2   4 -10   14.10    5.40
   4   3 -10  -14.10   13.30
   3   3 -10   35.30   14.90
   2   3 -10   54.59   15.50
   1   3 -10   -7.60   11.30
   0   3 -10   40.80   11.60
  -1   3 -10  251.57   14.20
  -1   3 -10  209.28   20.90
   1  -3  10  262.17   21.40
  -2   3 -10   11.30    4.80
  -2   3 -10    1.10    8.20
   4   2 -10  -31.20   12.40
   3   2 -10  -11.30   12.10
   2   2 -10   17.60   13.00
   2   2 -10   14.60    6.60
   1   2 -10   -1.40    4.90
   1   2 -10   -2.30   10.90
  -1  -2  10   -6.60   11.90
   0   2 -10  379.06   28.20
   0   2 -10  356.66   17.90
   0  -2  10  369.96   25.40
  -1   2 -10   28.00   12.50
  -1   2 -10   61.89    7.90
  -2   2 -10   84.49    9.50
  -2   2 -10   64.19   13.60
  -2   2 -10   55.09   10.50
   5   1 -10   31.60   15.50
   4   1 -10   33.80    9.20
   3   1 -10   20.00   12.70
   3   1 -10   -5.80    6.10
  -3  -1  10  -11.90   13.00
   2   1 -10    3.60    5.70
   2   1 -10    9.00   12.10
  -2  -1  10   -5.10   12.80
   1   1 -10    9.20    5.20
   1   1 -10   16.10   13.60
  -1  -1  10   28.60   12.20
   0   1 -10   27.80   13.20
   0   1 -10   25.80   11.60
   0   1 -10   29.20    6.40
  -1   1 -10    9.90    8.40
  -1   1 -10    5.30    5.40
  -1   1 -10   13.60   11.00
  -2   1 -10  276.47   18.20
   5   0 -10   54.49   18.00
   5   0 -10   40.10   11.00
   4   0 -10    1.10    7.60
   4   0 -10   17.90   13.30
   3   0 -10   -4.20    6.30
   3   0 -10   11.00   13.30
  -3   0  10   14.90   14.20
   2   0 -10    8.00   12.60
   2   0 -10   15.20    6.70
  -2   0  10   -6.70   12.10
   1   0 -10    4.50   12.40
   1   0 -10    4.80    5.60
   0   0 -10   21.90   15.10
   0   0 -10   35.80    7.20
   0   0 -10   48.40   10.00
  -1   0 -10    2.80    5.70
  -1   0 -10   16.60   14.20
  -1   0 -10   -4.70    7.50
  -2   0 -10    1.50    5.50
  -2   0 -10    3.80   11.30
   5  -1 -10  408.46   24.10
   5  -1 -10  446.46   36.20
   4  -1 -10    1.90    7.40
   4  -1 -10  -10.30   13.40
   3  -1 -10   12.30    6.70
   3  -1 -10  -23.20   12.10
   2  -1 -10    8.40   12.60
   1  -1 -10   -3.60    5.50
   1  -1 -10   -2.00   14.30
   0  -1 -10    5.00   14.20
   0  -1 -10    2.60    7.60
   0  -1 -10   -7.30    5.20
  -1  -1 -10  -11.90   14.40
  -1  -1 -10    2.80    7.80
  -2  -1 -10   13.90    6.80
   5  -2 -10  205.98   18.60
   5  -2 -10  162.98   25.00
   4  -2 -10   16.70    8.40
   3  -2 -10  212.38   16.20
   2  -2 -10    4.40    6.20
   1  -2 -10   10.50    6.20
   0  -2 -10   -7.70    8.70
   0  -2 -10    3.60   13.40
   0  -2 -10    1.70    7.70
  -1  -2 -10   49.80    8.80
  -1  -2 -10   50.19    9.40
  -1  -2 -10   18.60   16.60
   5  -3 -10    9.70    9.20
   4  -3 -10    8.90    7.80
   3  -3 -10    0.80    6.10
  -3   3  10    4.80    7.10
   2  -3 -10   31.20    8.30
  -2   3  10   60.59   10.80
   0  -3 -10   16.20    7.10
   5  -4 -10  -13.10    7.70
  -5   4  10    4.00    8.50
   4  -4 -10   -5.30    8.20
  -4   4  10    5.20    7.30
   3  -4 -10    6.90    7.80
  -3   4  10   -1.10   12.20
   2  -4 -10   -5.90    6.60
  -2   4  10   -1.20    7.60
   1  -4 -10   14.10    7.60
  -1   4  10  -20.50    7.60
   4  -5 -10   33.90   10.10
  -4   5  10   32.60    9.60
   3  -5 -10   24.10    8.60
  -3   5  10   15.10    9.30
   2  -5 -10    1.10    7.20
  -2   5  10    5.00    8.50
   2   3 -11    4.00   14.10
   1   3 -11  -13.10   12.30
   0   3 -11  241.48   24.00
   3   2 -11   -2.00   15.30
   2   2 -11    5.80    7.30
   2   2 -11  -19.90   14.80
   1   2 -11    6.40   14.90
   0   2 -11   33.80   14.80
   0   2 -11   43.60    7.70
  -1   2 -11   60.39   15.40
   3   1 -11   23.40   15.70
   3   1 -11   16.90    8.10
   2   1 -11   17.80   16.40
   1   1 -11   19.00   16.30
   1   1 -11   22.00    7.10
   0   1 -11  113.29   19.70
   0   1 -11  121.89   11.40
  -1   1 -11    3.90    6.30
  -1   1 -11   -2.70   13.00
   4   0 -11   23.00    9.40
   4   0 -11   13.40   15.90
   3   0 -11   24.80   15.90
   3   0 -11    9.90    8.50
   2   0 -11   -0.10    6.40
   1   0 -11   59.29   19.40
   1   0 -11   82.99   10.90
   0   0 -11   19.00   15.90
   0   0 -11    6.30    6.70
   4  -1 -11   50.09   19.10
   3  -1 -11   23.50   15.60
   3  -1 -11    8.10    8.30
   2  -1 -11   52.39   12.10
   1  -1 -11   23.10   16.60
   1  -1 -11   36.80    9.00
   0  -1 -11    2.50    6.10
   4  -2 -11   58.99   20.30
   4  -2 -11   58.19   11.60
   3  -2 -11   34.20   17.50
   2  -2 -11   81.99   31.90
   2  -2 -11   31.80    8.80
   1  -2 -11  139.99   14.10
   3  -3 -11    9.30    7.90
   2  -3 -11    3.00    7.20
   0   0   0    0.00    0.00
_computing_structure_solution     'SHELXT 2018/2 (Sheldrick, 2018)'
;
_shelx_hkl_checksum     72269
_shelx_res_file
;
TITL tk221226aa_0m_a.res in P-1
    tk221226aa_0m_a.res
    created by SHELXL-2019/1 at 21:37:36 on 12-Dec-2024
CELL  0.71073   7.1461   8.6598   9.2803   90.742  101.274  113.887
ZERR    1.000   0.0019   0.0023   0.0025    0.009    0.009    0.009
LATT 1
SFAC C  H  F  N  O
UNIT 20  6  8  6  6
OMIT 0 1 0
L.S. 10
SHEL 20 0.84
ACTA
BOND
FMAP 2
PLAN 20
SIZE 0.180 0.124 0.060
CONF
TEMP -173.150
WGHT    0.036700    0.223800
FVAR       1.11935
C1    1    0.231036    0.687323    0.499121    11.00000    0.02207    0.01248 =
         0.01731    0.00099    0.00929    0.00170
C2    1    0.092209    0.755870    0.519610    11.00000    0.01933    0.01530 =
         0.01590    0.00447    0.00630    0.00189
C3    1    0.142040    0.872620    0.638614    11.00000    0.01875    0.01803 =
         0.02147    0.00465    0.01047    0.00814
C4    1    0.332270    0.925075    0.736217    11.00000    0.02119    0.01712 =
         0.01389    0.00080    0.00663    0.00471
C5    1    0.472298    0.857288    0.715832    11.00000    0.01927    0.01727 =
         0.01581    0.00504    0.00477    0.00532
C6    1    0.421069    0.737533    0.598859    11.00000    0.01923    0.01616 =
         0.02239    0.00562    0.01096    0.00690
C7    1    0.472839    0.798764    0.148314    11.00000    0.01697    0.01662 =
         0.01922    0.00151    0.00374    0.00818
C8    1    0.280223    0.539075    0.040948    11.00000    0.01806    0.02086 =
         0.01495   -0.00175    0.00037    0.01139
C9    1    0.087493    0.254806   -0.066793    11.00000    0.02280    0.01650 =
         0.02135   -0.00271    0.00267    0.00681
AFIX 137
H9A   2    0.159037    0.207379    0.008882    11.00000   -1.50000
H9B   2    0.050618    0.188273   -0.162360    11.00000   -1.50000
H9C   2   -0.040371    0.250658   -0.040013    11.00000   -1.50000
AFIX   0
C10   1    0.263347    0.609771    0.265379    11.00000    0.01841    0.02040 =
         0.01565    0.00195    0.00574    0.00936
F1    3   -0.093505    0.706200    0.423331    11.00000    0.02102    0.02405 =
         0.01966   -0.00125    0.00081    0.00616
F2    3    0.005752    0.937684    0.656706    11.00000    0.02362    0.02496 =
         0.02560   -0.00168    0.00664    0.01263
F3    3    0.662039    0.913907    0.806965    11.00000    0.02089    0.02518 =
         0.01992    0.00015    0.00231    0.00890
F4    3    0.556501    0.672421    0.579927    11.00000    0.02636    0.02517 =
         0.02984   -0.00119    0.00970    0.01396
N1    4    0.402597    0.767100    0.272559    11.00000    0.01806    0.01578 =
         0.01597    0.00222    0.00688    0.00553
N2    4    0.418294    0.695106    0.027717    11.00000    0.01974    0.01793 =
         0.01594   -0.00121    0.00460    0.00834
N3    4    0.194262    0.485952    0.156935    11.00000    0.01999    0.01708 =
         0.01692   -0.00163    0.00381    0.00775
O1    5    0.381403    1.042118    0.857629    11.00000    0.02397    0.01782 =
         0.01476   -0.00233    0.00778    0.00464
O2    5    0.225493    0.429693   -0.076991    11.00000    0.02360    0.01750 =
         0.01707   -0.00418    0.00382    0.00745
O3    5    0.171979    0.562088    0.382951    11.00000    0.02550    0.01562 =
         0.01753   -0.00251    0.00865    0.00224
HKLF 4
REM  tk221226aa_0m_a.res in P-1
REM wR2 = 0.0918, GooF = S = 1.070, Restrained GooF = 1.070 for all data
REM R1 = 0.0381 for 1324 Fo > 4sig(Fo) and 0.0575 for all 1723 data
REM 182 parameters refined using 0 restraints
END
WGHT      0.0368      0.2242
REM Highest difference peak  0.215,  deepest hole -0.275,  1-sigma level  0.059
Q1    1   0.2651  0.9447  0.6673  11.00000  0.05    0.22
Q2    1  -0.2402  0.6971  0.4060  11.00000  0.05    0.19
Q3    1   0.1948  0.7662  0.4840  11.00000  0.05    0.19
Q4    1   0.5363  0.5124  0.6991  11.00000  0.05    0.19
Q5    1   0.5812  0.8106  0.3292  11.00000  0.05    0.18
Q6    1   0.4613  0.6772  0.2811  11.00000  0.05    0.18
Q7    1  -0.2154  0.2283 -0.1387  11.00000  0.05    0.18
Q8    1  -0.2409  0.5383  0.3960  11.00000  0.05    0.18
Q9    1   0.3576  0.7546  0.5246  11.00000  0.05    0.17
Q10   1  -0.1537  0.1475 -0.1925  11.00000  0.05    0.17
Q11   1   0.2647  0.6938  0.6922  11.00000  0.05    0.17
Q12   1  -0.0264  0.4438  0.1552  11.00000  0.05    0.17
Q13   1   0.3781  0.4062  0.1754  11.00000  0.05    0.17
Q14   1   0.3315  0.9243  0.5388  11.00000  0.05    0.17
Q15   1   0.1786  1.0592  0.8110  11.00000  0.05    0.16
Q16   1   0.2126  0.9328  0.4729  11.00000  0.05    0.16
Q17   1   0.2825  0.6611 -0.0058  11.00000  0.05    0.16
Q18   1   0.4141  0.4549  0.6392  11.00000  0.05    0.16
Q19   1   0.6230  0.7417  0.8242  11.00000  0.05    0.16
Q20   1   0.5251  0.5868  0.0388  11.00000  0.05    0.16
;
_shelx_res_checksum     40458
data_II
_chemical_name_systematic     ?
_chemical_name_common     ?
_chemical_formula_moiety     'C20 H6 F8 N6 O6'
_chemical_formula_sum     'C20 H6 F8 N6 O6'
_chemical_formula_weight     578.31
_chemical_melting_point     ?
_space_group_crystal_system     triclinic
_space_group_name_H-M_alt     'P -1'
_space_group_name_Hall     '-P 1'
loop_
    _space_group_symop_operation_xyz
    'x, y, z'
    '-x, -y, -z'
_cell_length_a     7.1729(10)
_cell_length_b     9.7282(12)
_cell_length_c     16.307(2)
_cell_angle_alpha     104.420(4)
_cell_angle_beta     91.293(5)
_cell_angle_gamma     99.274(4)
_cell_volume     1085.3(3)
_cell_formula_units_Z     2
_cell_measurement_reflns_used     3736
_cell_measurement_theta_min     2.1944
_cell_measurement_theta_max     25.3103
_cell_measurement_temperature     100
_exptl_crystal_description     prismatic
_exptl_crystal_colour     colourless
_exptl_crystal_size_max     0.253
_exptl_crystal_size_mid     0.194
_exptl_crystal_size_min     0.090
_exptl_crystal_density_diffrn     1.770
_exptl_crystal_density_meas     ?
_exptl_crystal_density_method     'not measured'
_exptl_crystal_F_000     576
_exptl_absorpt_coefficient_mu     0.177
_exptl_absorpt_correction_type     multi-scan
_exptl_absorpt_process_details
;
(SADABS; Krause et al., 2015)
;
_exptl_absorpt_correction_T_min     0.74
_exptl_absorpt_correction_T_max     0.98
_diffrn_ambient_temperature     100
_diffrn_source     ?
_diffrn_radiation_type     MoK\a
_diffrn_radiation_wavelength     0.71073
_diffrn_measurement_device_type     'Bruker D8 Goniometer'
_diffrn_measurement_method     '\f and \w scans'
_diffrn_detector_area_resol_mean     7.3910
_diffrn_reflns_number     10388
_diffrn_reflns_av_R_equivalents     0.0529
_diffrn_reflns_av_unetI/netI     0.0640
_diffrn_reflns_theta_min     2.585
_diffrn_reflns_theta_max     25.025
_diffrn_reflns_theta_full     25.025
_diffrn_measured_fraction_theta_max     0.990
_diffrn_measured_fraction_theta_full     0.990
_diffrn_reflns_limit_h_min     -8
_diffrn_reflns_limit_h_max     7
_diffrn_reflns_limit_k_min     -11
_diffrn_reflns_limit_k_max     11
_diffrn_reflns_limit_l_min     -19
_diffrn_reflns_limit_l_max     17
_refine_special_details     ?
_reflns_number_total     3800
_reflns_number_gt     2824
_reflns_threshold_expression     'I > 2\s(I)'
_refine_ls_structure_factor_coef     Fsqd
_refine_ls_matrix_type     full
_refine_ls_R_factor_all     0.0684
_refine_ls_R_factor_gt     0.0472
_refine_ls_wR_factor_gt     0.1176
_refine_ls_wR_factor_ref     0.1299
_refine_ls_goodness_of_fit_ref     1.035
_refine_ls_restrained_S_all     1.035
_refine_ls_number_reflns     3800
_refine_ls_number_parameters     364
_refine_ls_number_restraints     0
_refine_ls_hydrogen_treatment     constr
_refine_ls_weighting_scheme     calc
_refine_ls_weighting_details
              'w=1/[\s^2^(Fo^2^)+(0.0502P)^2^+0.5197P] where P=(Fo^2^+2Fc^2^)/3'
_atom_sites_solution_hydrogens     geom
_atom_sites_solution_primary     ?
_atom_sites_solution_secondary     ?
_refine_ls_shift/su_max     0.000
_refine_ls_shift/su_mean     0.000
_refine_diff_density_max     0.256
_refine_diff_density_min     -0.243
_refine_ls_extinction_method
;
<i>SHELXL2019/1</i> (Sheldrick, 2015b)
;
_refine_ls_extinction_coef     0.011(2)
_refine_ls_extinction_expression
                                  'Fc^*^=kFc[1+0.001xFc^2^\l^3^/sin(2\q)]^-1/4^'
loop_
    _atom_type_symbol
    _atom_type_description
    _atom_type_scat_dispersion_real
    _atom_type_scat_dispersion_imag
    _atom_type_scat_source
    'C' 'C' 0.0033 0.0016
                         'International Tables Vol C Tables 4.2.6.8 and 6.1.1.4'
    'H' 'H' 0.0000 0.0000
                         'International Tables Vol C Tables 4.2.6.8 and 6.1.1.4'
    'F' 'F' 0.0171 0.0103
                         'International Tables Vol C Tables 4.2.6.8 and 6.1.1.4'
    'N' 'N' 0.0061 0.0033
                         'International Tables Vol C Tables 4.2.6.8 and 6.1.1.4'
    'O' 'O' 0.0106 0.0060
                         'International Tables Vol C Tables 4.2.6.8 and 6.1.1.4'
_computing_data_collection
;
APEX5 (Bruker, 2019)
;
_computing_cell_refinement
;
SAINT V8.40B (Bruker, 2019)
;
_computing_data_reduction
;
SAINT V8.40B (Bruker, 2019)
;
_computing_structure_solution
;
<i>SHELXT2018/2</i> (Sheldrick, 2015a)
;
_computing_structure_refinement
;
<i>SHELXL2019/1</i> (Sheldrick, 2015b)
;
_computing_molecular_graphics
;
<i>ShelXle</i> (H\"ubschle et al., 2015) and Mercury (Macrae <i>et
al.</i>,  2020)
;
_computing_publication_material     ?
loop_
    _atom_site_type_symbol
    _atom_site_label
    _atom_site_fract_x
    _atom_site_fract_y
    _atom_site_fract_z
    _atom_site_U_iso_or_equiv
    _atom_site_adp_type
    _atom_site_calc_flag
    _atom_site_occupancy
    _atom_site_disorder_assembly
    _atom_site_disorder_group
    C C1 -0.0322(4) 0.7241(3) 0.43944(16) 0.0287(6) Uani d 1 . .
    C C2 0.1465(4) 0.7223(3) 0.47154(18) 0.0330(6) Uani d 1 . .
    C C3 0.2460(4) 0.6168(3) 0.43252(18) 0.0333(6) Uani d 1 . .
    C C4 0.1702(4) 0.5124(3) 0.36165(17) 0.0304(6) Uani d 1 . .
    C C5 -0.0089(4) 0.5143(3) 0.32978(16) 0.0328(6) Uani d 1 . .
    C C6 -0.1094(4) 0.6188(3) 0.36824(17) 0.0321(6) Uani d 1 . .
    C C7 0.2848(4) 0.2983(3) 0.35344(16) 0.0300(6) Uani d 1 . .
    C C8 0.3974(4) 0.1003(3) 0.34991(16) 0.0274(6) Uani d 1 . .
    C C9 0.5368(4) -0.1050(3) 0.34988(18) 0.0373(7) Uani d 1 . .
    H H9A 0.579009 -0.063645 0.409822 0.056 Uiso calc 1 . .
    H H9B 0.634031 -0.155031 0.320517 0.056 Uiso calc 1 . .
    H H9C 0.418553 -0.173587 0.345406 0.056 Uiso calc 1 . .
    C C10 0.2161(4) 0.1821(3) 0.45146(16) 0.0258(6) Uani d 1 . .
    C C11 0.6456(4) 0.3086(3) 0.06544(16) 0.0311(6) Uani d 1 . .
    C C12 0.4606(4) 0.2599(3) 0.07821(18) 0.0374(7) Uani d 1 . .
    C C13 0.3495(4) 0.3539(3) 0.12138(18) 0.0364(7) Uani d 1 . .
    C C14 0.4226(4) 0.4977(3) 0.15294(16) 0.0305(6) Uani d 1 . .
    C C15 0.6086(4) 0.5459(3) 0.14003(17) 0.0316(6) Uani d 1 . .
    C C16 0.7179(4) 0.4530(3) 0.09641(17) 0.0315(6) Uani d 1 . .
    C C17 0.2471(4) 0.6855(3) 0.16635(17) 0.0307(6) Uani d 1 . .
    C C18 0.0764(4) 0.8572(3) 0.17797(18) 0.0345(7) Uani d 1 . .
    C C19 -0.1149(5) 1.0382(3) 0.1883(3) 0.0610(10) Uani d 1 . .
    H H19A -0.017221 1.101278 0.167413 0.092 Uiso calc 1 . .
    H H19B -0.183562 1.096947 0.230976 0.092 Uiso calc 1 . .
    H H19C -0.203541 0.980919 0.140994 0.092 Uiso calc 1 . .
    C C20 0.2116(4) 0.7792(3) 0.05912(18) 0.0322(6) Uani d 1 . .
    F F1 0.2200(2) 0.81948(18) 0.54274(11) 0.0482(5) Uani d 1 . .
    F F2 0.4177(2) 0.61428(19) 0.46579(12) 0.0499(5) Uani d 1 . .
    F F3 -0.0880(3) 0.41263(19) 0.26064(10) 0.0501(5) Uani d 1 . .
    F F4 -0.2852(2) 0.61680(19) 0.33718(10) 0.0475(5) Uani d 1 . .
    F F5 0.3847(3) 0.12112(17) 0.04626(13) 0.0623(6) Uani d 1 . .
    F F6 0.1679(2) 0.30503(18) 0.13105(13) 0.0541(5) Uani d 1 . .
    F F7 0.6813(2) 0.68678(17) 0.16853(11) 0.0461(5) Uani d 1 . .
    F F8 0.8964(2) 0.50253(18) 0.08165(11) 0.0465(5) Uani d 1 . .
    N N1 0.1923(3) 0.2948(2) 0.42308(13) 0.0265(5) Uani d 1 . .
    N N2 0.3882(3) 0.2074(2) 0.31248(14) 0.0321(5) Uani d 1 . .
    N N3 0.3139(3) 0.0802(2) 0.41949(13) 0.0280(5) Uani d 1 . .
    N N4 0.2903(3) 0.6847(2) 0.08793(13) 0.0283(5) Uani d 1 . .
    N N5 0.1441(3) 0.7670(2) 0.21600(14) 0.0344(6) Uani d 1 . .
    N N6 0.1023(3) 0.8675(2) 0.09876(16) 0.0383(6) Uani d 1 . .
    O O1 0.2731(3) 0.4108(2) 0.31921(12) 0.0364(5) Uani d 1 . .
    O O2 0.5057(3) 0.00888(19) 0.31135(12) 0.0347(5) Uani d 1 . .
    O O3 0.1319(3) 0.16776(19) 0.52332(11) 0.0324(5) Uani d 1 . .
    O O4 0.3142(3) 0.58860(19) 0.20191(11) 0.0342(5) Uani d 1 . .
    O O5 -0.0266(3) 0.9427(2) 0.22636(14) 0.0444(5) Uani d 1 . .
    O O6 0.2438(3) 0.7868(2) -0.02171(12) 0.0382(5) Uani d 1 . .
loop_
    _atom_site_aniso_label
    _atom_site_aniso_U_11
    _atom_site_aniso_U_22
    _atom_site_aniso_U_33
    _atom_site_aniso_U_12
    _atom_site_aniso_U_13
    _atom_site_aniso_U_23
    C1 0.0333(16) 0.0314(14) 0.0310(14) 0.0157(11) 0.0154(12) 0.0181(12)
    C2 0.0325(16) 0.0320(14) 0.0357(16) 0.0068(11) 0.0065(12) 0.0098(13)
    C3 0.0233(15) 0.0412(16) 0.0426(17) 0.0114(12) 0.0075(12) 0.0198(14)
    C4 0.0375(17) 0.0327(14) 0.0318(15) 0.0189(12) 0.0168(12) 0.0189(12)
    C5 0.0440(18) 0.0348(15) 0.0230(14) 0.0154(12) 0.0061(12) 0.0080(12)
    C6 0.0294(16) 0.0426(16) 0.0313(15) 0.0162(12) 0.0041(12) 0.0156(13)
    C7 0.0310(16) 0.0351(15) 0.0296(14) 0.0147(12) 0.0053(12) 0.0131(12)
    C8 0.0257(15) 0.0291(14) 0.0273(14) 0.0111(11) -0.0001(11) 0.0035(11)
    C9 0.0459(19) 0.0319(15) 0.0392(16) 0.0210(13) 0.0081(14) 0.0089(13)
    C10 0.0238(14) 0.0305(14) 0.0254(13) 0.0080(10) 0.0030(11) 0.0094(11)
    C11 0.0361(17) 0.0369(15) 0.0253(14) 0.0139(12) 0.0089(12) 0.0117(12)
    C12 0.0448(19) 0.0270(14) 0.0401(16) 0.0047(12) 0.0131(14) 0.0082(13)
    C13 0.0297(16) 0.0408(16) 0.0406(16) 0.0026(12) 0.0152(13) 0.0149(13)
    C14 0.0335(16) 0.0378(15) 0.0240(13) 0.0108(12) 0.0083(12) 0.0114(12)
    C15 0.0325(16) 0.0342(15) 0.0282(14) 0.0041(12) 0.0037(12) 0.0093(12)
    C16 0.0224(15) 0.0432(16) 0.0313(14) 0.0047(12) 0.0051(11) 0.0144(12)
    C17 0.0268(15) 0.0313(14) 0.0345(15) 0.0021(11) 0.0056(12) 0.0110(12)
    C18 0.0300(16) 0.0286(14) 0.0405(17) 0.0020(11) 0.0133(13) 0.0017(13)
    C19 0.064(2) 0.0414(18) 0.090(3) 0.0282(17) 0.042(2) 0.0258(19)
    C20 0.0298(16) 0.0311(14) 0.0369(16) 0.0055(11) 0.0085(12) 0.0100(12)
    F1 0.0395(11) 0.0452(10) 0.0525(11) 0.0088(8) 0.0003(8) -0.0022(8)
    F2 0.0295(10) 0.0610(11) 0.0607(12) 0.0191(8) 0.0009(8) 0.0115(9)
    F3 0.0550(12) 0.0573(11) 0.0366(10) 0.0278(9) 0.0007(8) -0.0016(8)
    F4 0.0413(11) 0.0630(11) 0.0412(10) 0.0298(8) -0.0030(8) 0.0059(8)
    F5 0.0613(13) 0.0313(9) 0.0865(15) 0.0000(8) 0.0327(11) 0.0035(9)
    F6 0.0368(11) 0.0478(10) 0.0715(13) -0.0016(8) 0.0238(9) 0.0078(9)
    F7 0.0416(11) 0.0374(9) 0.0515(11) -0.0015(7) 0.0097(8) 0.0015(8)
    F8 0.0291(10) 0.0523(10) 0.0527(11) 0.0030(7) 0.0112(8) 0.0055(8)
    N1 0.0250(12) 0.0324(12) 0.0281(12) 0.0119(9) 0.0078(9) 0.0138(10)
    N2 0.0359(14) 0.0361(13) 0.0314(12) 0.0192(10) 0.0106(10) 0.0127(10)
    N3 0.0294(13) 0.0298(12) 0.0276(12) 0.0129(9) 0.0062(9) 0.0072(9)
    N4 0.0261(12) 0.0329(12) 0.0277(12) 0.0058(9) 0.0066(9) 0.0104(10)
    N5 0.0341(14) 0.0331(12) 0.0349(13) 0.0063(10) 0.0116(11) 0.0055(10)
    N6 0.0361(15) 0.0337(13) 0.0495(15) 0.0115(10) 0.0169(12) 0.0143(11)
    O1 0.0456(13) 0.0429(11) 0.0356(11) 0.0283(9) 0.0208(9) 0.0227(9)
    O2 0.0391(12) 0.0358(10) 0.0352(10) 0.0214(8) 0.0112(9) 0.0101(8)
    O3 0.0393(12) 0.0346(10) 0.0320(10) 0.0198(8) 0.0145(8) 0.0151(8)
    O4 0.0383(12) 0.0391(11) 0.0298(10) 0.0138(8) 0.0127(8) 0.0117(8)
    O5 0.0444(13) 0.0343(11) 0.0563(13) 0.0138(9) 0.0244(10) 0.0084(10)
    O6 0.0424(13) 0.0426(11) 0.0393(11) 0.0204(9) 0.0160(9) 0.0187(9)
_geom_special_details
;
 All esds (except the esd in the dihedral angle between two l.s. planes)
 are estimated using the full covariance matrix.  The cell esds are taken
 into account individually in the estimation of esds in distances, angles
 and torsion angles; correlations between esds in cell parameters are only
 used when they are defined by crystal symmetry.  An approximate (isotropic)
 treatment of cell esds is used for estimating esds involving l.s. planes.
;
loop_
    _geom_bond_atom_site_label_1
    _geom_bond_atom_site_label_2
    _geom_bond_site_symmetry_2
    _geom_bond_distance
    _geom_bond_publ_flag
    C1 C2 . 1.378(4) ?
    C1 C6 . 1.378(4) ?
    C1 O3 2_566 1.390(3) ?
    C2 F1 . 1.336(3) ?
    C2 C3 . 1.378(4) ?
    C3 F2 . 1.341(3) ?
    C3 C4 . 1.368(4) ?
    C4 C5 . 1.379(4) ?
    C4 O1 . 1.385(3) ?
    C5 F3 . 1.344(3) ?
    C5 C6 . 1.374(4) ?
    C6 F4 . 1.343(3) ?
    C7 N2 . 1.311(3) ?
    C7 N1 . 1.333(3) ?
    C7 O1 . 1.360(3) ?
    C8 O2 . 1.325(3) ?
    C8 N3 . 1.337(3) ?
    C8 N2 . 1.341(3) ?
    C9 O2 . 1.447(3) ?
    C10 N3 . 1.316(3) ?
    C10 N1 . 1.324(3) ?
    C10 O3 . 1.358(3) ?
    C11 C12 . 1.374(4) ?
    C11 C16 . 1.378(4) ?
    C11 O6 2_665 1.390(3) ?
    C12 F5 . 1.338(3) ?
    C12 C13 . 1.381(4) ?
    C13 F6 . 1.340(3) ?
    C13 C14 . 1.374(4) ?
    C14 C15 . 1.380(4) ?
    C14 O4 . 1.386(3) ?
    C15 F7 . 1.344(3) ?
    C15 C16 . 1.368(4) ?
    C16 F8 . 1.343(3) ?
    C17 N5 . 1.313(3) ?
    C17 N4 . 1.321(3) ?
    C17 O4 . 1.365(3) ?
    C18 O5 . 1.326(3) ?
    C18 N6 . 1.335(4) ?
    C18 N5 . 1.336(4) ?
    C19 O5 . 1.452(4) ?
    C20 N6 . 1.317(3) ?
    C20 N4 . 1.325(3) ?
    C20 O6 . 1.361(3) ?
loop_
    _geom_angle_atom_site_label_1
    _geom_angle_atom_site_label_2
    _geom_angle_atom_site_label_3
    _geom_angle_site_symmetry_1
    _geom_angle_site_symmetry_3
    _geom_angle
    _geom_angle_publ_flag
    C2 C1 C6 . . 119.0(2) ?
    C2 C1 O3 . 2_566 120.8(2) ?
    C6 C1 O3 . 2_566 120.2(2) ?
    F1 C2 C3 . . 120.0(2) ?
    F1 C2 C1 . . 119.8(2) ?
    C3 C2 C1 . . 120.2(3) ?
    F2 C3 C4 . . 119.5(2) ?
    F2 C3 C2 . . 119.5(3) ?
    C4 C3 C2 . . 121.0(3) ?
    C3 C4 C5 . . 118.7(2) ?
    C3 C4 O1 . . 121.4(2) ?
    C5 C4 O1 . . 119.8(2) ?
    F3 C5 C6 . . 119.0(2) ?
    F3 C5 C4 . . 120.2(2) ?
    C6 C5 C4 . . 120.8(2) ?
    F4 C6 C5 . . 119.8(2) ?
    F4 C6 C1 . . 119.9(2) ?
    C5 C6 C1 . . 120.3(2) ?
    N2 C7 N1 . . 128.8(2) ?
    N2 C7 O1 . . 114.3(2) ?
    N1 C7 O1 . . 116.9(2) ?
    O2 C8 N3 . . 119.5(2) ?
    O2 C8 N2 . . 113.1(2) ?
    N3 C8 N2 . . 127.4(2) ?
    N3 C10 N1 . . 128.4(2) ?
    N3 C10 O3 . . 114.1(2) ?
    N1 C10 O3 . . 117.4(2) ?
    C12 C11 C16 . . 118.7(2) ?
    C12 C11 O6 . 2_665 120.2(2) ?
    C16 C11 O6 . 2_665 121.1(2) ?
    F5 C12 C11 . . 120.0(2) ?
    F5 C12 C13 . . 119.4(3) ?
    C11 C12 C13 . . 120.6(2) ?
    F6 C13 C14 . . 119.7(2) ?
    F6 C13 C12 . . 119.7(2) ?
    C14 C13 C12 . . 120.6(3) ?
    C13 C14 C15 . . 118.6(2) ?
    C13 C14 O4 . . 119.9(2) ?
    C15 C14 O4 . . 121.4(2) ?
    F7 C15 C16 . . 119.7(2) ?
    F7 C15 C14 . . 119.5(2) ?
    C16 C15 C14 . . 120.8(3) ?
    F8 C16 C15 . . 120.1(2) ?
    F8 C16 C11 . . 119.1(2) ?
    C15 C16 C11 . . 120.8(3) ?
    N5 C17 N4 . . 128.7(3) ?
    N5 C17 O4 . . 114.0(2) ?
    N4 C17 O4 . . 117.3(2) ?
    O5 C18 N6 . . 119.2(3) ?
    O5 C18 N5 . . 114.1(2) ?
    N6 C18 N5 . . 126.7(2) ?
    N6 C20 N4 . . 128.0(3) ?
    N6 C20 O6 . . 114.7(2) ?
    N4 C20 O6 . . 117.3(2) ?
    C10 N1 C7 . . 111.6(2) ?
    C7 N2 C8 . . 111.6(2) ?
    C10 N3 C8 . . 112.1(2) ?
    C17 N4 C20 . . 111.8(2) ?
    C17 N5 C18 . . 112.2(2) ?
    C20 N6 C18 . . 112.5(2) ?
    C7 O1 C4 . . 116.5(2) ?
    C8 O2 C9 . . 117.8(2) ?
    C10 O3 C1 . 2_566 115.88(19) ?
    C17 O4 C14 . . 117.4(2) ?
    C18 O5 C19 . . 117.7(2) ?
    C20 O6 C11 . 2_665 115.5(2) ?
loop_
    _geom_torsion_atom_site_label_1
    _geom_torsion_atom_site_label_2
    _geom_torsion_atom_site_label_3
    _geom_torsion_atom_site_label_4
    _geom_torsion_site_symmetry_1
    _geom_torsion_site_symmetry_2
    _geom_torsion_site_symmetry_3
    _geom_torsion_site_symmetry_4
    _geom_torsion
    _geom_torsion_publ_flag
    C6 C1 C2 F1 . . . . -176.9(2) ?
    O3 C1 C2 F1 2_566 . . . 4.7(4) ?
    C6 C1 C2 C3 . . . . 0.2(4) ?
    O3 C1 C2 C3 2_566 . . . -178.1(2) ?
    F1 C2 C3 F2 . . . . -1.2(4) ?
    C1 C2 C3 F2 . . . . -178.3(2) ?
    F1 C2 C3 C4 . . . . 177.2(2) ?
    C1 C2 C3 C4 . . . . 0.0(4) ?
    F2 C3 C4 C5 . . . . 178.1(2) ?
    C2 C3 C4 C5 . . . . -0.2(4) ?
    F2 C3 C4 O1 . . . . -5.4(4) ?
    C2 C3 C4 O1 . . . . 176.3(2) ?
    C3 C4 C5 F3 . . . . -179.5(2) ?
    O1 C4 C5 F3 . . . . 4.0(4) ?
    C3 C4 C5 C6 . . . . 0.1(4) ?
    O1 C4 C5 C6 . . . . -176.4(2) ?
    F3 C5 C6 F4 . . . . 0.9(4) ?
    C4 C5 C6 F4 . . . . -178.6(2) ?
    F3 C5 C6 C1 . . . . 179.8(2) ?
    C4 C5 C6 C1 . . . . 0.2(4) ?
    C2 C1 C6 F4 . . . . 178.5(2) ?
    O3 C1 C6 F4 2_566 . . . -3.2(4) ?
    C2 C1 C6 C5 . . . . -0.4(4) ?
    O3 C1 C6 C5 2_566 . . . 178.0(2) ?
    C16 C11 C12 F5 . . . . 177.6(3) ?
    O6 C11 C12 F5 2_665 . . . -2.1(4) ?
    C16 C11 C12 C13 . . . . -0.1(4) ?
    O6 C11 C12 C13 2_665 . . . -179.8(3) ?
    F5 C12 C13 F6 . . . . 0.3(4) ?
    C11 C12 C13 F6 . . . . 178.1(3) ?
    F5 C12 C13 C14 . . . . -178.3(3) ?
    C11 C12 C13 C14 . . . . -0.5(4) ?
    F6 C13 C14 C15 . . . . -178.2(2) ?
    C12 C13 C14 C15 . . . . 0.4(4) ?
    F6 C13 C14 O4 . . . . 6.5(4) ?
    C12 C13 C14 O4 . . . . -174.9(3) ?
    C13 C14 C15 F7 . . . . 178.3(2) ?
    O4 C14 C15 F7 . . . . -6.5(4) ?
    C13 C14 C15 C16 . . . . 0.3(4) ?
    O4 C14 C15 C16 . . . . 175.5(2) ?
    F7 C15 C16 F8 . . . . -0.5(4) ?
    C14 C15 C16 F8 . . . . 177.5(2) ?
    F7 C15 C16 C11 . . . . -179.0(2) ?
    C14 C15 C16 C11 . . . . -1.0(4) ?
    C12 C11 C16 F8 . . . . -177.7(2) ?
    O6 C11 C16 F8 2_665 . . . 2.0(4) ?
    C12 C11 C16 C15 . . . . 0.9(4) ?
    O6 C11 C16 C15 2_665 . . . -179.4(2) ?
    N3 C10 N1 C7 . . . . -0.5(4) ?
    O3 C10 N1 C7 . . . . 178.7(2) ?
    N2 C7 N1 C10 . . . . 0.7(4) ?
    O1 C7 N1 C10 . . . . -179.0(2) ?
    N1 C7 N2 C8 . . . . -0.8(4) ?
    O1 C7 N2 C8 . . . . 178.9(2) ?
    O2 C8 N2 C7 . . . . -178.1(2) ?
    N3 C8 N2 C7 . . . . 0.8(4) ?
    N1 C10 N3 C8 . . . . 0.6(4) ?
    O3 C10 N3 C8 . . . . -178.7(2) ?
    O2 C8 N3 C10 . . . . 178.2(2) ?
    N2 C8 N3 C10 . . . . -0.7(4) ?
    N5 C17 N4 C20 . . . . -1.4(4) ?
    O4 C17 N4 C20 . . . . 177.6(2) ?
    N6 C20 N4 C17 . . . . 0.0(4) ?
    O6 C20 N4 C17 . . . . -179.1(2) ?
    N4 C17 N5 C18 . . . . 0.9(4) ?
    O4 C17 N5 C18 . . . . -178.1(2) ?
    O5 C18 N5 C17 . . . . -179.2(2) ?
    N6 C18 N5 C17 . . . . 1.0(4) ?
    N4 C20 N6 C18 . . . . 1.5(4) ?
    O6 C20 N6 C18 . . . . -179.3(2) ?
    O5 C18 N6 C20 . . . . 178.2(2) ?
    N5 C18 N6 C20 . . . . -2.1(4) ?
    N2 C7 O1 C4 . . . . -178.1(2) ?
    N1 C7 O1 C4 . . . . 1.6(4) ?
    C3 C4 O1 C7 . . . . 79.5(3) ?
    C5 C4 O1 C7 . . . . -104.1(3) ?
    N3 C8 O2 C9 . . . . -3.4(4) ?
    N2 C8 O2 C9 . . . . 175.6(2) ?
    N3 C10 O3 C1 . . . 2_566 178.0(2) ?
    N1 C10 O3 C1 . . . 2_566 -1.3(3) ?
    N5 C17 O4 C14 . . . . 179.3(2) ?
    N4 C17 O4 C14 . . . . 0.2(3) ?
    C13 C14 O4 C17 . . . . -108.6(3) ?
    C15 C14 O4 C17 . . . . 76.3(3) ?
    N6 C18 O5 C19 . . . . 3.3(4) ?
    N5 C18 O5 C19 . . . . -176.5(3) ?
    N6 C20 O6 C11 . . . 2_665 -178.2(2) ?
    N4 C20 O6 C11 . . . 2_665 1.0(3) ?
_shelx_space_group_comment
;
The symmetry employed for this shelxl refinement is uniquely defined
by the following loop, which should always be used as a source of
symmetry information in preference to the above space-group names.
They are only intended as comments.
;
_shelx_estimated_absorpt_T_min     0.957
_shelx_estimated_absorpt_T_max     0.984
_shelx_hkl_file
;
  -1   0   0   28.10    2.70
   1   0   0   25.90    2.70
  -2   0   0 2480.55  170.28
   2   0   0 2446.76  170.28
  -3   0   0   19.10    4.10
   3   0   0   11.70    3.30
  -4   0   0   89.09    8.80
   4   0   0   65.19    8.30
  -5   0   0   77.29    9.00
   5   0   0   60.09    9.60
   6   0   0   62.69   10.00
  -7   0   0   54.39   10.10
   7   0   0   51.79    9.80
  -8   0   0    7.50    5.60
  -8   1   0   67.39   11.60
   7  -1   0   -4.50    4.80
  -7   1   0    4.20    4.60
   6  -1   0   83.69   12.30
  -6   1   0   58.49    9.80
   5  -1   0    7.20    3.90
  -5   1   0    5.50    3.30
   4  -1   0   39.70    6.40
  -4   1   0   36.40    6.20
   3  -1   0   46.30    6.60
  -3   1   0   41.50    6.00
   2  -1   0   45.50    5.00
  -2   1   0   56.49    5.30
   1  -1   0    0.70    0.60
  -1   1   0    0.20    0.50
  -1   1   0    0.60    0.70
   0  -1   0  989.70   67.99
  -1  -1   0   83.99    7.60
  -1  -1   0   99.39    7.50
   1   1   0  113.49    7.90
   1   1   0   99.49    7.60
  -2  -1   0 4769.22  329.67
   2   1   0 4403.16  328.97
   2   1   0 5210.68  329.87
  -3  -1   0 1031.80   79.59
   3   1   0 1225.18   80.09
  -4  -1   0   13.10    3.90
  -5  -1   0  275.37   25.50
   5   1   0  351.46   26.20
  -6  -1   0   21.90    5.40
   6   1   0   30.80    6.70
  -7  -1   0  362.16   30.70
   7   1   0  348.47   31.10
  -8  -1   0   -1.10    6.20
  -8   2   0   30.80    8.20
   7  -2   0   13.30    5.90
  -7   2   0    2.30    4.50
   6  -2   0    4.80    4.30
  -6   2   0   -2.50    3.50
   5  -2   0  207.78   18.30
  -5   2   0  198.98   18.10
   4  -2   0   87.09    9.30
  -4   2   0   91.59    9.20
   3  -2   0 1978.70  128.99
  -3   2   0 1710.63  128.49
   2  -2   0  263.57   19.40
   2  -2   0  276.67   19.90
  -2   2   0  253.97   19.70
   1  -2   0   16.60    2.50
   1  -2   0   15.60    2.30
  -1   2   0   14.30    2.20
  -1   2   0   17.70    2.10
   0  -2   0  570.54   38.70
   0  -2   0  534.15   38.30
   0   2   0  571.44   38.30
   0   2   0  526.15   38.70
  -1  -2   0   11.50    2.10
   1   2   0   14.60    2.10
  -2  -2   0 7983.30  517.15
  -2  -2   0 7877.31  516.45
   2   2   0 7145.58  516.95
   2   2   0 7106.09  516.55
  -3  -2   0   41.40    6.00
  -3  -2   0   38.30    4.30
   3   2   0   41.40    5.20
   3   2   0   37.60    4.70
  -4  -2   0    7.60    3.20
   4   2   0    7.40    3.40
  -5  -2   0  162.78   15.70
   5   2   0  171.78   16.10
  -6  -2   0   37.80    8.10
   6   2   0   36.90    7.90
  -7  -2   0   26.20    7.60
  -8  -2   0    1.70    5.90
  -8   3   0    3.40    5.30
   7  -3   0    3.00    5.20
  -7   3   0    2.50    4.00
   6  -3   0  231.38   21.30
  -6   3   0  224.88   22.00
   5  -3   0  332.67   27.80
  -5   3   0  354.06   27.80
   4  -3   0  292.57   23.90
  -4   3   0  300.77   23.60
   3  -3   0    1.80    2.00
  -3   3   0    2.30    1.80
   2  -3   0  967.30   68.89
   2  -3   0  994.60   69.09
  -2   3   0  982.10   68.69
  -2   3   0  984.20   68.89
   1  -3   0   56.59    5.00
   1  -3   0   46.10    4.50
  -1   3   0   45.10    4.40
  -1   3   0   53.59    4.90
   0  -3   0    7.30    1.80
   0  -3   0    8.80    1.60
   0   3   0   10.10    2.10
  -1  -3   0 1124.69   80.09
  -1  -3   0 1129.49   79.89
   1   3   0 1245.68   79.89
   1   3   0 1082.49   80.09
  -2  -3   0    4.30    1.90
  -2  -3   0    1.30    1.40
   2   3   0    1.10    1.30
   2   3   0    2.50    1.80
  -3  -3   0  471.65   35.30
  -3  -3   0  489.65   36.40
   3   3   0  484.15   35.90
   3   3   0  503.85   36.30
  -4  -3   0  192.18   16.00
  -4  -3   0  168.88   14.30
   4   3   0  197.78   16.20
   4   3   0  154.28   14.80
  -5  -3   0   79.39   11.40
  -5  -3   0   60.39    7.70
   5   3   0   63.59    7.70
   5   3   0   62.89   10.60
  -6  -3   0  123.79   13.60
   6   3   0   82.59   16.20
  -7  -3   0   39.00    8.70
  -8  -3   0    4.90    7.10
  -8   4   0   12.00    6.10
   7  -4   0  161.18   17.70
  -7   4   0  143.09   16.00
   6  -4   0  341.77   29.00
   5  -4   0  279.87   24.30
  -5   4   0  303.37   24.40
   4  -4   0  257.67   21.50
  -4   4   0  223.68   19.40
   3  -4   0 1162.88   80.39
   3  -4   0 1158.58   80.69
  -3   4   0 1140.59   80.39
  -3   4   0 1088.39   80.79
   2  -4   0  481.15   32.20
   2  -4   0  431.66   31.80
  -2   4   0  414.36   32.60
  -2   4   0  416.56   31.50
   1  -4   0 2103.39  145.99
   1  -4   0 2178.78  146.69
  -1   4   0 2055.49  145.79
   0  -4   0   77.69    7.50
   0  -4   0   78.49    6.70
   0   4   0   85.79    7.60
  -1  -4   0  156.28   12.70
  -1  -4   0  162.08   13.20
   1   4   0  148.79   12.50
   1   4   0  179.28   13.50
  -2  -4   0   32.60    4.90
   2   4   0   23.40    4.00
  -3  -4   0  226.68   18.10
  -3  -4   0  245.78   19.00
   3   4   0  212.98   18.40
   3   4   0  222.68   18.60
  -4  -4   0   12.60    3.90
  -4  -4   0   16.90    4.80
   4   4   0   28.90    5.50
   4   4   0   12.90    3.90
  -5  -4   0    9.00    3.50
  -5  -4   0   12.30    4.80
   5   4   0   13.70    4.80
   5   4   0    1.40    3.40
  -6  -4   0   51.99    9.70
   6   4   0   28.00    7.20
  -7  -4   0   57.09   11.00
  -8   5   0   43.70   10.10
   7  -5   0   27.90    8.50
  -7   5   0   14.10    5.80
   6  -5   0   37.70    7.30
  -6   5   0   27.90    6.50
   5  -5   0  112.09   12.20
  -5   5   0  104.59   11.50
   4  -5   0  232.18   18.90
   4  -5   0  189.78   18.90
  -4   5   0  247.68   19.00
  -4   5   0  230.28   18.00
   3  -5   0   35.50    5.40
   3  -5   0   32.50    5.50
  -3   5   0   35.80    4.50
  -3   5   0   25.80    4.80
   2  -5   0  529.25   38.60
   2  -5   0  497.75   38.00
  -2   5   0  543.35   38.30
   1  -5   0  289.57   21.20
   1  -5   0  291.57   21.20
   1  -5   0  285.07   22.10
  -1   5   0  268.77   21.80
   0  -5   0  137.19   11.20
   0   5   0  110.69   10.80
  -1  -5   0   68.69    6.90
  -1  -5   0   48.40    7.10
   1   5   0   65.19    5.90
   1   5   0   53.49    6.40
  -2  -5   0    3.60    2.20
  -2  -5   0    3.10    1.90
   2   5   0    2.10    2.40
   2   5   0    0.00    1.20
  -3  -5   0  145.59   13.50
  -3  -5   0  125.49   12.70
   3   5   0  166.58   13.50
   3   5   0  149.59   13.70
  -4  -5   0   68.69   10.30
  -4  -5   0   65.79    8.10
   4   5   0   66.99    8.90
   4   5   0   80.69    9.40
  -5  -5   0  131.19   15.00
  -5  -5   0  135.19   13.00
   5   5   0  107.79   13.60
   5   5   0  149.69   14.00
  -6  -5   0   86.09   10.90
  -6  -5   0   75.29   12.80
   6   5   0  108.29   14.80
   6   5   0   93.79   11.70
  -7  -5   0   10.20    7.90
  -7  -5   0   10.10    6.60
   7   5   0   17.50    6.30
  -8   6   0    0.20    7.50
  -7   6   0   54.99    9.60
   6  -6   0   -2.80    5.00
  -6   6   0    2.70    3.30
   5  -6   0    0.70    4.80
  -5   6   0    3.40    3.30
  -5   6   0    3.50    3.00
   4  -6   0  253.47   21.90
   4  -6   0  255.97   21.90
  -4   6   0  262.27   21.10
  -4   6   0  283.07   21.50
   3  -6   0  225.38   19.40
   3  -6   0  242.88   19.20
  -3   6   0  229.88   18.60
  -3   6   0  232.88   18.90
   2  -6   0    6.50    3.30
   2  -6   0    5.50    2.50
  -2   6   0    6.20    2.70
  -2   6   0    3.20    1.60
   1  -6   0   39.90    6.50
   1  -6   0   37.20    4.60
   1  -6   0   48.20    5.60
  -1   6   0   45.60    6.60
   0  -6   0   60.19    6.70
   0  -6   0   45.90    5.00
   0   6   0   41.60    5.80
  -1  -6   0  276.87   20.80
  -1  -6   0  257.67   21.40
   1   6   0  265.37   21.70
   1   6   0  257.17   20.30
  -2  -6   0  131.69   11.90
   2   6   0  117.59   11.00
  -3  -6   0   54.99    8.80
  -3  -6   0   41.00    6.80
   3   6   0   37.80    7.20
   3   6   0   48.10    7.20
  -4  -6   0  150.58   15.60
  -4  -6   0  176.08   16.80
   4   6   0  211.68   17.10
   4   6   0  168.28   17.00
  -5  -6   0   -1.90    4.80
  -5  -6   0    0.80    4.20
   5   6   0   -3.50    4.10
  -6  -6   0   24.30    6.40
  -6  -6   0   21.40    7.80
   6   6   0   29.40    7.40
  -8   7   0   -3.80    6.20
  -7   7   0    2.10    4.70
   6  -7   0   76.89   11.70
   6  -7   0   62.19   13.30
  -6   7   0   74.59    9.40
  -6   7   0   79.99    9.80
   5  -7   0  381.26   32.50
   5  -7   0  412.86   33.00
  -5   7   0  405.86   31.30
  -5   7   0  414.56   31.90
   4  -7   0   17.30    5.20
   4  -7   0    8.50    5.30
  -4   7   0   20.80    5.20
  -4   7   0   15.00    3.80
   3  -7   0   14.00    4.80
   3  -7   0    7.20    4.10
  -3   7   0   17.40    3.50
  -3   7   0    6.10    3.00
   2  -7   0  129.29   13.00
   2  -7   0  176.18   14.80
  -2   7   0  149.19   13.90
   1  -7   0    4.20    3.30
   1  -7   0   -0.30    1.60
   1  -7   0    3.90    2.30
  -1   7   0    1.20    2.50
   0  -7   0   23.90    4.50
   0  -7   0   29.50    5.70
   0  -7   0   22.90    4.10
   0   7   0   25.10    5.30
  -1  -7   0    1.20    2.80
  -1  -7   0   -4.00    2.70
   1   7   0   -0.60    2.80
  -2  -7   0   67.99    9.40
  -2  -7   0   82.39    9.30
   2   7   0   81.09    9.60
   2   7   0   64.69    7.70
  -3  -7   0   17.90    6.20
  -3  -7   0   31.80    6.00
   3   7   0   14.20    4.50
   3   7   0   36.00    7.20
  -4  -7   0   -2.40    4.30
  -4  -7   0    0.80    4.80
   4   7   0   -1.80    4.00
   4   7   0    0.30    3.40
  -5  -7   0    3.40    5.80
  -5  -7   0   -7.90    5.90
   5   7   0   -4.00    5.10
   5   7   0    5.10    5.20
  -6  -7   0   -1.30    8.10
   6   7   0    1.70    6.30
  -7   8   0   28.30    6.70
   6  -8   0   11.70    8.80
   6  -8   0   29.90    8.50
  -6   8   0   13.20    4.90
  -6   8   0   17.80    5.90
   5  -8   0   -4.20    5.60
   5  -8   0   -2.50    5.80
  -5   8   0    0.70    4.00
  -5   8   0   -7.80    3.90
   4  -8   0  102.79   12.60
   4  -8   0  104.79   12.90
  -4   8   0  103.39   11.50
  -4   8   0   98.59   10.40
   3  -8   0  883.01   59.19
   3  -8   0  775.62   59.79
  -3   8   0  814.42   58.09
  -3   8   0  740.53   58.99
   2  -8   0 1023.70   70.79
   2  -8   0  962.40   72.29
   2  -8   0  942.21   72.99
  -2   8   0 1020.50   71.99
   1  -8   0    7.90    3.90
   1  -8   0    3.50    2.80
   1  -8   0   12.30    3.20
  -1   8   0   -2.80    3.50
   0  -8   0    2.00    3.60
   0  -8   0    0.50    2.40
   0  -8   0    1.50    2.20
   0   8   0   -2.50    3.40
  -1  -8   0   11.70    4.60
  -1  -8   0   17.90    4.70
  -1  -8   0   15.10    4.00
   1   8   0    9.70    4.20
  -2  -8   0   74.19   10.30
  -2  -8   0   71.89   10.20
   2   8   0   68.29    8.10
   2   8   0   54.69    9.60
  -3  -8   0   20.20    6.20
  -3  -8   0   23.10    6.30
   3   8   0   21.70    6.50
   3   8   0   13.10    4.10
  -4  -8   0   -0.60    5.70
   4   8   0    7.80    6.10
   4   8   0    3.40    5.50
  -5  -8   0   17.90    8.40
   5   8   0    8.20    7.20
   6  -9   0    7.70    9.20
   6  -9   0    1.80    8.40
  -6   9   0    7.20    4.50
  -6   9   0    7.20    6.10
   5  -9   0    9.40    7.30
   5  -9   0    6.60    7.40
  -5   9   0    3.40    3.40
  -5   9   0    2.70    4.70
   4  -9   0    6.90    6.50
   4  -9   0   12.20    7.30
  -4   9   0    5.80    3.10
  -4   9   0   10.70    5.10
   3  -9   0    1.50    5.20
   3  -9   0   12.10    6.30
   3  -9   0    3.60    3.40
  -3   9   0    7.70    4.30
   2  -9   0   56.89    8.50
   2  -9   0   76.29    8.10
   2  -9   0   56.09   10.00
  -2   9   0   55.19    9.10
   1  -9   0  472.65   36.50
   1  -9   0  463.05   34.20
   1  -9   0  447.36   34.40
  -1   9   0  421.56   35.60
   0  -9   0   41.70    8.50
   0  -9   0   36.00    6.20
   0   9   0   53.39    8.80
  -1  -9   0   57.99   10.00
  -1  -9   0   74.79    9.50
   1   9   0   72.79   11.00
  -2  -9   0    8.40    5.10
   2   9   0   12.50    5.70
   3   9   0    5.40    4.70
   3   9   0    9.70    5.80
  -4  -9   0   -0.90    7.10
   4   9   0    6.00    6.20
   4   9   0    7.10    6.80
  -6  10   0   13.00    5.10
   5 -10   0   23.00    8.50
  -5  10   0   -3.40    3.40
  -5  10   0    0.00    5.80
   4 -10   0   20.60    8.10
  -4  10   0    4.60    6.10
   3 -10   0    5.80    4.20
   3 -10   0    4.70    6.30
  -3  10   0   -3.10    4.90
   2 -10   0  280.37   21.70
   2 -10   0  264.07   22.10
  -2  10   0  220.78   22.90
   1 -10   0  202.08   17.10
   1 -10   0  170.38   16.70
  -1  10   0  174.68   18.40
   0 -10   0  341.27   25.80
   0  10   0  295.17   28.10
  -1 -10   0   -1.50    4.40
  -1 -10   0   -0.80    4.80
   1  10   0    4.00    5.50
  -2 -10   0    1.60    5.80
  -2 -10   0    1.80    5.50
   2  10   0    3.90    6.30
  -3 -10   0    4.30    6.80
   3  10   0   -5.40    6.70
   3  10   0   -1.90    6.90
   4 -11   0   10.40    9.50
   4 -11   0   -0.40    5.40
  -4  11   0   12.20    7.10
   3 -11   0    0.80    4.60
   3 -11   0   11.40    7.90
  -3  11   0   12.20    7.00
   2 -11   0    8.50    4.70
   2 -11   0   14.80    6.90
  -2  11   0    8.30    7.80
   1 -11   0   31.50    7.70
   1 -11   0   26.30    6.70
   0 -11   0   35.30    8.00
   0 -11   0   44.90    8.20
   0  11   0   16.60    8.20
  -1 -11   0   25.10    8.20
  -1 -11   0   17.20    7.00
   1  11   0   27.60    8.50
   2  11  -1   12.80    7.20
   1  11  -1   29.90    9.90
  -1 -11   1   20.10    6.60
  -1 -11   1   28.70    7.50
   0 -11   1  165.78   15.90
   0 -11   1  161.28   16.60
  -1  11  -1    7.70    5.90
   1 -11   1   -1.10    5.50
   1 -11   1   -2.20    4.60
  -2  11  -1   31.60    7.90
   2 -11   1   45.10    7.30
   2 -11   1   34.00    8.50
  -3  11  -1  -11.70    6.10
   3 -11   1    4.10    4.40
   3 -11   1  -10.70    7.60
  -4  11  -1    7.70    7.20
   4 -11   1   26.20    9.80
   3  10  -1    8.00    7.50
   3  10  -1    5.20    5.30
  -3 -10   1   20.10    7.90
   2  10  -1    9.30    6.10
  -2 -10   1   12.90    5.20
  -2 -10   1    6.80    5.80
   1  10  -1  142.49   16.30
  -1 -10   1  142.89   13.60
  -1 -10   1  145.09   14.50
   0  10  -1   21.30    7.00
   0 -10   1   18.20    5.50
   0 -10   1   28.50    6.10
  -1  10  -1   14.40    6.40
   1 -10   1   28.60    5.60
   1 -10   1   19.00    5.40
  -2  10  -1   48.50    8.30
   2 -10   1   38.90    6.80
   2 -10   1   59.99    8.10
  -3  10  -1   59.89   10.10
   3 -10   1   79.89   11.10
   3 -10   1   55.69    8.70
  -4  10  -1   19.50    6.50
   4 -10   1    9.70    7.30
  -5  10  -1   10.70    4.40
  -5  10  -1   22.60    7.10
   5 -10   1   22.70    8.60
  -6  10  -1   15.80    7.50
   6 -10   1   17.60   11.50
   4   9  -1   50.79   11.10
   4   9  -1   27.00    8.70
  -4  -9   1   41.20    9.30
   3   9  -1   50.89    9.60
   3   9  -1   39.00    6.70
  -3  -9   1   50.49    8.70
   2   9  -1    5.90    4.80
  -2  -9   1    9.60    5.10
   1   9  -1   64.19   10.90
  -1  -9   1   91.29    9.20
  -1  -9   1   88.39   11.90
  -1  -9   1   95.29   10.60
   0   9  -1  134.49   14.20
   0  -9   1  139.79   14.90
   0  -9   1  127.29   12.40
  -1   9  -1    8.20    4.30
   1  -9   1   10.30    5.80
   1  -9   1   15.60    4.50
   1  -9   1   12.30    3.80
  -2   9  -1  851.91   59.39
   2  -9   1  725.53   56.99
   2  -9   1  825.42   60.89
   2  -9   1  788.92   60.29
  -3   9  -1   30.30    6.50
   3  -9   1   45.90    9.40
   3  -9   1   33.70    6.70
  -4   9  -1   -2.90    4.10
  -4   9  -1   -0.40    2.40
   4  -9   1   -0.20    5.40
   4  -9   1    2.40    6.40
   5  -9   1   22.50    8.50
   5  -9   1   18.20    8.30
  -6   9  -1    0.00    6.00
  -6   9  -1   -3.40    4.00
   6  -9   1  -12.40    8.20
   6  -9   1   16.20    9.20
   5   8  -1   -2.50    5.60
   5   8  -1  -13.60    6.00
  -5  -8   1   10.30    6.90
   4   8  -1   16.00    5.40
   4   8  -1    5.60    5.50
  -4  -8   1    8.50    5.90
  -4  -8   1    5.50    6.80
   3   8  -1   -1.10    3.00
   3   8  -1   -0.40    4.00
  -3  -8   1    1.40    4.10
  -3  -8   1   -5.30    4.80
   2   8  -1   10.40    3.10
   2   8  -1   -0.20    4.00
  -2  -8   1    8.00    3.80
   1   8  -1   13.30    4.40
  -1  -8   1   13.30    4.90
  -1  -8   1   21.80    3.90
  -1  -8   1    7.40    3.40
   0  -8   1   13.10    3.30
   0  -8   1   15.10    3.80
   0  -8   1    9.40    4.20
  -1   8  -1   81.59    9.50
   1  -8   1   90.39    8.50
   1  -8   1   75.59   10.20
   1  -8   1   80.89    8.30
  -2   8  -1    6.40    3.90
   2  -8   1   11.50    5.20
   2  -8   1    7.60    3.90
   2  -8   1   14.50    3.60
  -3   8  -1 1044.30   73.89
  -3   8  -1  932.61   72.09
   3  -8   1 1062.79   74.49
   3  -8   1 1040.20   74.79
  -4   8  -1   35.80    7.00
   4  -8   1   44.00    7.70
   4  -8   1   30.20    7.10
  -5   8  -1   31.10    5.80
  -5   8  -1   39.70    7.10
   5  -8   1   36.00    8.70
  -6   8  -1   46.90    8.20
  -6   8  -1   25.30    8.60
   6  -8   1   30.80    9.00
   6  -8   1   16.40    8.40
  -7   8  -1   49.40   10.40
   7  -8   1   37.00   10.80
   6   7  -1   -1.20    5.50
  -6  -7   1    4.20    8.00
  -6  -7   1    2.00    8.40
   5   7  -1    0.50    5.10
   5   7  -1    8.60    6.10
  -5  -7   1   13.30    6.00
  -5  -7   1    6.50    5.50
   4   7  -1    4.50    3.90
   4   7  -1    3.00    3.60
  -4  -7   1    0.80    4.20
  -4  -7   1   -1.50    4.30
   3   7  -1   19.60    4.70
  -3  -7   1   17.70    5.30
  -3  -7   1   14.90    5.20
   2   7  -1    5.90    3.60
   2   7  -1   -1.70    2.00
  -2  -7   1    3.10    3.10
  -2  -7   1   -1.00    2.80
   1   7  -1    2.00    2.80
  -1  -7   1    5.00    2.30
  -1  -7   1    5.70    3.50
   0   7  -1    4.20    2.50
   0  -7   1    4.40    2.90
   0  -7   1    5.50    2.00
   0  -7   1    0.40    1.80
  -1   7  -1  231.98   18.80
   1  -7   1  204.08   17.00
   1  -7   1  204.48   18.80
   1  -7   1  239.38   17.50
  -2   7  -1   47.40    7.30
   2  -7   1   44.10    7.20
   2  -7   1   42.50    5.80
  -3   7  -1   13.90    4.30
  -3   7  -1    8.20    2.60
   3  -7   1    9.10    3.50
   3  -7   1   17.90    5.30
  -4   7  -1  125.09   11.60
  -4   7  -1  111.49   10.80
   4  -7   1  103.49   12.00
   4  -7   1  102.89   12.20
  -5   7  -1  149.88   14.60
  -5   7  -1  161.28   14.80
   5  -7   1  163.88   16.40
   5  -7   1  153.28   16.30
  -6   7  -1   52.69    9.20
  -6   7  -1   70.19    9.30
   6  -7   1   81.49   12.30
   6  -7   1   65.69   11.40
  -7   7  -1   24.40    6.10
  -8   7  -1   12.10    8.10
   6   6  -1   -5.10    4.60
   6   6  -1    0.00    9.20
  -6  -6   1   -3.40    6.10
  -6  -6   1   -6.60    6.30
   5   6  -1   92.79   12.00
  -5  -6   1  111.59   13.10
  -5  -6   1   84.49   11.20
   4   6  -1  263.67   21.40
   4   6  -1  213.78   21.30
  -4  -6   1  242.88   20.90
  -4  -6   1  283.17   22.40
   3   6  -1  295.37   23.90
   3   6  -1  274.27   22.80
  -3  -6   1  281.37   23.60
  -3  -6   1  297.47   23.30
   2   6  -1  249.08   17.80
   2   6  -1  186.38   18.30
  -2  -6   1  230.18   18.10
  -2  -6   1  204.98   18.00
   1   6  -1   53.69    6.70
   1   6  -1   54.49    5.50
  -1  -6   1   54.99    6.80
  -1  -6   1   40.10    6.90
   0   6  -1   75.69    8.30
   0  -6   1   80.09    8.60
   0  -6   1   95.19    7.40
   0  -6   1   70.19    7.20
  -1   6  -1   42.50    5.70
   1  -6   1   43.30    4.60
   1  -6   1   42.20    4.90
   1  -6   1   50.29    6.30
  -2   6  -1   30.20    5.30
   2  -6   1   35.10    4.70
   2  -6   1   24.60    4.70
  -3   6  -1   78.29    8.50
  -3   6  -1   78.29    7.90
   3  -6   1   80.39    9.20
   3  -6   1   90.39    8.90
  -4   6  -1   21.20    4.60
  -4   6  -1   23.20    4.40
   4  -6   1   21.10    5.20
   4  -6   1   31.30    5.70
  -5   6  -1   52.59    8.20
  -5   6  -1   62.79    7.90
   5  -6   1   68.39    9.80
   5  -6   1   46.20    9.40
  -6   6  -1   80.09   11.60
   6  -6   1   87.09   11.10
   6  -6   1   76.99   11.90
  -7   6  -1   -3.50    4.50
   7  -6   1   14.40    7.70
  -8   6  -1   -2.70    5.90
  -7  -5   1   22.00    9.40
   6   5  -1   40.20    7.10
   6   5  -1   15.90    7.30
  -6  -5   1   30.00    6.30
  -6  -5   1   34.40    8.70
   5   5  -1   45.40    8.20
  -5  -5   1   51.99    7.50
  -5  -5   1   41.70    8.40
   4   5  -1  264.67   21.30
   4   5  -1  278.07   21.80
  -4  -5   1  230.38   21.20
  -4  -5   1  241.28   20.30
   3   5  -1  111.79   10.40
   3   5  -1  114.49   10.80
  -3  -5   1   93.69   10.40
  -3  -5   1  106.79   10.10
   2   5  -1  772.12   54.79
   2   5  -1  731.23   55.39
  -2  -5   1  786.52   54.99
  -2  -5   1  766.92   56.39
   1   5  -1   23.00    4.30
   1   5  -1   23.20    3.10
  -1  -5   1   27.70    4.20
  -1  -5   1   22.50    4.40
   0   5  -1  534.35   36.70
   0  -5   1  450.95   35.30
   0  -5   1  531.15   35.30
   0  -5   1  471.55   36.50
  -1   5  -1   39.10    4.80
   1  -5   1   26.70    3.30
   1  -5   1   33.00    5.10
  -2   5  -1  867.31   59.99
  -2   5  -1  870.21   60.79
   2  -5   1  855.71   61.09
   2  -5   1  808.52   60.09
  -3   5  -1  118.39   10.50
  -3   5  -1  117.89   10.60
   3  -5   1  121.89   10.90
   3  -5   1  113.09   11.10
  -4   5  -1   29.90    5.10
  -4   5  -1   21.50    4.90
   4  -5   1   38.80    7.20
   4  -5   1   43.00    6.70
  -5   5  -1  231.88   20.30
  -5   5  -1  234.38   19.20
   5  -5   1  251.27   20.40
   5  -5   1  235.68   20.70
  -6   5  -1   88.39   14.40
   6  -5   1   98.79   12.60
  -7   5  -1    9.90    4.80
   7  -5   1   16.90    8.10
  -8   5  -1   11.90    6.20
  -7  -4   1   29.00    8.50
   6   4  -1   20.90    6.90
  -6  -4   1    7.00    4.90
   5   4  -1    0.00    2.90
  -5  -4   1    1.60    2.70
  -5  -4   1   -2.70    3.50
   4   4  -1  254.57   22.80
   4   4  -1  306.07   22.90
  -4  -4   1  280.17   23.20
  -4  -4   1  288.27   22.90
   3   4  -1  565.04   38.10
   3   4  -1  488.75   37.70
  -3  -4   1  476.25   37.10
  -3  -4   1  512.55   38.00
   2   4  -1  253.47   17.60
   2   4  -1  202.48   17.50
  -2  -4   1  206.18   17.30
  -2  -4   1  227.18   17.70
   1   4  -1  264.07   19.60
   1   4  -1  260.07   20.40
  -1  -4   1  265.47   19.90
  -1  -4   1  276.77   20.50
   0   4  -1  512.15   36.60
   0  -4   1  476.45   35.50
   0  -4   1  525.35   36.70
   0  -4   1  511.35   35.70
  -1   4  -1  115.89    9.50
   1  -4   1  129.89   10.70
   1  -4   1  129.09    9.80
  -2   4  -1   62.29    6.00
   2  -4   1   55.19    6.10
   2  -4   1   80.29    7.00
  -3   4  -1  479.05   37.10
  -3   4  -1  486.95   37.30
   3  -4   1  523.55   37.80
   3  -4   1  559.04   37.80
  -4   4  -1   -2.40    1.80
  -4   4  -1    0.60    1.90
   4  -4   1    3.00    2.40
   4  -4   1    1.80    2.40
  -5   4  -1   27.30    5.80
   5  -4   1   16.50    5.50
  -6   4  -1   52.89   10.20
   6  -4   1   55.69    9.60
  -7   4  -1   11.20    5.50
   7  -4   1    4.60    6.50
  -8   4  -1   17.80    6.80
  -8  -3   1   -5.40    6.80
  -7  -3   1    6.10    5.40
   6   3  -1   10.70    7.00
  -6  -3   1   15.30    4.80
   5   3  -1    5.00    3.50
  -5  -3   1    5.80    3.70
   4   3  -1    4.70    2.40
   4   3  -1   17.90    4.90
  -4  -3   1    8.10    3.20
  -4  -3   1    4.70    2.30
   3   3  -1  345.57   25.60
   3   3  -1  334.97   26.00
  -3  -3   1  340.87   25.00
  -3  -3   1  325.07   25.90
   2   3  -1  145.39   11.40
   2   3  -1  139.59   11.40
  -2  -3   1  130.89   11.40
  -2  -3   1  133.09   11.10
   1   3  -1   16.50    2.50
   1   3  -1   12.40    2.50
  -1  -3   1   14.00    2.60
  -1  -3   1   15.20    2.50
   0   3  -1  190.08   14.70
   0  -3   1  195.88   14.80
  -1   3  -1  321.47   22.00
  -1   3  -1  282.87   21.30
   1  -3   1  314.87   22.10
   1  -3   1  281.17   21.40
  -2   3  -1 1135.09   82.99
  -2   3  -1 1251.07   83.19
   2  -3   1 1268.67   83.49
   2  -3   1 1106.09   82.99
  -3   3  -1  271.57   21.30
  -3   3  -1  282.47   20.80
   3  -3   1  268.87   21.10
   3  -3   1  274.97   21.40
  -4   3  -1  188.98   15.70
   4  -3   1  168.18   15.40
  -5   3  -1   17.00    4.60
   5  -3   1    9.50    4.00
  -6   3  -1  715.93   57.39
   6  -3   1  810.92   57.99
  -7   3  -1   54.69   10.10
   7  -3   1   72.49   12.50
  -8   3  -1    1.60    5.30
  -8  -2   1   -2.40   13.00
   7   2  -1   54.99   14.80
  -7  -2   1   31.00    7.40
   6   2  -1   57.09   10.20
  -6  -2   1   48.50    8.90
   5   2  -1    1.70    3.10
  -5  -2   1    0.70    2.60
   4   2  -1  286.27   22.40
  -4  -2   1  261.17   22.10
   3   2  -1  282.67   22.50
  -3  -2   1  288.57   22.50
  -3  -2   1  297.17   21.30
   2   2  -1  915.91   67.59
   2   2  -1 1013.90   67.19
  -2  -2   1  951.80   67.59
  -2  -2   1  959.70   66.99
   1   2  -1  444.66   30.00
   1   2  -1  393.16   29.80
  -1  -2   1  441.96   30.00
  -1  -2   1  408.76   29.90
   0   2  -1   83.69    7.30
   0   2  -1   97.49    6.80
   0  -2   1   95.89    6.80
   0  -2   1   92.59    7.40
  -1   2  -1  154.28   11.70
  -1   2  -1  143.29   11.30
   1  -2   1  171.88   11.90
   1  -2   1  149.29   11.40
  -2   2  -1    1.70    1.20
  -2   2  -1    2.80    1.00
   2  -2   1    2.10    1.00
   2  -2   1   -0.70    1.00
  -3   2  -1   13.50    3.80
  -3   2  -1    9.10    2.30
   3  -2   1   11.50    3.30
  -4   2  -1   -0.50    1.80
   4  -2   1    4.40    2.50
  -5   2  -1  100.69   11.20
   5  -2   1  121.19   12.10
  -6   2  -1   35.30    7.60
   6  -2   1   49.30    9.00
  -7   2  -1    9.10    4.80
   7  -2   1   13.10    6.30
  -8   2  -1   15.10    6.00
  -8  -1   1   -0.30    5.70
   7   1  -1  111.29   15.30
  -7  -1   1  122.29   14.00
   6   1  -1   37.50    7.50
  -6  -1   1   37.70    8.30
   5   1  -1  462.05   39.00
  -5  -1   1  556.74   39.60
   4   1  -1  841.02   60.79
  -4  -1   1  772.62   58.39
   3   1  -1   51.69    6.10
  -3  -1   1   47.60    5.70
   2   1  -1  642.94   45.00
  -2  -1   1  617.14   44.80
   1   1  -1 1268.37   88.39
  -1  -1   1 1289.07   88.39
  -1   1  -1  968.70   61.89
  -1   1  -1  861.51   61.69
   1  -1   1  859.71   61.79
   1  -1   1  870.51   61.69
  -2   1  -1  292.47   22.60
  -2   1  -1  304.07   22.20
   2  -1   1  318.47   22.60
  -3   1  -1   96.79    9.60
   3  -1   1  111.39    9.70
  -4   1  -1 1111.69   82.39
   4  -1   1 1197.38   82.69
  -5   1  -1  405.66   28.90
   5  -1   1  302.67   27.90
  -6   1  -1    8.50    4.80
   6  -1   1   15.30    5.50
  -7   1  -1   47.50    9.00
   7  -1   1   77.79   12.50
  -8   1  -1    9.00    6.50
  -8   0   1   33.70    8.50
   7   0  -1   31.50    9.30
  -7   0   1   30.00    7.80
   6   0  -1   -4.00    3.40
   5   0  -1  389.76   30.00
  -5   0   1  348.27   29.30
   4   0  -1 1378.76  102.49
  -4   0   1 1518.75  102.79
   3   0  -1   32.40    4.40
  -3   0   1   33.90    4.60
   2   0  -1  389.86   28.80
  -2   0   1  402.76   28.90
   1   0  -1  859.71   59.89
  -1   0   1  866.31   59.89
  -1   0  -1 2801.82  203.78
  -1   0  -1 3033.30  203.78
   1   0   1 2829.32  203.68
   1   0   1 3196.78  203.88
  -2   0  -1  382.86   29.00
  -2   0  -1  447.96   29.80
   2   0   1  405.56   29.60
   2   0   1  393.26   29.20
  -3   0  -1 1160.88   82.49
   3   0   1 1177.88   82.59
   3   0   1 1159.78   81.59
  -4   0  -1   44.60    7.00
  -5   0  -1   29.10    6.50
   5   0   1   19.70    6.00
  -6   0  -1    3.50    4.30
   6   0   1   14.10    4.70
  -7   0  -1   13.90    5.40
   7   0   1   19.00    6.90
  -8   0  -1    9.30    5.90
  -8   1   1    2.70    5.10
   7  -1  -1    4.50    5.50
  -7   1   1    1.90    4.40
   6  -1  -1    3.50    3.80
  -6   1   1    2.30    3.40
   5  -1  -1  188.88   17.20
  -5   1   1  187.88   17.00
   4  -1  -1   45.70    6.30
  -4   1   1   57.29    8.30
   3  -1  -1 1740.13  121.19
  -3   1   1 1722.83  121.09
   2  -1  -1   45.20    4.70
  -2   1   1   42.00    4.60
   1  -1  -1    3.30    1.10
  -1   1   1    3.60    1.10
   0  -1  -1    0.60    0.40
   0  -1  -1    1.00    0.40
   0   1   1    0.30    0.30
   0   1   1    0.20    0.50
  -1  -1  -1 5626.74  385.06
   1   1   1 5599.24  385.16
  -2  -1  -1  334.17   24.20
  -2  -1  -1  334.87   23.60
   2   1   1  303.37   24.00
   2   1   1  323.17   23.80
  -3  -1  -1  551.44   42.70
  -3  -1  -1  632.14   44.00
   3   1   1  648.54   44.10
   3   1   1  579.44   43.10
  -4  -1  -1  109.49   10.70
  -4  -1  -1   98.09    9.20
   4   1   1  109.39    9.90
   4   1   1  112.39   10.90
  -5  -1  -1   55.69    9.20
   5   1   1   49.20    9.30
  -6  -1  -1   34.10    7.90
   6   1   1   48.20    8.90
  -7  -1  -1   75.09   11.90
   7   1   1   93.39   16.20
  -8   2   1   -2.10    4.70
   7  -2  -1   14.90    6.10
  -7   2   1   14.10    5.40
   6  -2  -1   16.30    5.80
  -6   2   1    9.30    4.80
   5  -2  -1    4.70    3.80
  -5   2   1    5.60    2.80
   4  -2  -1   17.00    4.60
  -4   2   1    7.50    2.80
   3  -2  -1 3999.60  281.47
  -3   2   1 4152.98  281.47
   2  -2  -1   51.39    5.30
  -2   2   1   51.69    4.50
  -2   2   1   50.09    5.10
   1  -2  -1  361.56   25.60
   1  -2  -1  360.56   25.50
  -1   2   1  350.36   25.40
   0  -2  -1   76.49    6.60
   0  -2  -1   81.29    6.30
   0   2   1   82.19    6.30
   0   2   1   79.49    6.70
  -1  -2  -1 7741.73  537.75
  -1  -2  -1 7556.24  537.65
   1   2   1 8057.09  537.75
   1   2   1 8006.60  537.95
  -2  -2  -1 3970.00  255.27
  -2  -2  -1 3872.61  255.67
   2   2   1 3291.77  255.17
   2   2   1 3682.73  255.37
  -3  -2  -1  147.49   12.80
  -3  -2  -1  163.98   13.90
   3   2   1  171.98   13.90
  -4  -2  -1  535.65   37.10
  -4  -2  -1  464.75   38.20
   4   2   1  500.75   37.50
   4   2   1  518.15   38.60
  -5  -2  -1    1.90    2.80
  -5  -2  -1    2.10    2.20
   5   2   1   -0.50    2.30
   5   2   1   -3.40    2.00
  -6  -2  -1   53.69    9.10
   6   2   1   30.80    7.50
  -7  -2  -1   38.00    7.70
  -8  -2  -1   -2.50    6.10
  -8   3   1    2.50    5.00
   7  -3  -1   35.50    9.60
  -7   3   1   51.69    9.60
   6  -3  -1  896.11   66.89
   5  -3  -1  353.16   30.90
  -5   3   1  434.56   31.50
   4  -3  -1  130.49   14.40
  -4   3   1  118.49   11.60
   3  -3  -1  224.18   17.70
  -3   3   1  211.68   17.30
   2  -3  -1  287.27   21.50
   2  -3  -1  302.27   22.00
  -2   3   1  302.97   21.80
  -2   3   1  276.87   21.30
   1  -3  -1   21.60    2.90
   1  -3  -1   20.20    2.80
  -1   3   1   25.90    2.80
  -1   3   1   24.90    3.50
   0  -3  -1   23.70    3.40
   0  -3  -1   15.10    2.50
   0   3   1   18.40    3.00
  -1  -3  -1   72.39    6.70
  -1  -3  -1   64.49    6.60
   1   3   1   77.69    7.20
   1   3   1   79.09    6.60
  -2  -3  -1   15.70    3.30
   2   3   1   22.50    3.60
   2   3   1   18.50    3.60
  -3  -3  -1  320.27   24.90
  -3  -3  -1  333.67   24.20
   3   3   1  307.87   24.60
   3   3   1  307.17   24.60
  -4  -3  -1  416.76   29.80
  -4  -3  -1  401.76   31.20
   4   3   1  393.66   31.00
   4   3   1  369.86   30.30
  -5  -3  -1    4.70    3.20
  -5  -3  -1   14.40    4.50
   5   3   1    4.00    3.00
   5   3   1    3.10    2.70
  -6  -3  -1    1.20    2.90
  -6  -3  -1   -2.00    3.60
   6   3   1   -4.00    3.10
   6   3   1    0.00    4.50
  -7  -3  -1    8.90    5.70
  -8  -3  -1   -0.50    6.50
  -8   4   1    5.90    4.70
   7  -4  -1   42.90   10.20
  -7   4   1   42.60    8.40
   6  -4  -1 1129.19   78.99
  -6   4   1 1013.00   78.59
   5  -4  -1  103.99   11.80
   4  -4  -1   46.60    7.20
  -4   4   1   40.70    6.50
   3  -4  -1    1.40    1.50
   3  -4  -1    3.60    2.20
  -3   4   1    0.10    1.50
  -3   4   1    2.70    1.80
   2  -4  -1  268.77   20.10
   2  -4  -1  245.58   19.80
  -2   4   1  251.07   20.50
  -2   4   1  278.47   20.90
   1  -4  -1    0.60    1.00
   1  -4  -1    4.20    2.10
  -1   4   1    1.40    1.40
   0  -4  -1  495.15   34.40
   0  -4  -1  487.55   34.90
   0   4   1  451.65   34.90
  -1  -4  -1   69.59    6.90
  -1  -4  -1   60.19    6.40
   1   4   1   78.09    7.50
  -2  -4  -1  764.52   54.39
  -2  -4  -1  755.02   54.19
   2   4   1  789.62   54.19
   2   4   1  703.93   54.39
  -3  -4  -1   21.50    4.60
  -3  -4  -1   14.80    3.90
   3   4   1   13.30    4.10
   3   4   1   31.00    6.20
  -4  -4  -1  587.84   43.70
  -4  -4  -1  557.84   41.90
   4   4   1  566.04   43.10
   4   4   1  575.14   43.30
  -5  -4  -1    5.50    3.50
  -5  -4  -1    1.00    4.50
   5   4   1    2.60    3.20
   5   4   1   -0.40    3.70
  -6  -4  -1   32.30    6.20
  -6  -4  -1   31.20    8.00
   6   4   1   24.90    5.90
   6   4   1   46.70    8.60
  -7  -4  -1   -1.80    6.50
  -7  -4  -1   -7.00    5.10
  -8   5   1   33.10    8.80
   7  -5  -1    6.50    7.20
  -7   5   1   -1.50    4.60
   6  -5  -1  271.17   24.90
  -6   5   1  284.27   24.30
   5  -5  -1  265.27   23.20
  -5   5   1  274.17   22.80
   4  -5  -1  162.58   15.20
   4  -5  -1  174.38   16.20
  -4   5   1  179.38   15.50
  -4   5   1  192.78   14.80
   3  -5  -1  202.38   16.70
   3  -5  -1  214.18   17.20
  -3   5   1  198.58   16.40
  -3   5   1  198.38   16.30
   2  -5  -1   42.60    5.50
   2  -5  -1   54.59    6.00
  -2   5   1   54.19    5.80
  -2   5   1   36.70    4.80
   1  -5  -1    2.60    1.80
   1  -5  -1    2.30    1.60
  -1   5   1    4.30    1.90
   0  -5  -1 1316.17   93.39
   0  -5  -1 1381.46   94.39
   0   5   1 1318.07   94.39
  -1  -5  -1  619.54   44.00
  -1  -5  -1  588.84   44.20
   1   5   1  578.94   43.50
   1   5   1  637.44   44.90
  -2  -5  -1   47.00    6.60
  -2  -5  -1   38.20    5.90
   2   5   1   30.70    5.50
   2   5   1   54.09    6.60
  -3  -5  -1   28.10    5.80
  -3  -5  -1   24.60    5.10
   3   5   1   27.80    5.20
   3   5   1   18.70    4.90
  -4  -5  -1    4.70    3.60
  -4  -5  -1   -1.50    2.90
   4   5   1    7.50    3.50
   4   5   1    3.40    3.10
  -5  -5  -1  218.88   18.10
  -5  -5  -1  192.98   19.50
   5   5   1  189.78   18.90
   5   5   1  221.38   19.80
  -6  -5  -1  177.58   16.80
  -6  -5  -1  202.68   19.40
   6   5   1  171.28   17.20
  -7  -5  -1    3.80    6.20
   7   5   1    2.40    5.90
  -8   6   1    7.80    6.80
  -7   6   1  132.79   14.60
  -6   6   1    9.80    4.40
   5  -6  -1   74.99   10.00
  -5   6   1   69.19    8.50
  -5   6   1   64.89    8.10
   4  -6  -1    1.00    3.70
   4  -6  -1   -1.70    3.40
  -4   6   1    3.80    2.60
  -4   6   1    3.80    3.10
   3  -6  -1  553.34   42.60
   3  -6  -1  502.25   37.20
  -3   6   1  448.66   36.60
  -3   6   1  502.85   36.90
   2  -6  -1    0.30    2.60
   2  -6  -1    3.50    2.40
  -2   6   1    1.20    1.60
  -2   6   1    0.10    2.20
   1  -6  -1   84.69    7.70
   1  -6  -1   86.89    8.60
   1  -6  -1   68.39    7.40
  -1   6   1   73.89    8.30
   0  -6  -1   27.40    4.40
   0  -6  -1   34.60    5.80
   0  -6  -1   41.40    4.90
   0   6   1   35.80    6.00
  -1  -6  -1   51.09    5.90
  -1  -6  -1   39.30    6.50
   1   6   1   37.60    6.80
   1   6   1   43.90    5.30
  -2  -6  -1   84.99    9.10
  -2  -6  -1   82.09    9.20
   2   6   1   72.69    8.20
   2   6   1   83.09    9.60
  -3  -6  -1   30.10    6.40
  -3  -6  -1   29.40    5.90
   3   6   1   29.80    5.40
   3   6   1   30.40    6.50
  -4  -6  -1   41.50    7.40
  -4  -6  -1   31.80    6.80
   4   6   1   42.70    7.90
  -5  -6  -1  171.88   17.40
   5   6   1  140.19   15.50
   5   6   1  142.19   15.90
  -6  -6  -1    5.80    6.30
  -6  -6  -1   -0.40    6.40
   6   6   1    0.50    5.30
  -7   7   1   25.90    7.10
   6  -7  -1   48.70    9.70
  -6   7   1   37.10    7.80
   5  -7  -1  101.59   12.20
   5  -7  -1   77.39   11.40
  -5   7   1   50.39    8.90
  -5   7   1   76.89    9.30
   4  -7  -1   33.90    7.30
   4  -7  -1   32.00    7.20
  -4   7   1   32.70    6.50
  -4   7   1   35.50    6.40
   3  -7  -1  101.59   10.50
   3  -7  -1   84.79   10.10
  -3   7   1   97.09    9.90
  -3   7   1   80.69    8.80
   2  -7  -1  252.27   21.70
   2  -7  -1  259.47   21.30
   2  -7  -1  257.77   20.60
  -2   7   1  272.27   21.60
   1  -7  -1   69.19    7.00
   1  -7  -1   55.39    6.80
   1  -7  -1   70.09    8.40
  -1   7   1   61.79    7.80
   0  -7  -1    1.60    2.00
   0  -7  -1    6.00    2.60
   0  -7  -1    5.50    3.10
   0   7   1    1.10    2.90
  -1  -7  -1   50.89    7.90
  -1  -7  -1   55.29    7.80
   1   7   1   42.30    7.70
  -2  -7  -1   42.70    6.80
  -2  -7  -1   40.50    7.30
   2   7   1   34.60    5.70
  -3  -7  -1  266.37   21.90
  -3  -7  -1  247.28   21.10
   3   7   1  237.98   20.40
   3   7   1  224.18   21.80
  -4  -7  -1   22.10    6.40
  -4  -7  -1   36.30    8.00
   4   7   1   41.70    8.30
   4   7   1   18.30    5.30
  -5  -7  -1    4.50    8.20
  -5  -7  -1  -10.60    6.10
   5   7   1   -4.60    4.80
   5   7   1   -2.00    5.20
  -6  -7  -1   -0.80    7.30
   6   7   1   -1.30    6.90
  -7   8   1   43.70    8.30
   6  -8  -1   -2.90    6.40
   6  -8  -1    2.80    8.10
  -6   8   1    0.90    4.70
  -6   8   1    4.70    4.10
   5  -8  -1   50.59   10.10
   5  -8  -1   57.29    9.40
  -5   8   1   49.20    7.80
  -5   8   1   42.90    7.50
   4  -8  -1  277.07   23.50
   4  -8  -1  257.47   23.20
  -4   8   1  254.97   22.10
  -4   8   1  267.57   21.80
   3  -8  -1  118.69   12.90
   3  -8  -1  104.09   12.10
  -3   8   1  123.99   12.50
   2  -8  -1    8.80    3.80
   2  -8  -1   16.70    5.70
  -2   8   1   13.40    4.70
   1  -8  -1    4.10    2.50
   1  -8  -1    1.10    3.70
   1  -8  -1    0.60    2.70
   0  -8  -1    3.60    2.90
   0  -8  -1    4.90    3.70
   0  -8  -1    4.30    3.10
   0   8   1    7.20    4.40
  -1  -8  -1   11.00    3.80
  -1  -8  -1   12.80    4.40
   1   8   1    8.20    4.40
  -2  -8  -1   25.20    6.70
  -2  -8  -1   47.10    8.20
   2   8   1   32.70    5.60
   2   8   1   23.90    6.30
  -3  -8  -1   -2.00    5.60
  -3  -8  -1    1.30    4.50
   3   8   1    3.20    5.10
   3   8   1    4.30    3.90
  -4  -8  -1    0.50    6.00
   4   8   1   11.60    5.70
   4   8   1   10.70    6.80
  -5  -8  -1   10.10    7.80
   5   8   1   -3.70    6.40
   6  -9  -1    4.80    8.80
  -6   9   1    2.40    5.30
  -6   9   1    0.20    3.60
   5  -9  -1   28.50    9.90
   5  -9  -1   29.70    9.40
  -5   9   1   34.30    8.20
  -5   9   1   38.70    6.70
   4  -9  -1   10.40    6.90
   4  -9  -1   -2.00    6.30
  -4   9   1    1.90    3.00
  -4   9   1    3.50    4.60
   3  -9  -1    2.50    5.40
   3  -9  -1   -6.30    5.00
   3  -9  -1   -3.70    3.10
  -3   9   1    3.40    4.10
   2  -9  -1  281.17   27.10
   2  -9  -1  327.17   26.20
   2  -9  -1  342.07   25.80
  -2   9   1  334.77   27.20
   1  -9  -1  446.56   33.50
   1  -9  -1  450.25   35.70
  -1   9   1  411.96   35.00
   0  -9  -1  572.34   45.20
   0  -9  -1  580.74   43.80
   0   9   1  586.14   45.60
  -1  -9  -1    2.30    4.10
  -1  -9  -1    0.50    3.50
   1   9   1   -4.10    4.10
  -2  -9  -1   25.00    7.30
   2   9   1   22.80    7.80
  -3  -9  -1    4.00    6.20
   3   9   1   -1.60    6.10
   3   9   1    5.50    5.30
  -4  -9  -1   22.90    8.40
   4   9   1    7.40    8.10
   4   9   1    2.50    6.80
  -5  10   1   27.70    6.40
  -5  10   1   33.80    7.90
   4 -10  -1    0.00    4.20
   4 -10  -1    6.40    7.80
  -4  10   1   -4.30    5.40
   3 -10  -1   -6.00    6.30
   3 -10  -1   -1.90    3.80
  -3  10   1    3.50    5.10
   2 -10  -1  123.39   13.30
   2 -10  -1  148.49   14.60
  -2  10   1  126.69   15.40
   1 -10  -1    4.00    4.50
   1 -10  -1    5.10    5.00
  -1  10   1   -4.80    5.30
   0 -10  -1   45.40    8.40
   0 -10  -1   32.70    6.80
   0  10   1   28.40    8.30
  -1 -10  -1    7.60    5.20
  -1 -10  -1    7.30    5.50
   1  10   1   13.70    6.90
  -2 -10  -1   -2.70    5.50
  -2 -10  -1   -0.70    6.00
   2  10   1    2.10    6.90
  -3 -10  -1   -3.50    7.20
   3  10   1   -7.70    7.70
   4 -11  -1   27.30   10.80
   4 -11  -1   17.50    6.10
  -4  11   1   14.70    7.90
   3 -11  -1   30.60    7.10
   3 -11  -1   37.10    9.60
  -3  11   1   42.30   10.50
   2 -11  -1    4.30    7.60
   1 -11  -1   50.79    9.60
  -1  11   1   50.59   11.10
   0 -11  -1  211.48   19.20
   0  11   1  187.28   20.90
  -1 -11  -1   12.00    7.50
  -1 -11  -1   -3.00    6.90
   1  11   1    7.20    7.60
  -1  12  -2    7.80    7.80
   1 -12   2    4.90    6.30
  -2  12  -2    7.10    7.30
   2 -12   2    3.20    5.40
   2  11  -2   10.60    7.80
  -2 -11   2    8.90    6.80
  -2 -11   2   -0.90    5.80
   1  11  -2   55.79   11.30
  -1 -11   2   52.19    8.90
  -1 -11   2   59.69    8.40
   0 -11   2  107.39   12.30
  -1  11  -2   47.10    9.60
   1 -11   2   51.09    7.90
   1 -11   2   43.10   11.90
  -2  11  -2    5.40    6.10
   2 -11   2    9.00    6.30
   2 -11   2   -0.10    4.30
  -3  11  -2   -2.00    5.80
   3 -11   2    1.10    6.70
   3 -11   2   -2.00    4.30
  -4  11  -2   -4.30    6.50
   4 -11   2   -2.50    7.80
   4 -11   2   -4.00    4.60
   3  10  -2   10.40    4.80
   3  10  -2   15.70    9.40
  -3 -10   2   14.10    7.80
   2  10  -2    2.70    5.50
  -2 -10   2    7.00    4.30
  -2 -10   2    0.20    5.00
   1  10  -2   -6.80    4.90
  -1 -10   2    2.80    4.50
  -1 -10   2    9.80    4.80
   0  10  -2   69.49   11.40
   0 -10   2   75.09    8.40
  -1  10  -2   27.50    6.80
   1 -10   2   33.20    5.60
   1 -10   2   23.00    5.30
  -2  10  -2    1.90    4.80
   2 -10   2    2.10    3.20
   2 -10   2   -3.40    4.60
  -3  10  -2   10.10    5.50
   3 -10   2   12.00    6.20
   3 -10   2    7.20    3.70
  -4  10  -2    7.30    5.70
   4 -10   2    4.90    6.30
  -5  10  -2   40.30    9.40
   5 -10   2   33.40    9.70
  -6  10  -2   11.70    7.00
  -6  10  -2    8.90    4.50
   6 -10   2   -5.90    9.50
   4   9  -2   27.40    7.70
   4   9  -2   12.80    6.10
  -4  -9   2   26.40    8.30
   3   9  -2   64.09    8.50
   3   9  -2   48.60    9.30
  -3  -9   2   57.39    9.70
   2   9  -2    4.00    4.80
  -2  -9   2   -1.60    5.50
  -2  -9   2    2.10    4.60
   1   9  -2   18.40    5.80
  -1  -9   2   33.30    7.00
  -1  -9   2   24.30    4.10
  -1  -9   2   25.90    5.40
   0   9  -2   78.79   10.80
   0  -9   2   86.39   11.70
   0  -9   2  107.09    9.80
   0  -9   2   87.69    8.70
  -1   9  -2   10.80    4.90
   1  -9   2   10.70    3.90
   1  -9   2   19.90    6.60
   1  -9   2   11.00    3.20
  -2   9  -2  504.15   40.40
   2  -9   2  547.75   38.20
   2  -9   2  545.65   44.20
   2  -9   2  489.05   38.40
  -3   9  -2  597.14   46.70
   3  -9   2  709.63   48.50
   3  -9   2  533.15   48.20
  -4   9  -2  158.38   15.90
  -4   9  -2  161.98   13.70
   4  -9   2  162.18   17.70
   4  -9   2  141.49   15.60
  -5   9  -2   -0.50    3.00
  -5   9  -2    7.90    5.00
   5  -9   2   -0.10    7.20
   5  -9   2  -10.50    6.40
  -6   9  -2   -2.40    5.40
  -6   9  -2   -0.50    4.40
   6  -9   2    0.30    8.00
   6  -9   2   -4.20    8.10
  -7   9  -2    9.60    5.90
  -7   9  -2   -7.60    6.00
   7  -9   2  -29.60   10.00
   5   8  -2    5.40    5.90
   5   8  -2    3.40    5.90
  -5  -8   2   -1.70    7.10
   4   8  -2    9.30    5.20
   4   8  -2    7.60    5.00
  -4  -8   2    7.00    5.70
  -4  -8   2    5.10    5.80
   3   8  -2   78.99   10.40
   3   8  -2   71.19    8.40
  -3  -8   2   76.79   10.60
  -3  -8   2   71.79   10.60
   2   8  -2   21.90    6.00
   2   8  -2    8.30    3.30
  -2  -8   2   10.90    5.20
  -2  -8   2   15.90    4.40
   1   8  -2   -1.30    3.20
  -1  -8   2    0.70    3.80
  -1  -8   2    1.10    2.00
  -1  -8   2    4.00    2.90
   0   8  -2    1.90    3.10
   0  -8   2    1.70    2.00
   0  -8   2   -2.90    3.40
   0  -8   2   -2.40    2.00
  -1   8  -2   15.80    4.80
   1  -8   2   24.20    3.80
   1  -8   2   24.10    5.70
   1  -8   2   16.10    4.20
  -2   8  -2  578.24   43.30
   2  -8   2  520.05   41.20
   2  -8   2  615.14   41.80
   2  -8   2  570.54   43.90
  -3   8  -2   21.60    6.00
  -3   8  -2   25.10    4.40
   3  -8   2   43.20    8.20
   3  -8   2   25.90    5.50
  -4   8  -2  374.56   28.20
  -4   8  -2  293.07   26.50
   4  -8   2  382.36   29.80
   4  -8   2  357.46   28.10
  -5   8  -2   57.99   10.70
  -5   8  -2   67.69    8.60
   5  -8   2   70.89   11.40
   5  -8   2   69.19   10.80
  -6   8  -2    3.50    4.90
  -6   8  -2   -3.50    3.70
   6  -8   2    8.90   10.00
   6  -8   2    7.70    7.50
  -7   8  -2    0.70    5.30
  -7   8  -2    0.00    5.20
   7  -8   2    7.00    9.10
   6   7  -2   34.90    8.30
  -6  -7   2   39.70    9.50
  -6  -7   2   67.19   11.40
   5   7  -2   31.00    8.60
   5   7  -2   23.60    6.70
  -5  -7   2   23.60    7.70
  -5  -7   2   20.10    7.20
   4   7  -2    9.20    4.20
   4   7  -2   22.20    5.20
  -4  -7   2   23.10    5.80
  -4  -7   2    2.00    5.30
   3   7  -2   65.89    8.50
  -3  -7   2   48.90    8.20
  -3  -7   2   42.70    7.90
   2   7  -2   84.49    8.30
   2   7  -2   95.09   10.40
  -2  -7   2   84.69    9.30
  -2  -7   2   86.89    9.80
   1   7  -2  325.87   24.50
  -1  -7   2  312.07   24.40
  -1  -7   2  257.47   23.30
   0   7  -2  176.18   15.40
   0  -7   2  196.48   13.70
   0  -7   2  155.98   15.40
   0  -7   2  154.58   13.60
  -1   7  -2  161.58   14.30
   1  -7   2  188.48   13.10
   1  -7   2  133.99   14.50
   1  -7   2  152.48   12.90
  -2   7  -2   82.89    9.10
   2  -7   2   99.19   10.00
   2  -7   2   72.19    8.00
  -3   7  -2  153.98   14.40
   3  -7   2  158.88   13.90
   3  -7   2  155.38   15.10
  -4   7  -2  875.61   66.19
  -4   7  -2  949.60   67.09
   4  -7   2  931.81   68.19
   4  -7   2  938.31   67.09
  -5   7  -2  229.38   19.90
  -5   7  -2  218.68   19.80
   5  -7   2  242.88   20.90
   5  -7   2  251.07   21.90
  -6   7  -2   51.29    8.30
   6  -7   2   48.30    9.60
   6  -7   2   55.29    9.90
  -7   7  -2   -1.90    5.20
   7  -7   2    6.50    8.10
   7  -7   2    3.50    9.30
   6   6  -2    0.10    4.50
   6   6  -2   -1.60    6.10
  -6  -6   2    2.10    6.70
  -6  -6   2    3.00    5.60
   5   6  -2    0.60    4.00
   5   6  -2    3.20    4.20
  -5  -6   2    6.70    8.00
  -5  -6   2    5.60    4.50
   4   6  -2  121.09   12.50
   4   6  -2  133.99   12.70
  -4  -6   2  111.49   12.00
  -4  -6   2  118.09   12.80
   3   6  -2    3.70    3.30
  -3  -6   2    0.70    3.10
  -3  -6   2    2.30    3.20
   2   6  -2  581.44   43.60
   2   6  -2  641.64   45.10
  -2  -6   2  582.64   44.00
  -2  -6   2  614.64   44.80
   1   6  -2  623.74   46.70
   1   6  -2  685.33   48.40
  -1  -6   2  643.04   47.20
  -1  -6   2  692.03   48.60
   0   6  -2  357.36   27.60
   0  -6   2  356.86   27.80
   0  -6   2  404.26   26.30
   0  -6   2  319.47   25.70
  -1   6  -2    1.30    2.10
   1  -6   2    1.70    1.10
   1  -6   2    5.60    1.90
   1  -6   2    2.30    2.50
  -2   6  -2   46.20    4.90
   2  -6   2   54.89    5.80
  -3   6  -2  170.28   13.20
  -3   6  -2  155.68   13.80
   3  -6   2  150.28   14.40
   3  -6   2  146.19   13.50
  -4   6  -2   29.30    5.30
  -4   6  -2   41.60    6.20
   4  -6   2   27.80    6.10
   4  -6   2   39.80    7.20
  -5   6  -2 1023.20   76.49
  -5   6  -2 1118.99   76.09
   5  -6   2  988.90   76.99
   5  -6   2 1100.99   77.09
  -6   6  -2  611.14   47.20
  -6   6  -2  681.93   50.49
   6  -6   2  662.23   49.70
   6  -6   2  615.14   48.70
  -7   6  -2  111.39   13.80
   7  -6   2  128.69   15.80
  -8   6  -2   26.40    8.30
  -7  -5   2    1.50    6.70
   6   5  -2   40.50    8.20
  -6  -5   2   31.50    8.30
   5   5  -2   11.90    4.10
   5   5  -2   17.30    5.60
  -5  -5   2    9.20    4.20
  -5  -5   2   11.80    4.70
   4   5  -2  698.83   54.09
   4   5  -2  780.22   54.59
  -4  -5   2  677.33   53.39
  -4  -5   2  806.42   54.99
   3   5  -2  102.89    9.90
   3   5  -2   91.39   10.30
  -3  -5   2  108.99   10.40
  -3  -5   2  112.89   10.00
   2   5  -2    0.60    1.80
   2   5  -2   -0.50    1.10
  -2  -5   2   -0.40    2.00
   1   5  -2  476.55   32.90
  -1  -5   2  438.16   34.10
  -1  -5   2  459.05   33.10
   0   5  -2  260.87   20.30
   0  -5   2  259.07   20.50
  -1   5  -2   35.10    4.80
   1  -5   2   38.50    5.90
   1  -5   2   38.00    3.90
  -2   5  -2  165.28   14.40
  -2   5  -2  181.08   13.60
   2  -5   2  182.58   13.90
   2  -5   2  166.68   14.90
  -3   5  -2   51.59    6.50
  -3   5  -2   65.29    6.40
   3  -5   2   61.99    7.30
   3  -5   2   56.69    6.60
  -4   5  -2   71.89    8.30
  -4   5  -2   87.09    8.60
   4  -5   2   73.39    9.00
   4  -5   2   82.59    9.00
  -5   5  -2  880.01   65.19
  -5   5  -2  946.31   64.49
   5  -5   2  844.32   65.29
  -6   5  -2  126.69   19.80
   6  -5   2  110.29   13.60
  -7   5  -2   -4.70    4.10
   7  -5   2    0.80    5.90
  -8   5  -2   -5.60    5.50
  -7  -4   2   -1.60    4.90
   6   4  -2    0.70    5.90
  -6  -4   2   -3.60    4.30
   5   4  -2   -3.60    3.10
  -5  -4   2    0.30    4.30
   4   4  -2   32.10    5.80
   4   4  -2   37.60    6.40
  -4  -4   2   42.40    5.60
  -4  -4   2   37.20    6.50
   3   4  -2   37.30    5.80
   3   4  -2   52.19    5.90
  -3  -4   2   43.10    5.80
  -3  -4   2   35.90    5.00
   2   4  -2   20.60    3.30
   2   4  -2   15.20    3.50
  -2  -4   2   22.80    3.90
  -2  -4   2   23.90    4.00
   1   4  -2   27.20    4.20
   1   4  -2   30.20    3.10
  -1  -4   2   22.80    3.00
  -1  -4   2   24.00    3.90
   0   4  -2    3.50    1.90
   0  -4   2    3.90    1.00
   0  -4   2    2.40    1.50
  -1   4  -2 2578.04  175.88
  -1   4  -2 2569.24  173.98
   1  -4   2 2426.56  174.08
   1  -4   2 2549.54  175.48
  -2   4  -2   20.60    3.80
  -2   4  -2   31.10    3.50
   2  -4   2   22.90    3.60
   2  -4   2   26.50    4.70
  -3   4  -2  315.57   24.20
  -3   4  -2  306.17   24.10
   3  -4   2  325.97   24.80
   3  -4   2  323.57   24.40
  -4   4  -2   14.00    3.80
  -4   4  -2   18.40    4.30
   4  -4   2   18.20    4.50
   4  -4   2   19.70    4.60
  -5   4  -2    5.50    2.90
  -5   4  -2    4.30    3.00
   5  -4   2   -2.30    2.80
  -6   4  -2   19.10    5.20
   6  -4   2    4.00    4.90
  -7   4  -2  361.06   30.50
   7  -4   2  346.57   30.40
  -8   4  -2   33.30    8.70
  -8  -3   2   12.90    7.20
  -7  -3   2    8.30    5.80
   6   3  -2   13.00    6.60
  -6  -3   2    7.20    4.60
   5   3  -2  120.39   13.20
  -5  -3   2  136.09   13.40
   4   3  -2  110.09   11.40
   4   3  -2  122.89   10.60
  -4  -3   2  115.89   11.60
   3   3  -2    0.10    1.60
   3   3  -2    0.70    1.70
  -3  -3   2    7.10    2.70
  -3  -3   2    4.00    1.70
   2   3  -2   55.99    5.70
  -2  -3   2   51.29    5.60
  -2  -3   2   61.29    5.60
   1   3  -2  392.66   28.40
   1   3  -2  418.26   29.00
  -1  -3   2  402.36   28.50
  -1  -3   2  386.66   28.90
   0   3  -2  377.56   27.90
   0  -3   2  395.16   28.10
  -1   3  -2   83.19    6.50
  -1   3  -2   82.69    7.50
   1  -3   2   87.59    7.70
   1  -3   2   83.89    6.60
  -2   3  -2    2.60    1.30
  -2   3  -2    0.80    1.20
   2  -3   2    1.20    1.30
   2  -3   2    1.70    1.30
  -3   3  -2  132.39   13.00
  -3   3  -2  147.29   12.20
   3  -3   2  154.18   12.50
   3  -3   2  142.19   12.50
  -4   3  -2   25.90    5.40
  -4   3  -2   24.70    4.80
   4  -3   2   24.50    5.00
   4  -3   2   33.00    5.80
  -5   3  -2   22.20    5.40
   5  -3   2   27.40    6.50
  -6   3  -2    5.70    4.00
   6  -3   2    1.60    4.40
  -7   3  -2   47.50    9.60
   7  -3   2   49.90    8.90
  -8   3  -2  156.28   17.80
   7   2  -2  110.39   15.40
  -7  -2   2   93.49   12.50
   6   2  -2   91.19   13.30
  -6  -2   2   63.69   10.20
   5   2  -2   42.30    7.80
  -5  -2   2   20.60    5.50
   4   2  -2   37.90    8.90
  -4  -2   2   40.00    6.40
   3   2  -2   45.80    5.70
  -3  -2   2   44.50    6.80
   2   2  -2  217.28   16.30
  -2  -2   2  204.88   16.20
   1   2  -2 6918.81  470.55
   1   2  -2 6174.38  470.55
  -1  -2   2 7183.28  470.75
  -1  -2   2 7184.08  470.55
   0   2  -2 8712.13  600.24
   0  -2   2 8804.92  600.34
  -1   2  -2  230.18   16.40
  -1   2  -2  232.68   17.10
   1  -2   2  228.98   16.50
   1  -2   2  220.08   17.10
  -2   2  -2   97.09    8.40
  -2   2  -2   95.99    8.30
   2  -2   2   95.59    8.30
   2  -2   2  105.49    8.70
  -3   2  -2  377.06   28.10
  -3   2  -2  355.86   29.40
   3  -2   2  398.96   28.60
  -4   2  -2  132.59   12.70
  -4   2  -2  135.09   12.00
   4  -2   2  151.38   13.10
  -5   2  -2  218.08   20.10
   5  -2   2  249.88   20.50
  -6   2  -2   94.89   12.90
   6  -2   2  102.49   12.10
  -7   2  -2    0.50    3.90
   7  -2   2    4.90    5.20
  -8   2  -2   17.10    7.60
  -8  -1   2    0.10    5.60
   7   1  -2   25.80    8.10
  -7  -1   2   28.90    7.30
   6   1  -2   42.20    9.20
  -6  -1   2   54.49   11.70
   5   1  -2  140.09   13.10
  -5  -1   2  112.99   12.40
   4   1  -2  321.87   26.20
  -4  -1   2  306.77   24.80
   3   1  -2  261.27   20.40
  -3  -1   2  258.17   20.30
   2   1  -2  284.37   22.10
  -2  -1   2  311.77   22.20
   1   1  -2  717.13   50.99
  -1  -1   2  746.23   50.99
   0   1  -2   44.90    4.10
   0   1  -2   50.69    3.50
   0   1  -2   48.50    3.50
   0  -1   2   43.10    4.10
  -1   1  -2 1072.39   78.79
  -1   1  -2 1189.58   79.29
   1  -1   2 1121.49   78.79
   1  -1   2 1175.68   79.29
  -2   1  -2  205.88   17.40
  -2   1  -2  246.88   17.80
  -2   1  -2  242.98   17.80
   2  -1   2  236.68   17.70
  -3   1  -2  276.67   22.00
  -3   1  -2  293.87   21.80
  -4   1  -2    7.30    2.90
  -4   1  -2    5.40    2.50
   4  -1   2    7.70    3.10
  -5   1  -2  177.58   15.40
   5  -1   2  135.19   14.40
   6  -1   2   15.20    5.70
  -7   1  -2  121.99   13.90
   7  -1   2   95.19   13.20
  -8   1  -2    2.70    5.60
  -8   0   2    7.20    6.00
   7   0  -2   -5.50    4.70
  -7   0   2    2.30    4.50
   6   0  -2  132.69   14.50
   5   0  -2  534.75   41.80
  -5   0   2  557.94   41.80
   4   0  -2   52.89    7.20
  -4   0   2   63.99    7.20
   3   0  -2  100.99    9.10
  -3   0   2   89.39    8.80
   2   0  -2  134.79   11.40
  -2   0   2  148.89   11.50
   1   0  -2  313.47   22.60
  -1   0   2  318.57   22.60
   0   0  -2  175.68   11.30
   0   0   2  136.29   11.50
  -1   0  -2    0.20    0.80
   1   0   2    0.90    1.10
  -2   0  -2 2736.23  200.38
  -2   0  -2 2933.71  200.68
   2   0   2 2722.13  200.58
   2   0   2 3234.78  200.88
  -3   0  -2  931.31   68.99
  -3   0  -2  995.30   69.69
   3   0   2 1008.60   69.29
  -4   0  -2    0.30    1.90
   4   0   2    0.70    1.90
  -5   0  -2  100.99   11.20
   5   0   2  108.39   11.30
  -6   0  -2   -1.80    3.10
   6   0   2    7.40    4.30
  -7   0  -2   42.60    9.10
   7   0   2   64.29   10.00
  -8   0  -2    9.40    5.70
  -8   1   2   88.59   14.10
   7  -1  -2    3.10    5.40
  -7   1   2   10.30    4.60
   6  -1  -2   82.29   12.90
  -6   1   2  137.19   18.80
   5  -1  -2  190.48   17.10
  -5   1   2  176.08   16.60
   4  -1  -2    7.10    3.50
  -4   1   2    4.90    2.50
   3  -1  -2 2590.64  181.68
  -3   1   2 2641.74  181.58
   2  -1  -2  565.24   42.10
  -2   1   2  614.24   42.20
   1  -1  -2   30.70    3.20
  -1   1   2   31.40    3.20
   0  -1  -2  613.54   44.60
   0   1   2  659.73   44.70
   0   1   2  638.14   44.40
  -1  -1  -2  312.17   23.80
  -1  -1  -2  330.57   23.70
   1   1   2  313.47   23.90
   1   1   2  353.56   23.80
  -2  -1  -2 8456.35  588.24
  -2  -1  -2 8707.83  588.04
   2   1   2 8820.42  588.24
   2   1   2 8289.57  588.14
  -3  -1  -2   22.80    4.00
  -3  -1  -2   18.60    3.80
   3   1   2   25.40    4.40
   3   1   2   16.10    4.10
  -4  -1  -2   67.39    8.20
  -4  -1  -2   68.69    7.10
   4   1   2   73.39    7.70
  -5  -1  -2    3.90    2.70
  -5  -1  -2    2.10    2.30
   5   1   2    4.40    3.20
  -6  -1  -2    6.00    3.40
   6   1   2    0.90    3.30
  -7  -1  -2   12.50    4.90
  -8  -1  -2   -1.00    6.10
  -8   2   2    5.40    5.30
   7  -2  -2   -6.30    5.00
  -7   2   2    3.00    3.80
   6  -2  -2  110.59   13.40
   5  -2  -2   67.59   10.00
  -5   2   2   56.79    7.90
   4  -2  -2  988.60   71.99
  -4   2   2  943.51   69.39
   3  -2  -2   33.40    5.30
  -3   2   2   40.50    5.90
   2  -2  -2 2372.06  165.88
  -2   2   2 2419.76  165.78
   1  -2  -2    0.70    0.90
   1  -2  -2    0.50    0.90
  -1   2   2    1.50    0.80
  -1   2   2    0.70    0.90
   0  -2  -2  714.73   51.39
   0  -2  -2  760.82   51.19
   0   2   2  717.53   51.09
  -1  -2  -2   78.19    7.70
  -1  -2  -2  105.09    7.80
   1   2   2   98.49    7.70
   1   2   2   77.39    7.80
  -2  -2  -2 1707.43  114.29
   2   2   2 1607.44  114.29
   2   2   2 1600.94  114.49
  -3  -2  -2   10.40    2.70
   3   2   2    7.30    2.50
   3   2   2   15.10    3.40
  -4  -2  -2  468.85   33.50
  -4  -2  -2  428.66   34.60
   4   2   2  433.36   34.50
   4   2   2  466.35   34.30
  -5  -2  -2    1.10    3.00
  -5  -2  -2    3.30    3.20
   5   2   2    4.00    2.90
   5   2   2    3.00    2.30
  -6  -2  -2   -0.50    3.10
  -6  -2  -2   -3.70    3.40
   6   2   2    6.90    3.60
   6   2   2    0.50    4.20
  -7  -2  -2    0.70    5.10
  -8  -2  -2    9.00    7.30
  -8   3   2   54.59   10.10
   7  -3  -2    7.60    6.00
  -7   3   2    0.40    4.10
   6  -3  -2   14.40    5.20
  -6   3   2    6.20    3.50
   5  -3  -2   29.70    7.00
  -5   3   2   26.10    5.40
   4  -3  -2   11.40    3.80
  -4   3   2    8.80    3.10
   3  -3  -2  141.39   13.00
  -3   3   2  154.38   12.80
   2  -3  -2 1188.18   87.79
   2  -3  -2 1301.07   87.29
  -2   3   2 1263.17   87.09
  -2   3   2 1253.57   87.79
   1  -3  -2  167.78   13.80
   1  -3  -2  188.88   13.90
  -1   3   2  171.98   13.70
  -1   3   2  190.28   14.00
   0  -3  -2 1326.37   87.29
   0  -3  -2 1242.88   86.89
   0   3   2 1175.18   87.29
  -1  -3  -2  489.05   35.10
  -1  -3  -2  474.05   35.20
   1   3   2  444.46   35.40
   1   3   2  532.95   35.20
  -2  -3  -2  605.84   42.90
  -2  -3  -2  596.84   42.60
   2   3   2  564.04   42.50
   2   3   2  576.74   42.90
  -3  -3  -2  172.88   15.60
  -3  -3  -2  214.48   16.70
   3   3   2  198.58   16.50
  -4  -3  -2  282.07   22.10
  -4  -3  -2  276.77   23.20
   4   3   2  246.48   22.60
   4   3   2  313.27   23.40
  -5  -3  -2  222.88   17.60
  -5  -3  -2  215.98   19.30
   5   3   2  210.78   18.50
   5   3   2  182.78   18.50
  -6  -3  -2   21.60    5.80
  -6  -3  -2   12.90    4.90
   6   3   2   24.10    6.10
   6   3   2   16.60    5.70
  -7  -3  -2   11.40    6.00
  -7  -3  -2   18.60    5.80
   7   3   2   26.60    6.10
  -8   4   2   15.00    6.60
   7  -4  -2    5.50    6.90
  -7   4   2   17.80    5.70
   6  -4  -2  119.09   14.00
  -6   4   2  117.49   12.80
   5  -4  -2   -1.10    3.90
  -5   4   2   -0.30    2.60
   4  -4  -2   22.80    5.20
  -4   4   2   23.30    4.80
   3  -4  -2   75.79    7.90
   3  -4  -2   77.49    7.10
  -3   4   2   76.99    7.50
  -3   4   2   59.19    6.50
   2  -4  -2 2544.75  178.08
   2  -4  -2 2565.14  177.68
  -2   4   2 2544.25  177.88
  -2   4   2 2612.44  178.38
   1  -4  -2   50.29    5.90
   1  -4  -2   78.79    6.70
  -1   4   2   67.09    6.50
   0  -4  -2   24.20    3.90
   0   4   2   16.50    3.50
  -1  -4  -2  773.52   54.59
  -1  -4  -2  757.92   54.79
   1   4   2  669.13   54.79
   1   4   2  854.31   54.59
  -2  -4  -2    2.90    2.20
  -2  -4  -2    2.50    1.60
   2   4   2   -0.50    1.90
   2   4   2    2.10    1.70
  -3  -4  -2 1078.39   75.69
  -3  -4  -2  990.20   74.79
   3   4   2 1023.70   75.79
   3   4   2 1114.29   75.69
  -4  -4  -2 1006.80   72.19
  -4  -4  -2 1099.19   73.99
   4   4   2  995.20   73.19
   4   4   2  928.01   72.79
  -5  -4  -2  671.33   51.29
  -5  -4  -2  711.83   53.59
   5   4   2  719.83   52.89
   5   4   2  697.13   52.99
  -6  -4  -2   83.79    9.90
  -6  -4  -2   57.29   11.40
   6   4   2   67.69   11.00
   6   4   2   83.69   11.10
  -7  -4  -2   18.00    7.80
  -7  -4  -2   21.10    7.20
   7   4   2   15.50    6.50
  -7   5   2   36.80    7.70
   6  -5  -2  153.48   19.00
  -6   5   2  143.09   14.80
   5  -5  -2   53.79    9.80
  -5   5   2   70.29    8.40
   4  -5  -2  394.76   30.80
   4  -5  -2  430.26   32.30
  -4   5   2  402.96   31.40
   3  -5  -2   17.60    7.50
   3  -5  -2   35.20    5.60
  -3   5   2   36.20    4.80
  -3   5   2   33.90    5.20
   2  -5  -2   79.49    7.70
   2  -5  -2   79.99    7.90
  -2   5   2   73.09    7.30
  -2   5   2   71.49    7.50
   1  -5  -2    1.80    2.00
   1  -5  -2    2.20    1.30
   1  -5  -2    2.20    1.80
  -1   5   2    2.30    1.50
   0  -5  -2   67.89    6.40
   0   5   2   53.19    6.90
  -1  -5  -2  405.26   30.80
  -1  -5  -2  433.86   30.60
   1   5   2  397.26   30.10
   1   5   2  384.26   31.00
  -2  -5  -2   88.49    9.30
  -2  -5  -2   92.89    9.50
   2   5   2   83.39    9.50
   2   5   2   93.89   10.50
  -3  -5  -2    2.70    3.00
  -3  -5  -2    1.30    2.70
   3   5   2    3.70    2.10
   3   5   2    8.50    3.20
  -4  -5  -2   39.20    7.50
  -4  -5  -2   30.00    5.90
   4   5   2   32.00    6.70
   4   5   2   42.20    6.90
  -5  -5  -2  395.46   32.30
  -5  -5  -2  408.26   34.30
   5   5   2  459.15   41.80
   5   5   2  412.26   35.70
  -6  -5  -2   10.30    5.70
  -6  -5  -2    5.90    5.60
   6   5   2    6.30    5.20
  -7  -5  -2    9.10    7.00
  -7  -5  -2   16.00    8.10
   7   5   2   15.70    7.60
  -8   6   2    5.50    6.40
  -7   6   2    4.40    4.50
   6  -6  -2  -13.40    5.20
  -6   6   2   -0.50    3.40
   5  -6  -2    3.40    4.20
   5  -6  -2    6.70    5.20
  -5   6   2   10.20    3.60
   4  -6  -2    5.70    3.30
   4  -6  -2   -0.10    3.80
  -4   6   2    8.30    3.30
  -4   6   2    7.20    2.70
   3  -6  -2   96.29    9.30
   3  -6  -2   78.29    8.90
  -3   6   2   69.79    8.10
  -3   6   2   78.99    8.40
   2  -6  -2    5.00    2.80
   2  -6  -2    1.70    2.40
  -2   6   2    2.60    2.10
   1  -6  -2   77.89    7.60
   1  -6  -2   70.99    7.70
   1  -6  -2   73.09    8.20
  -1   6   2   86.39    8.60
   0  -6  -2   23.80    4.80
   0  -6  -2   33.40    4.80
   0  -6  -2   28.90    4.90
   0   6   2   24.80    5.00
  -1  -6  -2  198.48   16.90
  -1  -6  -2  187.68   17.10
   1   6   2  215.68   17.90
  -2  -6  -2    2.00    2.90
  -2  -6  -2    3.00    2.90
   2   6   2    5.20    2.20
   2   6   2    0.20    2.90
  -3  -6  -2   21.70    5.50
  -3  -6  -2   20.50    5.20
   3   6   2   17.20    5.40
   3   6   2   22.10    5.20
  -4  -6  -2   19.30    7.90
  -4  -6  -2   26.10    6.20
   4   6   2   20.60    5.30
   4   6   2   13.20    5.10
  -5  -6  -2   74.49   11.70
  -5  -6  -2   47.50    8.80
   5   6   2   57.49    9.90
  -6  -6  -2   41.30   10.50
   6   6   2   35.40    8.40
  -7   7   2   -0.40    4.20
   6  -7  -2   -4.90    7.00
  -6   7   2   -3.60    3.70
   5  -7  -2  118.89   14.40
   5  -7  -2  106.09   12.70
  -5   7   2   99.59   11.10
  -5   7   2  117.79   12.30
   4  -7  -2   14.50    5.20
   4  -7  -2    6.80    4.20
  -4   7   2   12.80    4.20
  -4   7   2    9.20    3.40
   3  -7  -2  108.69   11.90
   3  -7  -2   95.89   11.50
  -3   7   2  121.29   10.90
  -3   7   2  125.39   11.70
   2  -7  -2  407.06   30.90
   2  -7  -2  392.66   31.50
   2  -7  -2  424.36   31.30
  -2   7   2  389.76   31.30
   1  -7  -2   34.80    6.20
   1  -7  -2   25.90    4.60
   1  -7  -2   31.20    5.10
  -1   7   2   17.00    4.60
   0  -7  -2  104.89   11.50
   0  -7  -2  106.89   10.70
   0  -7  -2  121.29   10.60
   0   7   2   96.69   11.40
  -1  -7  -2   13.50    4.40
  -1  -7  -2   20.20    4.40
   1   7   2   12.60    4.90
  -2  -7  -2   44.40    7.60
  -2  -7  -2   54.49    8.40
   2   7   2   46.90    8.30
   2   7   2   44.40    7.20
  -3  -7  -2   10.60    4.60
  -3  -7  -2    5.10    4.30
   3   7   2    9.80    5.00
   3   7   2   14.90    4.40
  -4  -7  -2   17.50    5.50
  -4  -7  -2   23.00    7.10
   4   7   2   13.00    6.30
   4   7   2   16.00    6.40
  -5  -7  -2    5.30    6.70
   5   7   2    1.50    5.60
  -7   8   2   -4.40    5.60
   6  -8  -2   10.60   10.70
  -6   8   2    4.50    4.80
  -6   8   2    2.20    3.80
   5  -8  -2  -26.70   12.30
   5  -8  -2    9.50    6.30
  -5   8   2    3.70    3.20
  -5   8   2    2.20    4.30
   4  -8  -2  132.19   14.70
   4  -8  -2  160.18   15.70
  -4   8   2  133.19   13.90
  -4   8   2  142.09   13.40
   3  -8  -2  288.57   26.70
   3  -8  -2  346.47   27.00
  -3   8   2  337.97   26.70
   2  -8  -2    2.40    3.70
   2  -8  -2    1.90    4.60
   2  -8  -2   10.20    3.90
   1  -8  -2  129.09   12.80
   1  -8  -2   93.39   10.70
  -1   8   2  121.89   12.80
   0  -8  -2   -0.50    2.90
   0  -8  -2    4.80    3.10
   0  -8  -2    3.10    4.20
   0   8   2    1.80    3.50
  -1  -8  -2   98.49   10.10
  -1  -8  -2   76.19   10.80
  -1  -8  -2   96.79   10.60
   1   8   2   90.59   11.50
  -2  -8  -2   88.39   11.70
  -2  -8  -2   80.29   11.20
   2   8   2   73.59   12.10
   2   8   2   95.29   10.00
  -3  -8  -2    6.70    4.80
   3   8   2   -2.70    3.50
   3   8   2    5.40    5.20
  -4  -8  -2   -0.30    6.30
   4   8   2   -3.00    5.40
   4   8   2    8.10    6.50
  -5  -8  -2   12.60    9.40
   6  -9  -2   11.00    9.70
  -6   9   2    7.40    6.10
  -6   9   2    0.10    4.50
   5  -9  -2    4.00    7.30
   5  -9  -2   -0.40    8.10
  -5   9   2   -0.10    3.40
  -5   9   2   -3.00    4.90
   4  -9  -2   31.20    7.80
   4  -9  -2   30.90    8.20
  -4   9   2   18.10    6.00
   3  -9  -2    1.90    3.60
   3  -9  -2    8.80    5.70
   3  -9  -2    2.10    5.30
  -3   9   2    1.40    4.60
   2  -9  -2  122.29   14.90
   2  -9  -2  127.19   13.60
   2  -9  -2  155.78   13.50
  -2   9   2  118.09   14.40
   1  -9  -2  100.39   13.90
   1  -9  -2  147.29   13.30
  -1   9   2  130.39   14.30
   0  -9  -2  277.37   23.20
   0  -9  -2  297.47   23.90
   0  -9  -2  269.27   24.90
   0   9   2  276.97   24.70
  -1  -9  -2    3.30    4.70
  -1  -9  -2    2.70    3.70
   1   9   2   -5.40    4.20
  -2  -9  -2   18.80    6.20
   2   9   2   11.70    5.90
  -3  -9  -2   -0.10    5.50
   3   9   2    2.30    5.70
   3   9   2   12.30    5.80
  -4  -9  -2   -3.30    7.60
   4   9   2   -6.40    7.00
  -5  10   2    4.40    6.80
   4 -10  -2    0.30    4.80
   4 -10  -2    0.20    8.30
  -4  10   2   -1.20    6.00
   3 -10  -2   12.40    7.10
   3 -10  -2    7.90    4.50
  -3  10   2    5.90    6.30
   2 -10  -2    2.70    4.50
   2 -10  -2   10.60    5.80
  -2  10   2    6.70    5.90
   1 -10  -2   11.70    5.40
   1 -10  -2   19.90    6.50
  -1  10   2    8.90    6.60
   0 -10  -2   55.39    9.20
   0 -10  -2   54.49   10.10
   0  10   2   51.19    9.50
  -1 -10  -2   68.49   11.00
   1  10   2   45.30   10.60
  -2 -10  -2   -0.50    7.30
  -2 -10  -2    6.00    6.30
   2  10   2   -4.20    7.30
   3 -11  -2   -7.70    8.70
   3 -11  -2   -9.60    4.80
   2 -11  -2    9.30   14.20
   2 -11  -2    4.60    5.50
  -2  11   2    1.90    6.50
   1 -11  -2   33.00    9.40
  -1  11   2   37.90   10.00
   0 -11  -2   34.10    7.20
   0  11   2    5.10    7.60
  -1  12  -3   -8.50    6.90
  -2  12  -3   13.80    8.00
   2  11  -3   12.80    7.50
  -2 -11   3   11.00    5.80
  -2 -11   3    0.70    5.80
   1  11  -3   29.00    9.20
  -1 -11   3   20.50    5.90
   0  11  -3   14.40    7.40
  -1  11  -3   -4.60    5.80
  -2  11  -3    7.00    6.30
  -3  11  -3   13.80    7.70
   3 -11   3   31.90    5.80
   3 -11   3   28.20    7.70
  -4  11  -3   -2.40    6.60
   4 -11   3   -0.60    4.20
   4 -11   3    4.30    7.50
  -5  11  -3    0.50    9.20
   5 -11   3  -17.50    8.90
   3  10  -3   31.80    5.80
   3  10  -3   15.80    7.50
  -3 -10   3   13.40    6.80
   2  10  -3   25.70    7.50
  -2 -10   3   30.20    5.40
  -2 -10   3   33.80    7.20
   1  10  -3   10.50    4.90
  -1 -10   3    7.50    3.80
  -1 -10   3    4.20    4.70
   0  10  -3   73.09   11.70
   0 -10   3   81.19    9.20
   0 -10   3   86.89    8.70
  -1  10  -3    2.00    4.50
   1 -10   3    0.10    3.00
  -2  10  -3   11.70    5.70
   2 -10   3   25.40    4.50
   2 -10   3   20.80    5.20
  -3  10  -3   68.79   10.10
   3 -10   3   72.89    9.80
   3 -10   3   53.99    7.40
  -4  10  -3    0.60    4.80
   4 -10   3   -5.50    5.80
  -5  10  -3    4.50    5.70
  -5  10  -3    7.20    3.70
   5 -10   3   -5.60    7.10
  -6  10  -3   -0.70    6.40
  -6  10  -3    5.30    4.50
   6 -10   3   15.00    9.80
   4   9  -3    6.20    4.80
   4   9  -3   -2.70    5.80
  -4  -9   3   -2.80    6.00
   3   9  -3    8.70    3.80
   3   9  -3   14.20    6.50
  -3  -9   3   13.80    5.70
   2   9  -3    3.50    4.40
  -2  -9   3    7.90    6.10
  -2  -9   3   12.60    4.80
   1   9  -3   61.59    9.30
  -1  -9   3   67.19   11.10
  -1  -9   3   66.19    6.60
  -1  -9   3   56.19    7.50
   0   9  -3   13.10    4.90
   0  -9   3   27.50    6.80
  -1   9  -3   37.30    7.10
   1  -9   3   40.90    9.30
  -2   9  -3  366.36   30.10
   2  -9   3  401.16   28.10
   2  -9   3  353.56   27.40
   2  -9   3  340.27   32.50
  -3   9  -3    3.00    4.70
   3  -9   3   13.10    6.90
   3  -9   3   10.80    4.60
  -4   9  -3   18.50    6.00
  -4   9  -3   18.50    4.00
   4  -9   3   12.10    5.00
   4  -9   3   24.60    8.70
  -5   9  -3    8.90    3.60
  -5   9  -3    7.10    5.10
   5  -9   3   23.30    6.70
   5  -9   3    0.00    7.30
  -6   9  -3   27.20    7.20
  -6   9  -3   35.70    6.90
   6  -9   3   25.60   10.60
  -7   9  -3    0.80    6.10
  -7   9  -3    4.10    5.70
   5   8  -3   28.70    9.20
  -5  -8   3   21.70    8.10
  -5  -8   3    5.30    6.70
   4   8  -3    0.40    3.80
   4   8  -3    4.30    5.00
  -4  -8   3   12.60    6.70
  -4  -8   3    5.00    4.70
   3   8  -3    0.60    4.20
  -3  -8   3    4.70    4.60
   2   8  -3  243.08   18.90
   2   8  -3  236.68   21.00
  -2  -8   3  248.68   19.70
  -2  -8   3  225.88   21.10
  -1  -8   3  115.59    9.80
  -1  -8   3  119.39   12.70
   0   8  -3  121.29   12.90
   0  -8   3  125.49   10.20
   0  -8   3  124.49   13.00
  -1   8  -3   48.70    7.30
   1  -8   3   42.60    8.00
   1  -8   3   37.40    5.10
   1  -8   3   36.30    4.80
  -2   8  -3   11.70    4.10
   2  -8   3   20.00    5.50
   2  -8   3   30.40    5.90
   2  -8   3   14.10    3.30
  -3   8  -3  364.86   28.70
  -3   8  -3  347.17   26.40
   3  -8   3  355.56   27.30
   3  -8   3  344.27   29.60
  -4   8  -3  439.36   32.90
  -4   8  -3  411.26   34.60
   4  -8   3  412.96   35.40
   4  -8   3  468.65   34.00
  -5   8  -3   52.49    7.90
  -5   8  -3   39.00    8.20
   5  -8   3   52.99   10.10
   5  -8   3   52.99    9.20
  -6   8  -3   16.20    4.90
  -6   8  -3   16.30    5.90
   6  -8   3   15.90    8.90
   6  -8   3   26.00    8.00
  -7   8  -3    1.70    5.50
  -7   8  -3   -0.10    5.20
   7  -8   3   10.20    9.60
   6   7  -3   48.60    9.00
  -6  -7   3   48.50   10.20
  -6  -7   3   33.70    9.90
   5   7  -3   33.70    7.90
   5   7  -3   22.30    6.30
  -5  -7   3   18.40    6.50
  -5  -7   3   19.80    6.30
   4   7  -3    2.40    3.30
  -4  -7   3   -1.80    3.80
  -4  -7   3   -0.40    4.50
   3   7  -3  185.48   16.20
   3   7  -3  145.29   15.10
  -3  -7   3  153.58   14.90
  -3  -7   3  162.98   15.20
   2   7  -3   30.10    5.90
   2   7  -3   23.90    4.00
  -2  -7   3   22.80    4.80
  -2  -7   3   16.40    4.60
   1   7  -3  299.27   22.90
  -1  -7   3  253.87   21.10
  -1  -7   3  292.87   23.30
   0   7  -3    4.70    3.10
   0  -7   3    7.60    2.30
   0  -7   3    6.60    3.60
   0  -7   3    7.40    1.90
  -1   7  -3  620.24   45.60
   1  -7   3  603.14   46.10
   1  -7   3  616.74   43.50
  -2   7  -3    1.80    2.80
   2  -7   3    6.90    3.40
   2  -7   3    1.80    2.50
  -3   7  -3  306.47   24.80
  -3   7  -3  317.37   23.30
   3  -7   3  304.07   23.70
   3  -7   3  288.97   25.60
  -4   7  -3  352.36   26.90
  -4   7  -3  356.76   27.90
   4  -7   3  342.87   28.90
   4  -7   3  338.37   29.00
  -5   7  -3   56.99    8.40
  -5   7  -3   47.40    8.10
   5  -7   3   49.70    9.00
   5  -7   3   72.79   10.90
  -6   7  -3   25.60    6.20
  -6   7  -3   34.90    7.00
   6  -7   3   28.00    7.80
   6  -7   3   34.20    7.90
  -7   7  -3    0.90    5.30
  -7   7  -3   -1.50    4.90
   7  -7   3  -10.20    7.00
  -8   7  -3   -3.10    6.80
   6   6  -3   57.29   11.00
  -6  -6   3   60.49   11.40
  -6  -6   3   87.29   11.20
   5   6  -3   -4.60    4.00
  -5  -6   3   -2.00    4.60
  -5  -6   3   -1.90    4.20
   4   6  -3   23.80    5.20
   4   6  -3    9.30    4.50
  -4  -6   3   14.50    5.10
  -4  -6   3   17.20    5.20
   3   6  -3   50.39    7.50
   3   6  -3   33.50    5.60
  -3  -6   3   41.20    6.80
  -3  -6   3   42.20    6.70
   2   6  -3  213.18   17.90
   2   6  -3  196.28   16.40
  -2  -6   3  227.18   18.00
   1   6  -3   44.00    6.70
  -1  -6   3   43.40    6.80
  -1  -6   3   61.39    5.70
   0   6  -3  552.64   43.10
   0  -6   3  564.44   41.50
   0  -6   3  624.54   41.40
   0  -6   3  611.64   43.90
  -1   6  -3  567.64   39.90
   1  -6   3  536.65   40.30
   1  -6   3  511.85   37.80
  -2   6  -3  678.73   48.60
  -2   6  -3  697.23   46.90
   2  -6   3  649.54   49.10
   2  -6   3  622.14   47.10
  -3   6  -3  486.85   36.70
  -3   6  -3  507.05   37.90
   3  -6   3  516.95   38.90
   3  -6   3  512.95   37.40
  -4   6  -3   45.40    7.00
  -4   6  -3   47.40    6.50
   4  -6   3   70.49    9.30
   4  -6   3   48.30    7.80
  -5   6  -3   48.50    8.30
  -5   6  -3   68.39    8.60
   5  -6   3   65.79   10.60
   5  -6   3   80.29   11.20
  -6   6  -3  191.38   16.90
   6  -6   3  174.68   18.20
   6  -6   3  180.78   18.80
  -7   6  -3   22.80    6.00
  -7   6  -3    8.90    5.60
   7  -6   3    7.70    7.50
  -8   6  -3    6.50    6.00
  -7  -5   3    9.80    6.70
   6   5  -3   56.59   10.30
  -6  -5   3   57.49   10.30
   5   5  -3   -5.00    3.80
  -5  -5   3    1.00    4.10
  -5  -5   3    0.20    3.40
   4   5  -3  114.39   11.90
   4   5  -3  145.89   12.80
  -4  -5   3  124.99   12.60
  -4  -5   3  122.49   11.70
   3   5  -3   70.59    7.70
   3   5  -3   70.69    8.20
  -3  -5   3   60.09   10.00
  -3  -5   3   81.19    8.00
   2   5  -3   50.69    6.10
   2   5  -3   54.99    5.60
  -2  -5   3   54.49    6.40
  -2  -5   3   45.70    5.60
   1   5  -3  215.08   17.30
   1   5  -3  202.68   15.80
  -1  -5   3  220.28   17.50
  -1  -5   3  223.38   16.20
   0   5  -3  437.16   32.00
   0  -5   3  419.06   32.10
  -1   5  -3  537.25   39.30
   1  -5   3  525.35   37.70
   1  -5   3  549.95   39.80
  -2   5  -3   90.99    7.70
  -2   5  -3   94.59    9.00
   2  -5   3   96.89    9.50
   2  -5   3   85.69    8.00
  -3   5  -3  160.48   13.80
  -3   5  -3  168.38   13.30
   3  -5   3  155.38   13.30
   3  -5   3  144.89   14.10
  -4   5  -3  161.78   14.20
  -4   5  -3  172.48   14.30
   4  -5   3  143.49   14.10
  -5   5  -3 1817.72  124.79
  -5   5  -3 1810.22  123.89
   5  -5   3 1742.13  124.69
   5  -5   3 1663.13  124.69
  -6   5  -3  167.08   18.80
  -6   5  -3  218.18   17.50
   6  -5   3  195.68   18.90
  -7   5  -3  267.07   23.60
   7  -5   3  236.48   23.50
  -8   5  -3   61.29   11.10
  -7  -4   3   46.20    9.30
  -6  -4   3   24.40    6.70
   5   4  -3    1.10    4.20
  -5  -4   3   -1.70    3.60
   4   4  -3   11.20    3.70
   4   4  -3   12.00    3.50
  -4  -4   3   12.00    3.50
  -4  -4   3   18.80    5.10
   3   4  -3  222.88   18.80
   3   4  -3  217.38   18.40
  -3  -4   3  272.27   19.30
  -3  -4   3  230.78   18.30
   2   4  -3   23.70    3.90
   2   4  -3   31.90    4.10
  -2  -4   3   28.50    3.70
  -2  -4   3   24.80    4.30
   1   4  -3    0.30    1.30
   1   4  -3    1.10    0.80
  -1  -4   3    0.50    0.90
  -1  -4   3    0.40    1.20
   0   4  -3  484.05   33.20
   0  -4   3  421.56   33.10
  -1   4  -3  265.27   21.50
   1  -4   3  304.07   22.10
  -2   4  -3  855.21   60.59
  -2   4  -3  851.31   59.59
   2  -4   3  828.82   59.69
   2  -4   3  862.91   61.09
  -3   4  -3  335.07   27.20
   3  -4   3  376.46   27.90
   3  -4   3  366.46   27.10
  -4   4  -3   58.69    7.90
  -4   4  -3   82.79    8.40
   4  -4   3   71.39    8.40
   4  -4   3   87.39    9.20
  -5   4  -3  127.09   13.20
  -5   4  -3  132.69   12.60
   5  -4   3  140.59   13.50
  -6   4  -3   49.10    8.10
  -6   4  -3   64.39   10.70
  -6   4  -3   66.19    9.20
   6  -4   3   45.30    9.30
  -7   4  -3  584.74   45.70
   7  -4   3  560.74   45.60
  -8   4  -3   -2.90    5.20
  -8  -3   3   -4.50    6.80
  -7  -3   3    1.90    4.90
   6   3  -3    5.60    5.40
  -6  -3   3    5.30    4.30
   5   3  -3  179.38   16.30
  -5  -3   3  167.78   16.20
   4   3  -3   19.40    4.40
  -4  -3   3   25.20    5.30
   3   3  -3  296.67   23.90
  -3  -3   3  339.17   24.20
  -3  -3   3  298.47   22.90
   2   3  -3  858.41   61.09
   2   3  -3  879.31   61.29
  -2  -3   3  891.41   61.19
  -2  -3   3  845.92   61.29
   1   3  -3   93.39    7.60
   1   3  -3  103.59    8.30
  -1  -3   3  102.09    7.70
  -1  -3   3   92.49    8.30
   0   3  -3  954.60   67.89
   0  -3   3  980.10   68.09
  -1   3  -3    7.40    1.30
  -1   3  -3    9.10    2.40
   1  -3   3    6.90    2.10
   1  -3   3    9.30    2.40
  -2   3  -3  459.45   31.40
  -2   3  -3  404.66   30.40
   2  -3   3  402.46   31.30
   2  -3   3  422.36   30.50
  -3   3  -3  368.06   28.60
   3  -3   3  368.36   27.20
   3  -3   3  345.97   27.60
   4  -3   3  348.67   27.30
  -5   3  -3   30.90    5.60
  -5   3  -3   24.30    5.80
  -5   3  -3   29.10    5.70
   5  -3   3   33.10    6.20
  -6   3  -3   22.50    6.30
  -6   3  -3   32.70    6.50
   6  -3   3   26.50    7.10
  -7   3  -3    1.10    4.50
   7  -3   3   -3.20    5.00
  -8   3  -3   24.20    7.10
  -8  -2   3   73.09   16.60
   7   2  -3   -0.80    6.00
  -7  -2   3    1.10    5.30
   6   2  -3   -2.30    4.00
  -6  -2   3    0.30    3.50
   5   2  -3  122.29   13.50
  -5  -2   3  150.78   13.90
  -4  -2   3  450.65   34.40
   3   2  -3  755.02   54.99
  -3  -2   3  773.32   54.99
   2   2  -3    8.90    2.50
  -2  -2   3    9.70    2.30
   1   2  -3  614.24   45.40
   1   2  -3  711.33   45.40
  -1  -2   3  645.24   45.60
  -1  -2   3  622.44   45.20
   0   2  -3 3413.06  227.68
   0  -2   3 3200.58  227.68
  -1   2  -3  692.03   47.60
  -1   2  -3  712.13   48.60
   1  -2   3  687.83   48.60
   1  -2   3  644.34   47.50
  -2   2  -3   47.00    5.20
  -2   2  -3   44.60    4.70
   2  -2   3   42.10    4.50
   2  -2   3   44.80    5.10
  -3   2  -3   43.80    5.60
  -3   2  -3   36.30    5.70
   3  -2   3   45.10    5.30
  -4   2  -3   -0.40    2.00
  -4   2  -3    0.90    1.80
  -4   2  -3    1.60    1.90
   4  -2   3   -1.20    1.70
  -5   2  -3  170.28   13.70
  -5   2  -3  126.19   13.20
  -5   2  -3  142.89   14.10
   5  -2   3  142.99   14.00
   6  -2   3   59.89   10.30
  -7   2  -3    8.80    4.50
   7  -2   3   17.90    6.50
  -8   2  -3   18.70    7.20
  -8  -1   3   44.00    9.80
   7   1  -3   -0.50    6.40
  -7  -1   3    1.40    4.10
   6   1  -3  100.19   12.60
  -6  -1   3  117.89   14.90
   5   1  -3   50.39    8.30
  -5  -1   3   39.30    7.40
   4   1  -3  169.68   15.30
  -4  -1   3  132.29   13.20
   3   1  -3    3.00    1.70
  -3  -1   3   -0.10    1.40
   2   1  -3    8.00    2.20
  -2  -1   3    8.30    2.10
   1   1  -3 9999.00  685.03
   0   1  -3  707.33   48.10
   0   1  -3  685.23   48.90
   0   1  -3  735.33   48.20
   0  -1   3  652.23   48.90
  -1   1  -3 7809.22  535.95
  -2   1  -3  208.48   16.60
  -2   1  -3  215.18   16.30
  -2   1  -3  193.68   16.30
   2  -1   3  225.28   16.30
  -3   1  -3    5.70    2.40
  -3   1  -3   -1.80    1.20
  -3   1  -3    1.70    2.30
   3  -1   3    5.00    2.10
  -4   1  -3  500.05   35.90
  -4   1  -3  433.56   35.90
  -4   1  -3  496.25   35.70
  -5   1  -3  936.91   63.29
  -5   1  -3  851.61   63.89
   5  -1   3  808.92   63.69
  -6   1  -3   44.40    7.70
  -6   1  -3   44.70    8.00
   6  -1   3   35.40    7.30
  -7   1  -3  151.58   16.30
   7  -1   3  128.89   16.20
  -8   1  -3    4.30    5.60
  -8   0   3   29.30    7.60
   7   0  -3   11.40    6.10
  -7   0   3   20.70    5.80
   6   0  -3    6.40    4.40
   5   0  -3    1.40    3.30
  -5   0   3   -4.00    2.20
   4   0  -3  121.59   19.10
  -4   0   3  124.69   11.70
   3   0  -3  205.78   16.50
  -3   0   3  199.98   16.40
   2   0  -3   69.19    6.30
  -2   0   3   59.49    6.00
   1   0  -3   18.00    2.40
  -1   0   3   18.40    2.30
   0   0   3  517.65   34.20
   0   0   3  456.55   34.60
  -1   0  -3 4150.08  297.77
  -1   0  -3 4480.35  298.47
   1   0   3 4171.28  297.77
   1   0   3 4547.54  298.47
  -2   0  -3  153.58   12.40
  -2   0  -3  147.89   12.40
   2   0   3  154.58   12.70
   2   0   3  152.98   12.30
  -3   0  -3   44.60    5.30
  -3   0  -3   41.40    6.30
   3   0   3   48.70    5.70
   3   0   3   44.00    5.50
  -4   0  -3  899.71   62.79
  -4   0  -3  908.21   61.89
   4   0   3  886.21   62.19
   4   0   3  749.92   62.29
  -5   0  -3   72.39    8.40
  -5   0  -3   58.19    7.30
   5   0   3   52.39    9.10
  -6   0  -3   38.80    7.70
  -6   0  -3   37.80    7.50
  -7   0  -3   46.20    9.40
  -8   0  -3   15.80   12.90
  -8   1   3   34.50    8.00
   7  -1  -3  118.69   16.20
  -7   1   3   89.99   12.00
   6  -1  -3  460.75   37.00
   5  -1  -3   71.79   10.50
  -5   1   3   53.59    8.80
   4  -1  -3  175.08   16.40
  -4   1   3  151.18   14.10
   3  -1  -3  384.66   28.90
  -3   1   3  378.86   28.70
   2  -1  -3  214.08   16.40
  -2   1   3  205.58   16.20
   1  -1  -3  428.36   31.20
  -1   1   3  445.26   31.30
   0  -1  -3   82.59    7.80
   0  -1  -3  112.09    7.90
   0   1   3   84.69    8.20
   0   1   3  108.59    7.80
  -1  -1  -3 5973.40  419.36
   1   1   3 6233.78  419.56
  -2  -1  -3 2552.24  162.38
  -2  -1  -3 2191.68  161.88
   2   1   3 2205.78  162.08
   2   1   3 2394.66  161.98
  -3  -1  -3   81.29    8.30
  -3  -1  -3  101.89    9.30
   3   1   3   81.79    8.60
  -4  -1  -3  589.04   42.30
  -4  -1  -3  523.55   40.80
   4   1   3  573.24   42.10
   4   1   3  550.14   41.60
  -5  -1  -3   28.90    6.40
   5   1   3   23.90    5.10
   5   1   3   33.20    6.10
  -6  -1  -3    3.40    3.00
  -6  -1  -3    4.40    3.30
   6   1   3    2.40    3.40
  -7  -1  -3   84.79   13.40
  -8  -1  -3    7.10    6.60
  -8   2   3    1.10    5.50
   7  -2  -3   16.40    7.20
  -7   2   3    5.10    4.50
   6  -2  -3 2096.39  152.18
  -6   2   3 2192.98  152.58
   5  -2  -3  272.77   23.40
   4  -2  -3   36.20    6.10
  -4   2   3   35.90    6.20
   3  -2  -3   85.99    9.00
  -3   2   3   99.59    9.00
   2  -2  -3   98.59    8.70
  -2   2   3   94.29    8.40
   1  -2  -3   56.69    5.20
   1  -2  -3   56.79    5.00
  -1   2   3   53.89    5.00
  -1   2   3   50.59    5.10
   0  -2  -3    4.20    1.60
   0  -2  -3    8.50    1.90
   0   2   3    4.50    1.40
   0   2   3    5.70    1.50
  -1  -2  -3 1585.24  105.79
  -1  -2  -3 1380.76  105.29
   1   2   3 1626.64  106.19
   1   2   3 1475.35  105.39
  -2  -2  -3   31.10    4.10
   2   2   3   20.60    4.30
  -3  -2  -3 2499.75  182.38
  -3  -2  -3 2532.75  181.88
   3   2   3 2891.21  182.78
   3   2   3 2558.94  182.48
  -4  -2  -3    2.80    2.90
  -4  -2  -3    3.80    2.30
   4   2   3   -1.00    2.00
   4   2   3    2.60    2.30
  -5  -2  -3    2.70    2.80
  -5  -2  -3    1.60    2.90
   5   2   3    0.40    3.00
  -6  -2  -3   13.10    4.50
  -6  -2  -3   16.80    5.80
   6   2   3    9.40    4.60
   6   2   3    8.40    5.00
  -7  -2  -3   10.30    4.50
  -7  -2  -3    5.80    4.50
   7   2   3    5.30    5.10
  -8  -2  -3   -4.70    6.00
  -8   3   3   34.60    7.80
   7  -3  -3   53.89   10.90
  -7   3   3   44.70    9.20
   6  -3  -3  714.43   57.49
  -6   3   3  807.82   57.69
   5  -3  -3   29.20    6.70
  -5   3   3   37.40    6.80
   4  -3  -3   23.80    5.20
  -4   3   3   29.60    5.40
   3  -3  -3 3248.88  219.98
  -3   3   3 3089.69  219.58
   2  -3  -3   25.20    4.10
   2  -3  -3   18.20    3.00
  -2   3   3   12.00    2.60
  -2   3   3   18.80    3.20
   1  -3  -3 3987.30  290.17
   1  -3  -3 4434.76  290.47
  -1   3   3 4130.69  290.27
  -1   3   3 4317.37  290.47
   0  -3  -3    5.90    2.00
   0  -3  -3    5.10    1.60
  -1  -3  -3 2268.47  148.79
  -1  -3  -3 1930.61  148.19
   1   3   3 2372.26  149.19
   1   3   3 1988.40  148.09
  -2  -3  -3   83.09    8.00
  -2  -3  -3   82.89    8.20
   2   3   3   75.39    8.30
   2   3   3   82.39    7.90
  -3  -3  -3  668.13   52.09
   3   3   3  805.92   52.89
   3   3   3  666.83   51.79
  -4  -3  -3   38.40    6.00
  -4  -3  -3   27.00    5.90
   4   3   3   30.40    6.20
  -5  -3  -3  214.78   18.10
  -5  -3  -3  179.88   21.20
   5   3   3  241.08   19.90
   5   3   3  200.28   19.00
  -6  -3  -3    8.30    5.10
  -6  -3  -3    6.90    4.20
   6   3   3    2.50    5.40
   6   3   3    9.40    4.80
  -7  -3  -3    8.60    5.60
  -7  -3  -3   -0.80    5.20
   7   3   3    5.40    5.50
  -8   4   3   -1.50    6.40
  -7   4   3    4.10    4.40
   6  -4  -3   20.50    7.00
  -6   4   3   13.70    4.70
   5  -4  -3    1.50    4.20
  -5   4   3    1.20    2.20
   4  -4  -3    0.90    3.20
  -4   4   3    0.60    1.80
   3  -4  -3  318.77   26.40
   3  -4  -3  369.16   25.30
  -3   4   3  352.66   26.00
  -3   4   3  303.67   25.60
   2  -4  -3  113.39   10.00
   2  -4  -3  109.09    9.50
  -2   4   3   98.39    9.30
  -2   4   3  106.19    9.60
   1  -4  -3  532.75   35.70
   1  -4  -3  499.35   35.60
   1  -4  -3  433.36   35.40
  -1   4   3  486.65   35.90
   0  -4  -3  231.58   19.10
   0  -4  -3  258.17   19.50
   0  -4  -3  255.27   19.10
   0   4   3  250.67   19.70
  -1  -4  -3  364.76   25.10
  -1  -4  -3  296.97   24.30
   1   4   3  294.67   24.10
   1   4   3  337.67   25.40
  -2  -4  -3  205.88   17.80
  -2  -4  -3  220.88   18.00
   2   4   3  200.78   18.40
   2   4   3  249.08   18.20
  -3  -4  -3   54.49    6.70
  -3  -4  -3   56.69    7.10
   3   4   3   44.90    7.30
   3   4   3   32.40    6.20
  -4  -4  -3  867.91   62.19
  -4  -4  -3  800.92   63.19
   4   4   3  896.81   63.59
  -5  -4  -3   57.39    8.30
  -5  -4  -3   54.09   10.00
   5   4   3   53.39    9.40
   5   4   3   61.49    9.90
  -6  -4  -3    5.10    5.00
  -6  -4  -3    2.20    4.50
   6   4   3    4.50    4.30
  -7  -4  -3    1.30    5.90
  -7  -4  -3  -15.50    6.00
   7   4   3    1.50    6.00
  -8   5   3   32.50    8.60
  -7   5   3  133.29   15.00
   6  -5  -3   34.20    8.40
  -6   5   3   28.30    5.70
   5  -5  -3   40.50    7.30
  -5   5   3   20.40    4.90
   4  -5  -3   73.89    8.80
   4  -5  -3   78.29    9.90
  -4   5   3   95.39    8.70
  -4   5   3   94.89    9.40
   3  -5  -3   83.09    8.80
   3  -5  -3   78.99    9.70
  -3   5   3   96.29    8.90
  -3   5   3  115.99    9.70
   2  -5  -3    2.80    2.10
   2  -5  -3   -0.50    1.80
  -2   5   3    0.70    1.10
  -2   5   3    0.60    1.90
   1  -5  -3  482.85   36.80
   1  -5  -3  503.85   36.90
   1  -5  -3  492.65   37.90
  -1   5   3  526.65   37.50
   0  -5  -3   17.40    3.60
   0   5   3   18.70    4.40
  -1  -5  -3  218.88   16.90
  -1  -5  -3  176.88   16.80
   1   5   3  205.68   17.60
   1   5   3  211.58   16.70
  -2  -5  -3  184.88   15.90
  -2  -5  -3  200.08   16.20
   2   5   3  161.98   15.20
   2   5   3  189.08   16.80
  -3  -5  -3   44.80    7.50
  -3  -5  -3   39.90    6.30
   3   5   3   41.60    7.70
   3   5   3   32.90    5.40
  -4  -5  -3    9.90    4.20
  -4  -5  -3   12.00    4.30
   4   5   3   15.40    4.10
   4   5   3    2.40    3.80
  -5  -5  -3    9.30    4.50
  -5  -5  -3   12.90    6.10
   5   5   3    6.20    5.10
  -6  -5  -3    7.80    6.40
  -6  -5  -3    1.70    5.50
   6   5   3    4.20    5.70
  -8   6   3   78.99   12.60
  -7   6   3   -2.50    4.30
   6  -6  -3   18.40    8.30
  -6   6   3   16.40    4.70
   5  -6  -3   32.00    6.70
  -5   6   3   18.80    4.60
  -5   6   3   20.40    9.10
   4  -6  -3   24.70    5.60
   4  -6  -3   27.70    5.90
  -4   6   3   24.60    4.70
  -4   6   3   25.70    5.30
   3  -6  -3   69.99    9.20
   3  -6  -3  116.09   10.70
  -3   6   3   82.79    9.20
  -3   6   3  106.19    9.60
   2  -6  -3    1.70    2.30
   2  -6  -3    5.40    2.30
  -2   6   3    1.50    2.20
   1  -6  -3   60.39    6.30
   1  -6  -3   35.60    6.40
   1  -6  -3   48.60    6.40
  -1   6   3   44.30    7.20
   0  -6  -3   53.49    7.60
   0  -6  -3   44.40    5.80
   0   6   3   50.39    6.70
  -1  -6  -3   84.89   10.30
  -1  -6  -3  118.09   10.70
   1   6   3  111.99   10.00
  -2  -6  -3  112.49   11.60
  -2  -6  -3  125.39   12.00
   2   6   3  112.69   12.30
   2   6   3  105.49   10.90
  -3  -6  -3   12.10    4.40
  -3  -6  -3   18.40    5.20
   3   6   3   13.00    4.30
   3   6   3   18.30    4.90
  -4  -6  -3    0.70    4.40
  -4  -6  -3    0.50    4.40
   4   6   3    4.80    3.40
   4   6   3   -3.40    3.60
  -5  -6  -3   52.29   10.00
  -5  -6  -3   48.50    8.60
   5   6   3   48.50   10.10
   5   6   3   55.99   10.20
  -6  -6  -3   19.40    7.70
   6   6   3    7.20    6.40
  -7   7   3   26.70    7.40
   6  -7  -3   30.20    9.70
  -6   7   3   18.50    6.00
   5  -7  -3   24.90    7.30
   5  -7  -3   31.00    6.80
  -5   7   3   27.30    5.80
  -5   7   3   20.40    5.20
   4  -7  -3   18.00    5.60
   4  -7  -3   17.70    5.80
  -4   7   3   18.30    4.40
  -4   7   3   27.20    5.30
   3  -7  -3    3.00    3.60
   3  -7  -3    3.10    4.40
  -3   7   3    2.30    2.00
  -3   7   3    1.90    3.00
   2  -7  -3  835.52   60.89
   2  -7  -3  948.91   61.39
   2  -7  -3  795.52   60.99
  -2   7   3  767.32   61.09
   1  -7  -3 1165.58   75.99
   1  -7  -3 1067.39   76.49
   1  -7  -3  977.70   75.49
  -1   7   3 1020.20   76.69
   0  -7  -3  205.18   19.80
   0  -7  -3  280.07   20.50
   0  -7  -3  240.98   20.90
   0   7   3  262.07   21.50
  -1  -7  -3   25.40    5.50
  -1  -7  -3   20.90    5.00
   1   7   3   34.60    7.20
  -2  -7  -3   28.50    6.90
  -2  -7  -3   50.29   11.50
   2   7   3   46.30    8.40
   2   7   3   30.50    6.40
  -3  -7  -3   15.90    5.80
  -3  -7  -3   12.40    5.20
   3   7   3   12.10    4.80
   3   7   3   19.60    5.70
  -4  -7  -3  -10.50    4.50
   4   7   3   -1.70    4.20
   4   7   3    1.80    4.80
  -5  -7  -3   20.50    8.20
   5   7   3   21.30    8.10
  -6   8   3    2.90    4.80
   5  -8  -3   27.10    7.50
   5  -8  -3   32.60    9.70
  -5   8   3   32.90    6.90
  -5   8   3   28.80    6.50
   4  -8  -3   -1.30    4.70
   4  -8  -3    3.50    5.30
  -4   8   3    7.70    3.80
  -4   8   3    2.60    3.70
   3  -8  -3   28.50    6.90
   3  -8  -3   44.10    7.50
   3  -8  -3   29.00    7.10
   2  -8  -3  143.79   13.80
   2  -8  -3  147.09   14.80
   2  -8  -3  152.78   14.50
  -2   8   3  135.29   14.70
   1  -8  -3  155.38   15.60
   1  -8  -3  187.78   15.20
   1  -8  -3  134.29   14.30
  -1   8   3  168.68   16.10
   0  -8  -3  293.87   26.60
   0  -8  -3  356.66   28.20
   0   8   3  355.16   28.30
  -1  -8  -3    8.60    4.90
  -1  -8  -3   12.80    5.00
  -1  -8  -3    8.70    4.80
   1   8   3   12.60    5.00
  -2  -8  -3   28.30    7.30
   2   8   3   24.70    6.80
   2   8   3   13.50    4.60
  -3  -8  -3    9.30    6.50
   3   8   3   11.60    6.00
   3   8   3   10.30    4.70
  -4  -8  -3    6.60    7.20
   4   8   3   -5.00    5.90
   6  -9  -3    2.60    9.10
  -6   9   3   -3.00    6.00
  -6   9   3    2.10    4.70
   5  -9  -3    2.10    7.50
   5  -9  -3    6.90    9.40
  -5   9   3   16.80    5.00
  -5   9   3    7.80    6.00
   4  -9  -3   18.10    8.20
   4  -9  -3    6.40    6.90
  -4   9   3   18.90    6.30
   3  -9  -3   -0.50    3.70
   3  -9  -3    4.00    6.30
   3  -9  -3    5.90    6.20
  -3   9   3    4.20    5.30
   2  -9  -3   60.79    9.40
   2  -9  -3   59.89   10.10
   2  -9  -3   77.49   10.20
  -2   9   3   36.90    8.60
   1  -9  -3    6.70    5.60
   1  -9  -3   18.60    5.20
   1  -9  -3   12.70    5.30
  -1   9   3   19.70    6.20
   0  -9  -3  191.88   16.50
   0  -9  -3  147.49   15.20
   0   9   3  147.39   16.50
  -1  -9  -3    4.60    4.90
  -1  -9  -3    3.10    4.10
   1   9   3    6.70    5.50
  -2  -9  -3   30.30    7.70
   2   9   3   31.60    8.90
  -3  -9  -3   61.39   11.90
   3   9   3   51.69   16.50
   3   9   3   59.79    9.40
  -5  10   3   40.90    9.50
   4 -10  -3    6.60    5.20
   4 -10  -3   11.00    8.60
  -4  10   3   -4.20    5.80
   3 -10  -3    3.20    4.40
   3 -10  -3   -2.10    6.60
  -3  10   3    1.20    5.90
   2 -10  -3   14.70    6.80
   2 -10  -3    9.40    5.20
  -2  10   3   15.90    6.10
   1 -10  -3    4.40    4.50
   1 -10  -3   18.10    6.50
  -1  10   3   15.40    5.80
   0 -10  -3  117.19   14.30
   0 -10  -3   96.39   12.80
   0  10   3  114.19   15.20
  -1 -10  -3   24.00    7.00
  -1 -10  -3   11.00    7.30
   1  10   3    4.50    6.90
  -2 -10  -3    5.40    7.30
  -2 -10  -3  -10.40    7.40
   2  10   3    3.10    6.80
   3 -11  -3   26.40   11.00
  -3  11   3   15.00    8.20
   2 -11  -3    4.10    5.90
   2 -11  -3   -1.80    7.70
  -2  11   3    5.20    7.30
   1 -11  -3   -1.50    6.30
   1 -11  -3    3.00    7.60
  -1  11   3   -3.30    7.30
   0 -11  -3   20.20    6.90
   0  11   3   24.00    9.20
  -1  12  -4    1.00    7.50
  -2  12  -4   -1.50    6.60
   2  11  -4   -3.00    6.90
   1  11  -4   -0.80    8.60
   0  11  -4   -0.30    5.60
  -1  11  -4   15.90    6.40
  -2  11  -4   32.50    8.10
  -3  11  -4   33.00    8.30
  -4  11  -4    4.00    6.60
   4 -11   4   -5.10    4.10
   4 -11   4   -4.90    6.70
  -5  11  -4    5.20    4.70
   5 -11   4   13.80    9.40
   3  10  -4    0.10    6.20
   3  10  -4    1.60    4.00
  -3 -10   4    1.80    5.50
   2  10  -4    0.40    6.40
  -2 -10   4   15.30    4.30
  -2 -10   4   17.20    5.20
   1  10  -4  100.99   13.20
   0  10  -4   -7.10    4.40
  -1  10  -4    1.70    4.70
  -2  10  -4   54.89    9.30
  -3  10  -4  144.39   14.70
   3 -10   4  115.99   11.10
   3 -10   4  116.99   12.20
  -4  10  -4   -5.60    5.10
   4 -10   4    5.90    5.50
  -5  10  -4   -8.00    3.00
  -5  10  -4   -1.30    6.30
   5 -10   4    0.00    6.40
  -6  10  -4   13.30    5.20
  -6  10  -4    0.80    7.00
   6 -10   4   15.10   13.60
   4   9  -4    2.20    4.20
   4   9  -4    1.50    5.10
  -4  -9   4  -10.50    5.40
  -4  -9   4  -11.50    5.30
   3   9  -4   27.90    7.30
   3   9  -4   23.00    4.70
  -3  -9   4   35.50    6.90
  -3  -9   4   26.30    8.70
   2   9  -4   54.39    9.50
  -2  -9   4   49.50   10.00
  -2  -9   4   49.10    7.20
   1   9  -4   -1.30    3.60
  -1  -9   4    1.00    4.70
  -1  -9   4   -0.80    2.90
   0   9  -4   19.60    5.70
   0  -9   4   19.20    6.60
  -1   9  -4    1.60    3.50
   1  -9   4   -1.60    4.70
   2  -9   4  101.89    9.10
   2  -9   4  100.99   14.30
  -3   9  -4  183.08   17.70
   3  -9   4  169.48   19.20
   3  -9   4  200.48   16.10
  -4   9  -4   74.79   11.20
  -4   9  -4   73.19    8.00
   4  -9   4   82.69   10.00
   4  -9   4   88.79   13.60
  -5   9  -4   12.60    4.20
  -5   9  -4   12.80    5.70
   5  -9   4   13.80    6.20
   5  -9   4   18.90    8.70
  -6   9  -4    5.80    6.10
  -6   9  -4    6.00    4.70
   6  -9   4    9.40    7.70
   6  -9   4    0.40    9.60
  -7   9  -4   -9.20    5.30
   5   8  -4   24.60    7.60
   5   8  -4    8.80    5.70
  -5  -8   4   18.20    6.40
  -5  -8   4   18.80    7.60
   4   8  -4   -2.40    4.20
   4   8  -4    1.40    3.70
  -4  -8   4    2.50    5.10
  -4  -8   4   -0.40    5.40
  -4  -8   4    3.00    5.10
   3   8  -4   -4.60    2.90
   3   8  -4   -3.60    4.10
  -3  -8   4    1.90    3.70
  -3  -8   4   -3.70    5.00
   2   8  -4   20.00    3.60
   2   8  -4   11.50    4.70
  -2  -8   4   14.60    4.10
  -2  -8   4    4.70    4.90
  -1  -8   4   76.99    7.10
  -1  -8   4   98.69   11.20
   0   8  -4   22.30    5.10
   0  -8   4   17.90    5.90
  -1   8  -4    3.60    3.10
   1  -8   4    2.10    3.90
  -2   8  -4   50.19    8.00
   2  -8   4   46.50    5.10
   2  -8   4   52.39    9.60
  -3   8  -4  193.18   17.70
  -3   8  -4  211.78   15.50
   3  -8   4  202.68   16.30
   3  -8   4  155.98   18.40
  -4   8  -4   70.49    8.10
   4  -8   4  100.99   12.70
  -5   8  -4    1.30    3.10
  -5   8  -4   -2.70    4.30
   5  -8   4   -1.30    4.80
   5  -8   4    1.10    6.20
  -6   8  -4    3.40    5.10
  -6   8  -4    5.10    4.00
   6  -8   4   -4.60    8.60
   6  -8   4   -2.10    6.10
  -7   8  -4   -2.00    6.00
  -7   8  -4  -13.00    5.10
   7  -8   4    5.80    8.20
   7  -8   4   -2.30    9.70
   6   7  -4   17.20    5.90
   6   7  -4   -4.80    6.90
  -6  -7   4    7.20    6.40
  -6  -7   4    9.50    8.50
   5   7  -4   57.49    9.00
   5   7  -4   45.50    8.00
  -5  -7   4   46.80    8.60
   4   7  -4   12.60    4.30
   4   7  -4   12.90    5.10
  -4  -7   4   10.50    4.60
  -4  -7   4   11.80    5.00
   3   7  -4   22.30    4.90
   3   7  -4   21.20    5.50
  -3  -7   4   25.90    6.60
  -3  -7   4   31.90    5.90
   2   7  -4    2.20    1.70
   2   7  -4    0.00    2.60
  -2  -7   4   -1.70    3.10
   1   7  -4   49.60    7.60
  -1  -7   4   38.50    7.30
   0   7  -4   97.09   10.70
   0  -7   4  120.89   11.90
  -1   7  -4   -2.10    2.40
   1  -7   4   -3.10    2.70
  -2   7  -4  182.58   15.30
  -2   7  -4  161.48   12.70
   2  -7   4  160.38   15.70
  -3   7  -4  149.39   11.90
  -3   7  -4  134.89   13.50
   3  -7   4  136.59   14.40
   3  -7   4  145.49   12.40
  -4   7  -4  274.37   23.40
  -4   7  -4  291.87   22.40
   4  -7   4  274.87   24.60
   4  -7   4  281.87   23.30
  -5   7  -4  216.58   19.50
  -5   7  -4  245.08   20.40
   5  -7   4  238.78   20.40
   5  -7   4  214.88   21.70
  -6   7  -4   81.49   10.70
   6  -7   4   82.19   12.90
   6  -7   4   84.49   12.70
  -7   7  -4    6.30    5.00
  -7   7  -4   -3.70    5.20
   7  -7   4   -5.40    6.60
  -8   7  -4   -5.80    6.90
   6   6  -4   94.99   12.80
  -6  -6   4   81.79   11.10
  -6  -6   4   62.89   11.50
   5   6  -4   12.10    4.90
   5   6  -4   15.80    5.30
  -5  -6   4   19.50    6.30
  -5  -6   4   11.80    5.20
   4   6  -4  226.78   19.60
   4   6  -4  209.38   19.20
  -4  -6   4  234.78   19.50
  -4  -6   4  242.98   20.00
   3   6  -4  272.07   22.10
   3   6  -4  251.07   21.30
  -3  -6   4  300.47   22.00
  -3  -6   4  264.67   22.10
   2   6  -4    7.20    3.40
  -2  -6   4    9.20    3.70
  -2  -6   4    5.70    2.50
   1   6  -4   39.50    6.10
  -1  -6   4   42.60    4.40
  -1  -6   4   31.20    5.90
   0   6  -4  519.35   38.00
   0  -6   4  497.85   38.40
  -1   6  -4  703.83   50.09
   1  -6   4  662.53   50.49
  -2   6  -4   83.09    8.80
  -2   6  -4   89.89    7.10
   2  -6   4   81.59    9.40
   2  -6   4   77.69    7.40
  -3   6  -4    1.80    2.60
  -3   6  -4    3.30    2.80
   3  -6   4   -2.00    2.20
   3  -6   4    2.20    3.50
  -4   6  -4   29.20    5.20
  -4   6  -4   25.30    5.30
   4  -6   4   37.00    6.40
   4  -6   4   22.90    6.40
  -5   6  -4  190.68   16.60
  -5   6  -4  176.98   16.50
   5  -6   4  170.08   16.60
   5  -6   4  175.58   17.60
  -6   6  -4  142.39   14.60
  -6   6  -4  167.78   19.20
   6  -6   4  144.09   16.40
   6  -6   4  133.99   15.70
  -7   6  -4    2.20    5.00
  -7   6  -4    7.10    5.30
  -7   6  -4    8.10    5.90
   7  -6   4    2.30    6.30
  -8   6  -4   27.80    8.40
  -7  -5   4   -7.70    6.30
   6   5  -4    5.80    6.00
  -6  -5   4   -0.90    4.30
   5   5  -4    9.30    4.90
  -5  -5   4   14.40    4.50
  -5  -5   4   13.30    5.00
   4   5  -4   22.80    4.70
  -4  -5   4   18.40    4.90
  -4  -5   4   22.40    4.90
   3   5  -4    3.80    2.40
   3   5  -4    4.70    2.30
  -3  -5   4    7.90    3.10
  -3  -5   4    5.30    2.70
   2   5  -4  160.38   13.50
   2   5  -4  150.38   12.50
  -2  -5   4  156.08   12.70
  -2  -5   4  161.28   13.80
   1   5  -4   29.90    3.10
   1   5  -4   38.10    5.50
  -1  -5   4   39.60    5.70
   0   5  -4 3502.85  246.78
   0  -5   4 3636.44  247.28
  -1   5  -4   55.99    6.40
   1  -5   4   46.90    6.40
  -2   5  -4 1073.69   73.29
  -2   5  -4 1045.70   74.99
   2  -5   4 1014.20   73.39
   2  -5   4 1072.29   75.59
  -3   5  -4  315.77   25.50
   3  -5   4  336.57   24.90
  -4   5  -4  452.85   33.00
  -4   5  -4  457.35   33.40
   4  -5   4  405.96   33.80
   4  -5   4  413.26   32.80
  -5   5  -4   35.60    7.00
  -5   5  -4   41.00    7.30
   5  -5   4   55.09    8.70
   5  -5   4   47.80    8.60
  -6   5  -4   31.10    6.90
  -6   5  -4   32.20    8.10
   6  -5   4   21.90    6.70
  -7   5  -4  127.69   15.10
  -7   5  -4  134.39   14.70
  -7   5  -4  101.59   12.90
   7  -5   4  117.69   15.00
  -8   5  -4   -2.60    6.10
  -7  -4   4   11.20    5.90
   6   4  -4   -0.60    5.00
  -6  -4   4   -0.60    3.90
   5   4  -4   -1.20    3.50
  -5  -4   4    3.80    3.30
   4   4  -4   64.49    8.10
  -4  -4   4   60.19    8.00
   3   4  -4   11.40    3.10
   3   4  -4   15.80    3.40
  -3  -4   4    9.00    2.80
  -3  -4   4   11.00    3.10
   2   4  -4   29.50    4.60
   2   4  -4   36.10    4.60
  -2  -4   4   37.30    4.50
  -2  -4   4   40.20    5.40
   1   4  -4  230.58   16.10
  -1  -4   4  212.68   16.20
  -1  -4   4  174.08   14.60
   0   4  -4   37.50    4.70
   0  -4   4   39.10    5.20
  -1   4  -4    6.80    2.30
   1  -4   4    9.80    3.10
  -2   4  -4  130.39   11.70
   2  -4   4  135.89   12.10
   2  -4   4  125.39   10.40
  -3   4  -4   88.79    9.10
   3  -4   4   87.99    9.60
   3  -4   4   88.89    8.50
  -4   4  -4  312.47   23.80
  -4   4  -4  289.97   23.40
   4  -4   4  291.07   24.20
   4  -4   4  281.67   23.30
  -5   4  -4   26.30    5.40
  -5   4  -4   17.60    5.20
   5  -4   4   13.90    4.50
  -6   4  -4  104.89   11.50
  -6   4  -4  102.59   12.20
  -6   4  -4   97.59   11.90
   6  -4   4   95.29   11.90
  -7   4  -4  283.37   27.50
   7  -4   4  345.77   28.30
  -8   4  -4   17.70    7.20
  -8  -3   4    9.90    7.80
  -7  -3   4    4.70    5.60
   6   3  -4  390.46   32.40
  -6  -3   4  390.46   32.20
   5   3  -4  326.17   26.90
  -5  -3   4  324.77   26.80
   4   3  -4  696.73   49.00
  -4  -3   4  613.44   48.10
   3   3  -4  370.66   29.00
  -3  -3   4  398.66   29.10
   2   3  -4  118.89   10.00
   2   3  -4  130.19   10.40
  -2  -3   4  126.69   10.30
  -2  -3   4  120.09   10.20
   1   3  -4  415.66   28.50
   1   3  -4  422.06   29.30
  -1  -3   4  412.66   29.50
  -1  -3   4  365.46   28.40
   0   3  -4  191.58   15.00
   0  -3   4  191.48   15.30
  -1   3  -4   10.70    2.80
  -1   3  -4    7.40    1.40
   1  -3   4    9.60    2.70
   1  -3   4    8.80    1.70
  -2   3  -4 1549.34  105.89
   2  -3   4 1487.45  106.99
   2  -3   4 1526.85  105.79
  -3   3  -4  229.78   20.50
  -3   3  -4  282.47   21.30
   3  -3   4  289.07   21.60
   3  -3   4  261.27   20.50
  -4   3  -4  691.13   55.09
  -4   3  -4  789.62   55.49
   4  -3   4  794.02   55.49
  -5   3  -4   58.59    8.00
  -5   3  -4   58.19    8.90
  -5   3  -4   68.79    9.20
   5  -3   4   49.99    8.70
  -6   3  -4    5.10    3.90
  -6   3  -4    6.60    4.20
   6  -3   4    2.30    3.50
  -7   3  -4    6.10    5.00
   7  -3   4    7.60    5.80
  -8   3  -4   -3.20    5.40
  -8  -2   4   -1.20    8.80
   7   2  -4   28.80    8.00
  -7  -2   4   10.40    5.60
   6   2  -4  171.38   17.90
  -6  -2   4  188.88   17.80
   5   2  -4   22.00    5.50
  -5  -2   4   15.30    4.70
  -4  -2   4  625.94   46.40
   3   2  -4  618.44   44.40
  -3  -2   4  596.24   44.10
   2   2  -4 1350.76   91.89
  -2  -2   4 1280.57   91.69
   1   2  -4 1119.09   76.29
   1   2  -4 1075.19   76.49
  -1  -2   4 1103.29   76.79
  -1  -2   4 1100.29   76.19
   0   2  -4 2890.31  203.48
   0   2  -4 3101.49  204.88
   0  -2   4 2917.41  204.88
  -1   2  -4 2522.65  168.78
  -1   2  -4 2534.65  167.58
   1  -2   4 2221.48  167.38
   1  -2   4 2465.95  168.88
  -2   2  -4  600.64   45.30
  -2   2  -4  683.13   46.30
   2  -2   4  662.83   46.40
   2  -2   4  605.94   45.20
  -3   2  -4 1787.22  134.19
  -3   2  -4 1925.71  134.29
  -3   2  -4 1967.20  134.19
   3  -2   4 1996.40  134.09
  -4   2  -4  337.47   24.60
  -4   2  -4  305.87   24.30
  -4   2  -4  269.07   23.80
  -5   2  -4   -0.40    2.80
  -5   2  -4    3.00    2.80
  -5   2  -4    4.20    3.30
   5  -2   4   -1.00    2.40
  -6   2  -4   19.50    5.70
  -6   2  -4   13.60    4.80
   6  -2   4   16.20    5.30
  -7   2  -4    4.50    4.30
   7  -2   4    5.30    4.90
  -8   2  -4   -0.70    5.80
  -8  -1   4  100.29   15.50
   7   1  -4   27.80    8.90
  -7  -1   4   23.20    6.30
   6   1  -4    6.30    5.20
  -6  -1   4   -0.10    4.10
   5   1  -4   11.90    4.60
  -5  -1   4   10.30    4.00
  -4  -1   4  465.05   35.30
   3   1  -4 1876.61  135.39
  -3  -1   4 2000.50  135.39
   2   1  -4   14.40    2.90
  -2  -1   4   13.90    2.60
   1   1  -4 4861.11  331.07
   1   1  -4 4852.41  331.07
  -1  -1   4 4723.33  331.17
  -1  -1   4 4850.71  330.97
   0   1  -4 8174.58  511.95
   0  -1   4 6743.33  511.85
  -1   1  -4 7015.90  473.65
  -1   1  -4 6704.63  474.55
  -1   1  -4 6995.80  474.45
  -2   1  -4   31.80    3.80
  -2   1  -4   27.10    4.70
  -2   1  -4   25.50    4.50
   2  -1   4   25.00    3.30
  -3   1  -4   38.30    5.70
  -3   1  -4   30.60    5.40
  -3   1  -4   31.20    5.70
   3  -1   4   34.40    5.50
  -4   1  -4   13.70    3.70
  -4   1  -4    3.20    2.40
  -4   1  -4    1.40    2.70
   4  -1   4    2.70    2.20
  -5   1  -4    1.10    2.90
  -5   1  -4    2.70    2.40
  -5   1  -4   -0.30    2.50
   5  -1   4    3.30    3.20
  -6   1  -4    3.60    3.40
  -6   1  -4    9.40    3.70
  -6   1  -4    4.30    4.10
   6  -1   4   -4.10    3.00
  -7   1  -4  208.38   20.30
   7  -1   4  199.48   21.90
  -8   0   4   56.49   10.40
   7   0  -4   12.60    6.90
  -7   0   4   23.20    6.90
   6   0  -4   35.90    7.60
  -6   0   4   31.60    7.30
   5   0  -4   58.39    8.70
  -5   0   4   55.89    7.60
   4   0  -4   10.10    3.90
  -4   0   4   15.70    4.00
   3   0  -4    1.00    1.80
  -3   0   4    0.30    1.20
   2   0  -4    8.20    2.10
  -2   0   4   13.10    2.60
   1   0  -4  151.78   11.90
  -1   0   4  158.38   11.90
  -1   0   4  152.58   11.70
   0   0  -4 2262.17  150.18
   0   0  -4 2093.49  150.68
  -1   0  -4 1610.54  122.69
  -1   0  -4 1935.11  122.29
   1   0   4 1741.53  122.89
  -2   0  -4  825.92   56.79
  -2   0  -4  792.02   56.39
   2   0   4  806.22   56.29
   2   0   4  742.23   56.79
  -3   0  -4  233.88   18.20
  -3   0  -4  209.88   17.80
   3   0   4  203.98   17.90
   3   0   4  233.58   17.90
  -4   0  -4   15.60    4.30
  -4   0  -4   12.50    3.40
   4   0   4   14.50    4.00
   4   0   4   15.00    4.50
  -5   0  -4  118.19   12.70
  -5   0  -4  113.69   12.60
   5   0   4  127.59   12.80
  -6   0  -4   52.99    9.30
  -6   0  -4   65.59    9.90
   6   0   4   62.09   10.50
  -7   0  -4   18.20    5.80
  -8   0  -4    5.40    6.30
  -8   1   4    5.90    5.00
   7  -1  -4  181.58   19.80
  -7   1   4  190.48   18.90
   6  -1  -4  113.69   13.20
  -6   1   4  103.99   12.20
   5  -1  -4  107.49   11.80
  -5   1   4  104.69   11.20
   4  -1  -4  560.84   42.60
  -4   1   4  575.24   42.40
   3  -1  -4   25.00    4.70
  -3   1   4   27.00    4.40
   2  -1  -4  625.74   45.00
  -2   1   4  626.54   44.90
   1  -1  -4  283.37   21.00
   1  -1  -4  265.47   20.60
  -1   1   4  283.47   20.90
  -1   1   4  308.97   21.10
   0  -1  -4   38.90    4.40
   0  -1  -4   48.50    4.30
   0   1   4   40.00    4.00
   0   1   4   37.20    4.40
  -1  -1  -4 1156.98   88.49
  -1  -1  -4 1357.46   88.29
   1   1   4 1150.78   88.49
   1   1   4 1381.96   88.19
  -2  -1  -4 1376.36  105.09
  -2  -1  -4 1624.24  105.29
  -3  -1  -4 1072.19   75.39
   3   1   4 1107.19   75.29
   3   1   4  982.50   75.29
  -4  -1  -4  153.18   13.40
  -4  -1  -4  131.29   13.50
   4   1   4  139.89   13.80
   4   1   4  163.18   13.90
  -5  -1  -4    3.20    2.70
  -5  -1  -4    0.10    3.00
   5   1   4    5.50    3.20
   5   1   4    2.00    3.60
  -6  -1  -4    1.20    3.40
  -6  -1  -4    2.60    3.50
   6   1   4    4.20    4.00
   6   1   4    5.20    4.00
  -7  -1  -4   55.59    8.20
  -7  -1  -4   53.69   11.00
  -8  -1  -4    6.00    6.40
  -8  -1  -4    5.80    8.20
  -8   2   4   31.20    8.30
   7  -2  -4   76.89   12.90
  -7   2   4   48.30    9.20
   6  -2  -4   28.20    6.60
  -6   2   4   18.80    5.70
   5  -2  -4  649.43   51.49
  -5   2   4  723.43   51.59
   4  -2  -4  247.38   21.10
  -4   2   4  258.97   20.80
   3  -2  -4 1307.47   90.79
  -3   2   4 1256.27   90.39
   2  -2  -4  297.77   23.00
  -2   2   4  304.57   22.00
   1  -2  -4   74.49    6.70
   1  -2  -4   78.39    6.60
  -1   2   4   70.59    6.60
  -1   2   4   67.49    6.60
   0  -2  -4  161.78   14.40
   0  -2  -4  206.18   15.00
   0   2   4  205.78   15.30
  -1  -2  -4  527.65   41.10
  -1  -2  -4  550.04   42.10
   1   2   4  634.14   41.00
   1   2   4  555.54   41.60
  -2  -2  -4 1756.72  125.89
  -2  -2  -4 1814.92  126.09
   2   2   4 1832.42  126.49
  -3  -2  -4   19.30    4.10
   3   2   4   12.20    3.20
  -4  -2  -4  218.78   20.70
  -4  -2  -4  244.28   20.30
   4   2   4  273.47   21.60
   4   2   4  261.97   21.20
  -5  -2  -4   39.20    6.60
  -5  -2  -4   39.60    8.60
   5   2   4   49.20    8.20
  -6  -2  -4   -4.70    3.60
  -6  -2  -4   -1.40    3.40
   6   2   4   -6.80    3.80
   6   2   4    2.60    3.60
  -7  -2  -4   -0.90    4.90
  -7  -2  -4   -2.30    4.80
  -8  -2  -4   14.00    7.70
  -8  -2  -4   18.50    8.10
  -8   3   4   19.60    7.70
  -7   3   4  178.18   18.20
   6  -3  -4   19.70    6.20
  -6   3   4   11.10    4.30
   5  -3  -4    4.30    4.40
  -5   3   4   14.30    4.40
   4  -3  -4    3.10    2.90
  -4   3   4   11.30    3.30
   3  -3  -4  103.39   10.90
  -3   3   4  123.99   10.60
   2  -3  -4 4625.14  326.57
   2  -3  -4 4807.52  327.67
  -2   3   4 4809.12  326.77
  -2   3   4 4758.12  327.37
   1  -3  -4   17.80    3.10
   1  -3  -4   14.40    3.00
  -1   3   4   18.20    3.10
   0  -3  -4  428.16   30.10
   0  -3  -4  392.86   30.20
   0   3   4  401.96   30.50
  -1  -3  -4  217.28   17.20
  -1  -3  -4  198.08   17.20
   1   3   4  242.98   17.10
   1   3   4  200.88   17.60
  -2  -3  -4  157.98   13.50
   2   3   4  153.78   13.30
  -3  -3  -4   44.70    6.10
  -3  -3  -4   43.00    7.30
   3   3   4   41.50    7.10
   3   3   4   49.10    6.20
  -4  -3  -4  267.67   21.80
  -4  -3  -4  271.87   22.70
   4   3   4  242.88   21.90
   4   3   4  271.97   22.70
  -5  -3  -4   39.00    6.80
  -5  -3  -4   27.20    6.50
   5   3   4   27.70    5.80
   5   3   4   22.20    6.20
  -6  -3  -4   53.59    8.60
  -6  -3  -4   39.10    9.20
   6   3   4   45.90   10.00
  -7  -3  -4    6.10    5.70
  -7  -3  -4   -0.50    5.20
   7   3   4    0.30    5.20
  -8   4   4    8.30    6.20
  -7   4   4   25.40    5.60
   6  -4  -4   15.50    7.00
  -6   4   4   12.70    4.40
   5  -4  -4    8.30    4.40
  -5   4   4    8.70    3.10
   4  -4  -4   32.10    6.00
  -4   4   4   32.30    5.50
   3  -4  -4   14.90    4.10
  -3   4   4   12.30    2.90
   2  -4  -4  514.35   41.60
   2  -4  -4  627.04   41.30
  -2   4   4  566.54   41.30
  -2   4   4  567.04   41.60
   1  -4  -4   25.40    3.90
   1  -4  -4   26.30    4.30
   1  -4  -4   17.00    3.30
  -1   4   4   25.60    4.30
   0  -4  -4    5.90    1.80
   0  -4  -4    3.30    2.10
   0  -4  -4    1.60    1.50
   0   4   4    1.80    1.90
  -1  -4  -4   14.60    2.80
  -1  -4  -4    8.20    2.50
   1   4   4   15.70    3.10
   1   4   4    8.30    3.00
  -2  -4  -4    9.50    3.20
  -2  -4  -4    1.90    2.10
   2   4   4    6.70    2.90
  -3  -4  -4   33.30    5.90
  -3  -4  -4   27.70    5.20
   3   4   4   27.60    5.00
   3   4   4   28.80    6.00
  -4  -4  -4  113.49   12.90
  -4  -4  -4  121.19   12.10
   4   4   4  138.39   12.60
   4   4   4   96.79   12.40
  -5  -4  -4  539.35   42.90
  -6  -4  -4   13.00    5.60
  -6  -4  -4    6.90    6.10
   6   4   4   11.00    6.00
  -7  -4  -4    4.30    7.00
  -7  -4  -4   -2.20    7.00
   7   4   4    4.80    6.00
  -8   5   4   45.60    9.10
  -7   5   4   -3.30    4.30
   6  -5  -4    8.70    6.30
  -6   5   4    7.50    4.60
   5  -5  -4   -2.70    4.30
  -5   5   4    0.20    4.90
   4  -5  -4  357.86   28.00
  -4   5   4  326.07   27.00
   3  -5  -4  135.79   12.90
   3  -5  -4  120.19   11.70
  -3   5   4  139.89   12.00
  -3   5   4  139.89   12.30
   2  -5  -4    1.20    2.20
   2  -5  -4    2.30    2.00
  -2   5   4    0.70    1.70
  -2   5   4    0.40    1.50
   1  -5  -4   38.00    5.70
   1  -5  -4   19.30    4.30
   1  -5  -4   34.90    5.40
  -1   5   4   25.90    5.10
   0  -5  -4  927.61   69.89
   0  -5  -4 1022.90   70.59
   0   5   4  997.80   70.99
  -1  -5  -4   23.80    4.90
  -1  -5  -4   37.10    6.00
   1   5   4   20.10    4.20
  -2  -5  -4  165.68   14.40
  -2  -5  -4  144.19   13.90
   2   5   4  140.29   13.40
   2   5   4  167.38   15.00
  -3  -5  -4    0.90    3.00
  -3  -5  -4   -1.40    2.80
   3   5   4    1.80    2.90
   3   5   4    3.90    3.00
  -4  -5  -4    5.20    3.90
  -4  -5  -4    1.10    4.00
   4   5   4    5.20    3.30
   4   5   4    5.70    4.50
  -5  -5  -4    2.10    4.70
  -5  -5  -4    0.10    4.60
   5   5   4   13.00    5.30
   5   5   4    2.60    4.50
  -6  -5  -4   13.00    7.20
  -6  -5  -4   39.60   11.60
   6   5   4   25.50    8.20
  -8   6   4   41.50   10.50
  -7   6   4   47.20    9.30
   6  -6  -4   42.10    9.70
  -6   6   4   15.90    5.40
   5  -6  -4  209.68   19.70
  -5   6   4  188.38   18.00
   4  -6  -4   -1.60    3.80
   4  -6  -4   -1.00    3.50
  -4   6   4   -1.30    2.00
  -4   6   4    1.30    2.80
   3  -6  -4    4.40    3.20
   3  -6  -4   -3.40    2.60
  -3   6   4    1.90    2.40
  -3   6   4    1.70    1.80
   2  -6  -4  107.49   10.10
   2  -6  -4   86.99    9.50
   2  -6  -4   76.79    8.90
  -2   6   4   97.59   10.00
   1  -6  -4   60.99    7.40
   1  -6  -4   75.99    8.40
  -1   6   4   74.49    8.50
   0  -6  -4   35.50    5.70
   0  -6  -4   36.40    6.20
   0   6   4   44.70    7.40
  -1  -6  -4   77.99    9.30
  -1  -6  -4   95.09    9.10
   1   6   4   76.79    8.30
   1   6   4   67.29    9.50
  -2  -6  -4    9.00    4.60
  -2  -6  -4    4.60    2.50
   2   6   4    7.50    5.00
   2   6   4    5.60    2.90
  -3  -6  -4   70.59    9.00
  -3  -6  -4   46.90    9.30
   3   6   4   54.69    8.60
   3   6   4   54.89    9.50
  -4  -6  -4   -0.20    4.40
  -4  -6  -4    2.80    5.00
   4   6   4   -0.70    3.70
   4   6   4    4.20    4.70
  -5  -6  -4   31.80    8.60
   5   6   4   38.40    9.10
  -6  -6  -4   -9.70    7.40
   6   6   4    1.90    6.80
  -7   7   4   -0.70    4.40
  -6   7   4  309.97   26.90
   5  -7  -4  132.29   13.80
   5  -7  -4  140.59   16.50
  -5   7   4  113.89   12.80
   4  -7  -4   15.10    6.00
   4  -7  -4    5.40    4.80
  -4   7   4    3.40    3.60
   3  -7  -4    1.40    3.80
   3  -7  -4    0.30    4.10
  -3   7   4   -4.00    3.00
   2  -7  -4   17.20    4.70
   2  -7  -4    5.90    4.10
   2  -7  -4    3.00    3.00
  -2   7   4   11.80    4.30
   1  -7  -4   74.19    9.70
   1  -7  -4  114.39   11.30
  -1   7   4  101.19   11.00
   0  -7  -4   88.39    9.50
   0  -7  -4   68.19    8.50
   0  -7  -4   75.99    9.40
  -1  -7  -4   31.40    6.80
  -1  -7  -4   36.90    6.60
   1   7   4   41.00    8.10
  -2  -7  -4   10.80    4.10
  -2  -7  -4    6.00    4.00
   2   7   4    9.80    4.00
   2   7   4    6.50    5.00
  -3  -7  -4   41.00    8.30
  -3  -7  -4   51.99    9.00
   3   7   4   36.30   10.60
   3   7   4   41.20    8.40
  -4  -7  -4   33.10    9.70
   4   7   4   57.09    9.60
   4   7   4   66.99   11.40
  -5  -7  -4   -2.80    7.10
   5   7   4    1.60    7.20
  -6   8   4   44.60    9.60
   5  -8  -4   14.60    6.60
   5  -8  -4   11.10    7.90
  -5   8   4    7.30    3.90
  -5   8   4    4.10    5.10
   4  -8  -4  140.59   14.70
   4  -8  -4  134.49   22.20
  -4   8   4  149.88   13.70
  -4   8   4   99.79   16.70
   3  -8  -4    4.40    4.90
   3  -8  -4  -10.50    5.00
  -3   8   4    4.50    4.40
   2  -8  -4  227.38   20.90
   2  -8  -4  245.08   20.60
   2  -8  -4  240.48   20.80
  -2   8   4  238.08   21.10
   1  -8  -4  135.99   14.70
   1  -8  -4  134.89   16.90
   1  -8  -4  187.08   15.50
  -1   8   4  182.18   16.60
   0  -8  -4  108.79   10.90
   0  -8  -4   93.29   12.10
   0  -8  -4   91.69   11.20
   0   8   4  103.09   12.50
  -1  -8  -4   13.20    5.20
  -1  -8  -4    3.40    4.50
  -1  -8  -4    7.20    4.40
   1   8   4   16.40    6.00
  -2  -8  -4   21.50    6.40
   2   8   4    5.30    4.20
   2   8   4    4.50    5.50
  -3  -8  -4    3.10    5.60
   3   8   4    6.70    5.60
   3   8   4   -4.30    5.40
  -4  -8  -4   11.70    7.60
  -6   9   4   -7.60    6.50
  -6   9   4   -3.00    4.80
   5  -9  -4   36.60    9.60
  -5   9   4   33.80    8.10
  -5   9   4   29.80    6.50
   4  -9  -4    5.30    7.60
   4  -9  -4    9.50    6.70
  -4   9   4    3.80    5.30
   3  -9  -4   50.39    8.80
   3  -9  -4   76.69   15.90
   3  -9  -4   51.19   10.10
  -3   9   4   66.69   10.60
   2  -9  -4   43.90    8.90
   2  -9  -4   37.80    7.60
   2  -9  -4   43.10    8.50
  -2   9   4   38.70    8.50
   1  -9  -4  179.88   17.00
   1  -9  -4  158.38   16.50
  -1   9   4  176.58   17.70
   0  -9  -4    8.30    4.90
   0  -9  -4   12.20    5.10
   0   9   4    8.80    5.90
  -1  -9  -4  109.09   15.00
  -1  -9  -4   71.59   11.80
   1   9   4   73.09   13.00
  -2  -9  -4   -3.50    5.30
   2   9   4    8.60    6.60
  -3  -9  -4   -6.60    6.40
   3   9   4   -5.00    6.30
   4 -10  -4    3.00    5.10
  -4  10   4    1.20    6.60
   3 -10  -4    4.90    8.20
   3 -10  -4    6.40    5.50
  -3  10   4    9.00    6.70
   2 -10  -4   -2.70    4.20
   2 -10  -4   -1.70    6.30
  -2  10   4    5.30    6.20
   1 -10  -4   -4.40    5.10
   1 -10  -4    7.70    6.60
  -1  10   4    7.40    6.80
   0 -10  -4  102.59   12.80
   0 -10  -4   72.99   12.30
  -1 -10  -4   -3.30    7.30
  -1 -10  -4    6.00    6.50
   1  10   4   -3.30    6.40
  -2 -10  -4   23.30    8.80
   2  10   4   39.20   10.40
   0  12  -5    4.20    8.10
  -1  12  -5   -3.90    6.80
  -2  12  -5    5.50    8.10
   2  11  -5   -5.60    6.60
   0  11  -5    4.90    6.40
  -1  11  -5   -5.10    6.00
  -2  11  -5    2.20    5.20
  -3  11  -5   18.50    7.20
  -4  11  -5    1.00    7.30
   4 -11   5    2.90    3.80
  -5  11  -5   18.20    8.20
  -5  11  -5   11.70    4.80
   5 -11   5   14.80    8.30
   3  10  -5    7.80    6.60
  -3 -10   5   12.50    5.50
   2  10  -5   -0.90    5.10
  -2 -10   5    1.60    3.80
   1  10  -5   11.00    5.60
   0  10  -5    1.80    5.10
  -1  10  -5    2.80    5.10
  -2  10  -5   -0.90    4.70
  -3  10  -5   46.90    9.20
  -4  10  -5   16.80    4.00
  -4  10  -5   21.40    8.10
  -5  10  -5    1.70    5.70
  -5  10  -5    2.70    3.60
   5 -10   5    6.90    6.80
  -6  10  -5    5.90    7.40
  -6  10  -5   -1.50    4.70
   6 -10   5   -6.00    8.10
   4   9  -5   10.00    5.80
   4   9  -5    7.40    4.50
  -4  -9   5    6.40    6.10
   3   9  -5   11.00    5.60
   3   9  -5    2.40    4.50
  -3  -9   5   11.10    4.90
  -3  -9   5   16.40    6.80
   2   9  -5   12.40    5.70
  -2  -9   5    8.50    6.30
   1   9  -5   37.90    7.60
  -1  -9   5   30.00    7.40
   0   9  -5   13.90    4.80
   0  -9   5   16.00    6.20
  -1   9  -5   -4.40    3.70
   1  -9   5   -0.20    5.00
  -2   9  -5    4.00    4.10
   2  -9   5    9.80    6.20
  -3   9  -5   97.59   12.00
   3  -9   5  117.39   15.80
   3  -9   5   84.19    9.30
  -4   9  -5   28.00    4.80
   4  -9   5   22.60    7.70
   4  -9   5   27.30    6.50
  -5   9  -5    5.40    3.80
  -5   9  -5   17.20    6.50
   5  -9   5   19.40    8.70
   5  -9   5    8.80    5.90
  -6   9  -5   20.10    5.30
  -6   9  -5   13.00    6.70
   6  -9   5   18.10    7.90
   5   8  -5   46.10    9.00
   5   8  -5   48.10    8.70
  -5  -8   5   70.59   11.10
  -5  -8   5   39.30   10.60
   4   8  -5   11.90    5.40
   4   8  -5    8.20    4.30
  -4  -8   5    6.10    5.80
  -4  -8   5   13.10    5.00
   3   8  -5   30.10    5.60
   3   8  -5   29.70    6.60
  -3  -8   5   35.60    6.50
  -3  -8   5   49.30    8.50
   2   8  -5   62.29    6.20
   2   8  -5   62.89    9.10
  -2  -8   5   65.19    9.60
  -2  -8   5   63.59    7.50
   1   8  -5   75.59   14.20
  -1  -8   5   79.69   11.10
   0   8  -5  125.29   13.00
   0  -8   5  141.19   13.90
  -1   8  -5   98.09   10.90
   1  -8   5   96.49   11.90
  -2   8  -5   36.00    7.10
   2  -8   5   22.40    5.70
  -3   8  -5   17.00    4.10
   3  -8   5   20.30    3.90
   3  -8   5   24.60    7.60
  -4   8  -5  290.37   23.50
  -4   8  -5  312.77   25.70
   4  -8   5  318.47   24.50
   4  -8   5  307.87   27.20
  -5   8  -5   -5.50    3.10
  -5   8  -5    3.20    4.30
   5  -8   5    9.80    9.20
   5  -8   5   -4.00    4.20
  -6   8  -5   38.70    8.20
   6  -8   5   42.30   10.10
   6  -8   5   46.60    8.90
  -7   8  -5    8.10    6.00
  -7   8  -5    8.10    6.20
   7  -8   5    5.00    7.90
   7  -8   5   -3.60    9.50
   6   7  -5   -3.10    7.20
  -6  -7   5    6.80    6.30
  -6  -7   5    2.50    7.00
   5   7  -5   16.40    5.70
  -5  -7   5   19.70    6.00
  -5  -7   5   10.10    6.10
   4   7  -5   52.49    8.60
   4   7  -5   69.19    8.50
  -4  -7   5   63.99    8.60
  -4  -7   5   62.59    9.40
   3   7  -5  516.25   40.20
   3   7  -5  492.75   38.60
  -3  -7   5  515.85   40.30
  -3  -7   5  581.44   39.40
   2   7  -5   31.00    6.10
   2   7  -5   25.20    3.90
  -2  -7   5   30.60    6.70
  -2  -7   5   39.80    5.30
   1   7  -5   82.69    9.50
  -1  -7   5   87.79   10.20
   0   7  -5    8.70    3.30
   0  -7   5    6.00    3.50
  -1   7  -5   16.00    4.20
   1  -7   5   22.90    5.80
  -2   7  -5  187.38   16.60
   2  -7   5  180.18   17.20
  -3   7  -5   58.29    6.30
  -3   7  -5   60.99    9.00
   3  -7   5   52.09    6.50
   3  -7   5   52.89    8.80
  -4   7  -5  268.77   20.70
  -4   7  -5  275.07   22.40
   4  -7   5  250.87   21.00
   4  -7   5  232.38   22.90
  -5   7  -5 1109.99   82.99
  -5   7  -5 1207.78   84.19
   5  -7   5 1183.28   85.59
   5  -7   5 1135.69   83.49
  -6   7  -5   94.29   12.60
   6  -7   5  115.29   15.30
   6  -7   5  110.09   14.70
  -7   7  -5   12.90    5.80
  -7   7  -5    6.80    5.60
   7  -7   5   18.00    7.60
   6   6  -5   14.40    8.00
  -6  -6   5   19.30    6.70
  -6  -6   5   18.60    6.70
   5   6  -5   -1.40    3.70
   5   6  -5   -2.30    4.10
  -5  -6   5    2.90    4.50
  -5  -6   5    4.60    4.50
   4   6  -5  401.16   31.00
   4   6  -5  397.96   30.60
  -4  -6   5  429.66   31.10
  -4  -6   5  349.27   30.40
   3   6  -5  247.58   20.20
  -3  -6   5  258.97   20.50
  -3  -6   5  263.47   21.30
   2   6  -5  210.58   17.20
   2   6  -5  193.38   15.70
  -2  -6   5  211.78   16.00
  -2  -6   5  198.28   17.30
   1   6  -5  173.98   15.00
  -1  -6   5  174.18   15.40
   0   6  -5 1030.70   71.59
   0  -6   5  961.90   71.89
  -1   6  -5    9.60    3.20
   1  -6   5    8.40    4.10
  -2   6  -5   52.19    7.00
  -2   6  -5   50.29    4.80
   2  -6   5   74.39   10.30
   2  -6   5   55.39    5.40
  -3   6  -5   36.90    5.40
  -3   6  -5   56.99    8.10
   3  -6   5   41.40    5.50
   3  -6   5   65.79    9.60
  -4   6  -5   65.89    7.40
  -4   6  -5   68.69    8.60
   4  -6   5   62.19    8.00
   4  -6   5   62.79   10.30
  -5   6  -5   34.40    7.10
  -5   6  -5   46.20    7.20
   5  -6   5   41.00    8.20
   5  -6   5   53.89    8.70
  -6   6  -5  129.09   13.80
  -6   6  -5  131.09   15.10
   6  -6   5  118.79   14.20
  -7   6  -5   45.60    9.20
  -7   6  -5   54.89   11.00
   7  -6   5   66.89   12.00
  -8   6  -5   25.80    8.80
  -8   6  -5   26.10    7.60
  -7  -5   5    8.80    6.30
   6   5  -5    6.00    7.50
  -6  -5   5    6.50    5.70
   5   5  -5   19.20    5.60
  -5  -5   5   21.10    5.10
   4   5  -5  299.17   25.40
  -4  -5   5  335.47   25.60
   3   5  -5    3.00    2.10
   3   5  -5    3.10    2.40
  -3  -5   5    1.10    2.60
  -3  -5   5    4.50    2.70
   2   5  -5   22.10    3.60
   2   5  -5   21.10    4.20
  -2  -5   5   20.70    4.50
  -2  -5   5   20.30    3.70
   1   5  -5  202.68   16.20
  -1  -5   5  190.58   16.30
   0   5  -5  291.47   21.60
   0  -5   5  254.67   21.80
  -1   5  -5    8.10    2.70
   1  -5   5    5.80    2.70
  -2   5  -5    3.20    2.70
   2  -5   5    1.50    4.80
   2  -5   5    1.20    1.30
  -3   5  -5   80.79    8.80
  -3   5  -5   85.19    8.50
   3  -5   5   64.69    8.90
   3  -5   5   74.79    7.60
  -4   5  -5    0.00    2.70
  -4   5  -5    1.20    3.00
   4  -5   5    4.40    2.60
   4  -5   5    5.80    4.30
  -5   5  -5   44.10    7.50
  -5   5  -5   46.30    7.70
   5  -5   5   29.80    6.30
   5  -5   5   51.79    9.20
  -6   5  -5   -1.70    4.30
  -6   5  -5    0.00    4.70
  -6   5  -5   -0.10    4.50
   6  -5   5    2.50    4.60
  -7   5  -5  115.89   15.80
  -7   5  -5  128.29   14.50
  -7   5  -5  106.49   14.70
   7  -5   5  153.88   16.10
  -8   5  -5    4.10    6.30
  -7  -4   5   -4.70    5.60
   6   4  -5   12.60    6.10
  -6  -4   5    1.50    4.50
   5   4  -5   21.20    5.20
  -5  -4   5   20.50    5.60
   4   4  -5  291.97   22.90
  -4  -4   5  264.07   22.50
   3   4  -5    4.30    2.20
   3   4  -5    3.30    2.70
  -3  -4   5    6.00    2.50
   2   4  -5   84.89    7.80
   2   4  -5   75.59    7.30
  -2  -4   5   88.99    8.30
  -2  -4   5   85.29    7.60
   1   4  -5 2347.86  168.08
  -1  -4   5 2505.25  168.68
   0   4  -5  414.46   31.70
   0  -4   5  442.76   32.20
  -1   4  -5 1046.90   75.09
   1  -4   5 1066.49   75.59
  -2   4  -5 2196.88  152.98
  -2   4  -5 2310.07  151.48
   2  -4   5 2091.59  151.28
   2  -4   5 2157.88  153.28
  -3   4  -5    1.10    2.40
   3  -4   5    0.80    1.40
   3  -4   5    1.50    2.60
  -4   4  -5    1.10    2.70
  -4   4  -5    2.60    3.10
   4  -4   5    0.40    2.00
   4  -4   5    2.10    3.00
  -5   4  -5   15.90    4.60
  -5   4  -5   11.80    4.60
  -5   4  -5   21.60    5.40
   5  -4   5   20.70    4.60
  -6   4  -5   30.80    7.40
  -6   4  -5   18.30    6.60
   6  -4   5   41.10    8.90
  -7   4  -5   28.30    7.40
  -7   4  -5   45.30    9.10
  -7   4  -5   29.80    8.10
   7  -4   5   49.60    9.30
  -8   4  -5   23.40    7.40
  -8  -3   5   -4.40    6.80
  -7  -3   5    7.30    5.20
   6   3  -5   92.09   13.30
  -6  -3   5   63.29   10.80
   5   3  -5   53.49    9.00
  -5  -3   5   57.79    8.80
   4   3  -5  138.49   14.10
  -4  -3   5  165.18   13.90
   3   3  -5   91.19    9.60
  -3  -3   5  119.99   10.00
   2   3  -5   87.69    7.10
   2   3  -5   74.89    7.10
  -2  -3   5   65.29    6.70
  -2  -3   5   82.09    7.40
   1   3  -5 3373.16  243.48
   1   3  -5 3578.74  244.38
  -1  -3   5 3816.22  244.88
  -1  -3   5 3420.56  243.38
   0   3  -5  892.01   63.99
   0  -3   5  912.81   64.29
  -1   3  -5  281.37   19.70
   1  -3   5  257.37   19.50
   1  -3   5  286.37   21.60
  -2   3  -5   10.90    3.20
  -2   3  -5   15.40    3.00
   2  -3   5    6.80    2.80
   2  -3   5    6.20    1.80
  -3   3  -5  250.07   18.10
  -3   3  -5  206.88   18.50
   3  -3   5  225.28   17.90
   3  -3   5  209.88   18.90
  -4   3  -5  495.15   38.30
  -4   3  -5  533.55   38.90
   4  -3   5  496.55   39.00
  -5   3  -5   99.59   11.30
  -5   3  -5  108.99   11.70
  -5   3  -5  115.09   12.00
   5  -3   5   97.19   11.30
  -6   3  -5   42.10    8.50
  -6   3  -5   57.99    9.00
   6  -3   5   36.50    7.60
  -7   3  -5    9.00    5.70
  -7   3  -5   14.40    5.90
  -7   3  -5    9.60    5.70
   7  -3   5   -1.20    5.20
  -8   3  -5   13.10    6.80
  -8  -2   5   -9.20   10.20
   7   2  -5   24.10    8.60
  -7  -2   5   21.10    6.80
   6   2  -5   17.90    6.30
  -6  -2   5   16.50    5.10
   5   2  -5  215.28   19.70
  -5  -2   5  229.58   19.60
   4   2  -5   15.90    4.40
  -4  -2   5   16.80    3.80
   3   2  -5   46.10    6.50
  -3  -2   5   37.50    5.00
   2   2  -5  151.58   13.00
  -2  -2   5  176.88   13.10
   1   2  -5 1005.60   73.29
   1   2  -5 1038.10   73.79
  -1  -2   5 1070.19   74.09
  -1  -2   5 1106.19   73.29
   0   2  -5   16.90    1.90
   0   2  -5   19.60    3.50
   0   2  -5   16.10    1.80
   0  -2   5   14.50    3.10
  -1   2  -5  559.14   42.10
  -1   2  -5  599.74   40.90
   1  -2   5  615.84   40.80
   1  -2   5  530.15   42.10
  -2   2  -5   55.09    7.10
  -2   2  -5   55.89    5.60
   2  -2   5   50.19    5.20
  -3   2  -5   49.99    6.90
  -3   2  -5   61.59    7.20
  -3   2  -5   69.49    7.00
   3  -2   5   62.39    6.70
  -4   2  -5    0.90    2.40
  -4   2  -5    1.00    1.90
  -4   2  -5    0.90    2.40
   4  -2   5   -1.00    1.60
  -5   2  -5  154.58   15.10
  -5   2  -5  173.38   15.70
   5  -2   5  153.68   15.20
  -6   2  -5    2.20    3.80
  -6   2  -5    3.10    4.40
  -6   2  -5    1.90    4.10
   6  -2   5   -1.30    3.50
  -7   2  -5   24.20    7.00
  -7   2  -5   38.30    8.90
  -7   2  -5   28.60    6.90
   7  -2   5   30.00    7.40
  -8   2  -5   57.29   15.30
  -8  -1   5   33.70    8.50
   7   1  -5   55.19   11.00
  -7  -1   5   54.39   10.30
   6   1  -5  163.38   17.90
  -6  -1   5  212.68   18.30
   5   1  -5  110.19   12.20
  -5  -1   5  113.79   11.90
   4   1  -5    8.10    3.60
  -4  -1   5    5.10    2.90
   3   1  -5  781.32   55.29
  -3  -1   5  748.63   54.99
   2   1  -5   56.49    5.90
  -2  -1   5   61.99    5.90
   1   1  -5  281.07   19.10
   1   1  -5  231.78   18.70
  -1  -1   5  253.17   18.70
   0   1  -5 1717.43  115.49
   0   1  -5 1533.05  114.39
   0   1  -5 1734.13  115.69
   0   1  -5 1658.23  114.49
  -1   1  -5  109.99    9.60
  -1   1  -5  151.58   11.40
   1  -1   5  117.09    9.60
  -2   1  -5  777.82   54.59
  -2   1  -5  701.43   53.69
   2  -1   5  784.42   53.69
  -3   1  -5  358.06   25.60
  -3   1  -5  342.47   25.80
  -3   1  -5  319.17   24.90
   3  -1   5  271.77   24.20
  -4   1  -5  174.08   15.70
  -4   1  -5  152.18   15.40
  -4   1  -5  185.08   16.30
   4  -1   5  197.08   16.00
  -5   1  -5    7.10    3.70
  -5   1  -5    1.60    3.30
  -5   1  -5    7.80    3.60
   5  -1   5    3.20    2.80
  -6   1  -5   12.20    4.40
  -6   1  -5   21.90    5.20
  -6   1  -5   21.80    6.60
   6  -1   5   24.60    6.50
  -7   1  -5   22.40    7.30
  -7   1  -5   10.20    6.00
  -7   1  -5   10.10    5.40
  -8   1  -5    3.50    6.20
  -8   0   5   64.79   12.70
   7   0  -5   -2.10    6.20
  -7   0   5    3.00    4.70
   6   0  -5   14.50    5.80
  -6   0   5    4.60    4.10
   5   0  -5   13.30    4.70
   4   0  -5    2.00    2.30
  -4   0   5   -1.80    1.60
   3   0  -5   40.40    5.40
  -3   0   5   39.00    5.10
   2   0  -5 1993.60  138.29
  -2   0   5 1984.90  138.09
   1   0  -5  241.08   18.50
   1   0  -5  248.78   18.50
  -1   0   5  249.48   18.50
  -1   0   5  253.47   18.60
   0   0  -5  984.40   67.29
   0   0   5  919.81   67.29
  -1   0  -5  435.76   29.50
  -1   0  -5  369.06   30.10
   1   0   5  433.86   29.40
   1   0   5  374.96   30.20
  -2   0  -5  208.18   18.10
   2   0   5  263.27   19.30
  -3   0  -5  222.48   19.70
  -3   0  -5  243.68   20.20
   3   0   5  250.27   19.80
   3   0   5  271.97   20.60
  -4   0  -5  142.59   14.20
  -4   0  -5  171.68   15.80
   4   0   5  155.78   14.40
  -5   0  -5   56.69    8.30
  -5   0  -5   62.79   10.10
   5   0   5   52.49    8.70
  -6   0  -5   76.39   12.30
  -6   0  -5   71.09   10.20
  -6   0  -5   88.39   12.70
   6   0   5  101.79   12.30
  -7   0  -5   35.30    7.00
  -7   0  -5   33.80    8.60
  -7   0  -5   31.60    6.80
  -8   0  -5    0.10    6.00
  -8   0  -5    3.50    6.20
  -8   0  -5    4.30    7.60
  -8   1   5   15.00    6.00
   7  -1  -5  523.65   43.90
  -7   1   5  533.45   42.60
   6  -1  -5   22.00    6.90
  -6   1   5   15.80    4.60
   5  -1  -5    2.90    3.60
  -5   1   5    0.80    2.80
   4  -1  -5   24.10    5.40
  -4   1   5   29.40    5.60
   3  -1  -5  354.96   27.00
  -3   1   5  346.17   26.70
   2  -1  -5  271.27   20.60
  -2   1   5  262.27   20.30
   1  -1  -5  580.54   42.30
  -1   1   5  616.44   42.30
  -1   1   5  578.54   42.30
   0  -1  -5  103.19    9.30
   0  -1  -5  102.49    8.90
   0   1   5  119.19    9.60
  -1  -1  -5  970.10   68.09
  -1  -1  -5  929.91   67.99
   1   1   5  990.60   72.69
   1   1   5  942.71   67.29
  -2  -1  -5    4.50    2.00
  -2  -1  -5    2.10    1.10
   2   1   5    5.80    2.40
   2   1   5    4.90    2.10
  -3  -1  -5   25.40    4.90
  -3  -1  -5   26.20    5.20
   3   1   5   37.70    7.00
   3   1   5   21.10    5.10
  -4  -1  -5  200.88   17.30
  -4  -1  -5  190.98   17.30
   4   1   5  171.28   17.10
   4   1   5  215.58   17.40
  -5  -1  -5   36.10    6.80
  -5  -1  -5   24.30    5.50
   5   1   5   31.70    6.70
   5   1   5   23.00    6.00
  -6  -1  -5    1.00    3.60
  -6  -1  -5    2.20    4.30
   6   1   5   14.60    4.70
   6   1   5    1.50    3.60
  -7  -1  -5   29.80    7.40
  -7  -1  -5   39.40    7.10
  -8  -1  -5   12.90    7.20
  -8  -1  -5    1.80    6.60
  -8  -1  -5   20.40    8.40
  -8   2   5   -3.30    6.40
  -7   2   5   15.30    5.70
   6  -2  -5  115.39   13.80
  -6   2   5  107.49   12.20
   5  -2  -5    1.30    4.00
  -5   2   5    1.60    2.70
   4  -2  -5  106.59   11.30
  -4   2   5  106.89   10.70
   3  -2  -5  104.29   10.30
  -3   2   5  108.09   10.00
   2  -2  -5  226.18   18.20
   2  -2  -5  204.78   16.90
  -2   2   5  267.77   18.40
   1  -2  -5  375.16   26.90
  -1   2   5  357.46   27.10
   0  -2  -5  162.18   12.00
   0  -2  -5  127.09   11.80
  -1  -2  -5   95.69    8.00
  -1  -2  -5   68.79    7.70
   1   2   5   85.19    7.40
   1   2   5   63.19    7.60
  -2  -2  -5  546.95   40.40
  -2  -2  -5  539.65   40.00
   2   2   5  563.74   39.90
   2   2   5  517.35   40.50
  -3  -2  -5  653.63   47.40
  -3  -2  -5  626.04   47.40
   3   2   5  637.94   48.00
  -4  -2  -5  348.47   29.90
   4   2   5  356.96   29.60
   4   2   5  424.16   30.80
  -5  -2  -5   23.80    5.10
  -5  -2  -5   21.90    5.70
   5   2   5   17.50    4.40
   5   2   5   18.90    6.40
  -6  -2  -5   -7.80    3.70
  -6  -2  -5    2.50    4.00
   6   2   5    2.30    3.90
   6   2   5    4.70    4.80
  -7  -2  -5    5.10    5.60
   7   2   5    9.30    5.50
  -8   3   5   23.30    6.90
  -7   3   5   22.40    5.50
   6  -3  -5  388.26   34.00
   5  -3  -5  162.08   16.10
  -5   3   5  166.28   15.40
   4  -3  -5   46.30    7.40
  -4   3   5   47.70    6.30
   3  -3  -5  584.64   43.20
  -3   3   5  572.84   42.70
   2  -3  -5  162.48   13.40
   2  -3  -5  138.79   12.20
  -2   3   5  168.68   12.80
  -2   3   5  148.39   12.90
   1  -3  -5  449.06   33.40
   1  -3  -5  483.15   33.30
  -1   3   5  424.86   33.40
   0  -3  -5   27.70    4.70
   0   3   5   24.60    4.90
  -1  -3  -5   42.70    5.60
  -1  -3  -5   43.10    5.20
   1   3   5   37.60    4.80
   1   3   5   34.20    5.80
  -2  -3  -5  153.08   14.30
  -2  -3  -5  182.88   14.60
   2   3   5  158.28   14.80
  -3  -3  -5   57.79    7.60
  -3  -3  -5   67.69    7.80
   3   3   5   65.29    8.00
   3   3   5   55.29    7.30
  -4  -3  -5   49.90    8.00
  -4  -3  -5   65.49    8.30
   4   3   5   66.39   10.00
   4   3   5   46.70    8.70
  -5  -3  -5   11.70    5.10
  -5  -3  -5   15.70    5.60
   5   3   5    2.40    4.60
   5   3   5   25.30    6.80
  -6  -3  -5    5.60    5.20
  -6  -3  -5   -0.70    4.70
   6   3   5    0.30    4.80
  -7  -3  -5   -1.70    6.10
  -7  -3  -5    3.90    6.30
   7   3   5    3.50    6.40
  -8   4   5   -7.50    4.80
  -7   4   5   71.49   11.90
   6  -4  -5   18.70    6.70
  -6   4   5   27.80    6.20
   5  -4  -5    4.70    4.40
  -5   4   5    7.60    3.50
   4  -4  -5  130.69   13.30
  -4   4   5  132.49   12.40
   3  -4  -5   72.19    8.80
  -3   4   5   71.79    7.80
  -3   4   5   77.29    7.60
   2  -4  -5   14.00    3.30
   2  -4  -5   14.60    3.40
  -2   4   5   15.30    3.40
  -2   4   5   29.10    5.30
   1  -4  -5 1257.57   92.29
   1  -4  -5 1305.97   92.09
   1  -4  -5 1445.86   92.79
  -1   4   5 1228.48   92.49
   0  -4  -5  108.59   10.70
   0  -4  -5  146.69   11.40
   0   4   5  112.79   11.50
  -1  -4  -5  134.09   12.30
  -1  -4  -5  128.79   11.80
   1   4   5  131.09   12.70
   1   4   5  126.19   11.50
  -2  -4  -5   66.19    7.80
  -2  -4  -5   47.30    6.50
   2   4   5   52.09    8.30
   2   4   5   47.50    6.10
  -3  -4  -5    4.80    3.20
  -3  -4  -5   -0.10    2.60
   3   4   5    1.80    3.40
   3   4   5    6.50    3.30
  -4  -4  -5   35.30    7.50
  -4  -4  -5   23.80    5.50
   4   4   5   30.10    6.40
   4   4   5   27.70    7.20
  -5  -4  -5  202.28   20.60
  -5  -4  -5  216.88   20.40
   5   4   5  230.28   20.60
  -6  -4  -5    9.40    6.10
  -6  -4  -5    7.80    6.30
   6   4   5   15.60    6.70
  -7  -4  -5    3.70    7.30
   7   4   5    8.80    6.90
  -8   5   5   82.59   13.90
  -7   5   5   -5.50    3.80
   6  -5  -5   20.90    8.10
  -6   5   5   13.80    3.80
   5  -5  -5   -0.90    5.00
  -5   5   5   -0.80    2.20
   4  -5  -5   11.80    4.50
  -4   5   5    5.80    2.80
   3  -5  -5    0.80    2.50
   3  -5  -5   -0.40    2.80
  -3   5   5    2.90    2.20
  -3   5   5    0.90    2.60
   2  -5  -5    2.00    2.20
   2  -5  -5    0.80    2.10
  -2   5   5    2.90    2.50
   1  -5  -5  496.25   36.90
   1  -5  -5  485.55   37.00
  -1   5   5  500.65   37.50
   0  -5  -5   35.10    6.00
   0  -5  -5   30.00    5.30
   0  -5  -5   24.50    4.40
   0   5   5   27.90    5.80
  -1  -5  -5  173.48   14.10
  -1  -5  -5  143.49   13.90
   1   5   5  162.88   14.90
   1   5   5  133.29   13.10
  -2  -5  -5   64.89    7.70
  -2  -5  -5   64.09    8.00
   2   5   5   55.19    7.30
   2   5   5   54.39    9.20
  -3  -5  -5    0.30    2.80
  -3  -5  -5    0.40    3.50
   3   5   5   -1.80    2.40
  -4  -5  -5    0.60    3.70
   4   5   5   -1.20    3.90
   4   5   5    1.10    4.50
  -5  -5  -5   12.60    6.30
  -5  -5  -5   17.20    6.70
   5   5   5   17.30    6.80
  -6  -5  -5    0.90    7.00
   6   5   5   16.00    7.40
  -7   6   5    1.50    5.00
  -6   6   5    7.20    4.90
   5  -6  -5  397.56   32.30
  -5   6   5  359.96   30.60
   4  -6  -5   15.40    4.10
   4  -6  -5    8.00    4.80
  -4   6   5   15.10    5.00
   3  -6  -5   52.39    7.80
   3  -6  -5   48.50    7.90
  -3   6   5   53.19    8.10
  -3   6   5   52.39    6.90
   2  -6  -5   76.69    8.40
   2  -6  -5   77.69    8.90
   2  -6  -5   65.79    8.00
  -2   6   5   60.19    8.10
   1  -6  -5 1324.97   94.79
   1  -6  -5 1380.96   94.99
   1  -6  -5 1210.28   94.49
  -1   6   5 1423.06   95.79
   0  -6  -5   20.40    4.20
   0  -6  -5   27.80    5.00
   0   6   5   12.40    4.10
  -1  -6  -5   99.19   10.40
  -1  -6  -5   69.09    9.00
   1   6   5   89.39   10.70
  -2  -6  -5   26.00    5.20
  -2  -6  -5   25.10    5.30
   2   6   5   13.70    5.40
   2   6   5   18.80    4.40
  -3  -6  -5    0.40    3.90
  -3  -6  -5   -5.70    3.30
   3   6   5    1.60    3.70
   3   6   5    0.60    2.70
  -4  -6  -5   13.40    5.60
  -4  -6  -5   10.70    5.50
   4   6   5    6.40    5.00
   4   6   5    9.50    5.90
  -5  -6  -5    4.60    6.70
   5   6   5   15.40    6.70
  -7   7   5   12.60    6.90
  -6   7   5    5.30    3.20
   5  -7  -5   27.80    9.30
  -5   7   5   29.60    5.90
  -5   7   5   22.90    5.60
   4  -7  -5  107.49   13.20
   4  -7  -5   88.49   11.50
  -4   7   5  111.89   11.30
  -4   7   5  110.59   11.60
   3  -7  -5    3.10    3.80
   3  -7  -5   11.50    4.70
  -3   7   5    2.40    3.70
   2  -7  -5   19.10    5.10
   2  -7  -5   22.20    5.10
  -2   7   5   18.80    5.50
   1  -7  -5    5.50    4.20
   1  -7  -5   21.30    5.20
   1  -7  -5    9.60    3.90
  -1   7   5   21.80    6.60
   0  -7  -5   85.89   10.00
   0  -7  -5   71.39    9.00
   0   7   5   74.59   10.10
  -1  -7  -5    1.70    3.10
  -1  -7  -5    1.20    3.10
  -1  -7  -5    7.40    4.70
   1   7   5   -1.90    3.70
  -2  -7  -5  300.07   26.60
  -2  -7  -5  327.77   26.90
   2   7   5  318.37   28.20
   2   7   5  319.87   26.20
  -3  -7  -5   18.00    6.00
   3   7   5   28.00    8.00
   3   7   5   13.90    5.60
  -4  -7  -5    7.40    5.90
   4   7   5   14.30    6.40
  -5  -7  -5    2.00    7.80
   5   7   5   15.20    9.00
  -6   8   5   52.89   10.20
   5  -8  -5   24.80    6.80
  -5   8   5   33.70    6.60
  -5   8   5   20.40    6.80
   4  -8  -5   60.19   11.20
   4  -8  -5   33.50    7.40
  -4   8   5   50.29    8.90
   3  -8  -5   20.70    5.70
   3  -8  -5   15.00    6.30
   3  -8  -5    5.20    3.80
  -3   8   5   11.00    4.80
   2  -8  -5    4.70    3.30
   2  -8  -5    7.30    4.80
   2  -8  -5    5.00    6.70
  -2   8   5    6.40    4.90
   1  -8  -5   22.40    6.20
   1  -8  -5   38.20    7.60
  -1   8   5   31.10    7.40
   0  -8  -5    1.20    4.20
   0  -8  -5   -3.20    3.00
   0  -8  -5    0.70    4.40
   0   8   5    0.50    4.20
  -1  -8  -5   12.20    4.80
  -1  -8  -5   12.70    5.80
   1   8   5   12.90    6.30
  -2  -8  -5   20.40    6.30
   2   8   5   10.40    6.30
  -3  -8  -5    4.90    6.50
   3   8   5   -3.70    5.60
  -4  -8  -5   17.40    7.80
   4   8   5   17.70    8.70
   5  -9  -5    6.20    7.70
  -5   9   5   10.20    6.90
  -5   9   5    1.60    4.10
   4  -9  -5   23.20    5.90
   4  -9  -5   10.50    7.30
  -4   9   5   17.50    7.20
   3  -9  -5    2.70    3.90
   3  -9  -5   -4.70    6.20
   3  -9  -5   -8.10    6.10
  -3   9   5   -5.00    5.40
   2  -9  -5   11.90    5.20
   2  -9  -5   11.30    6.70
  -2   9   5   16.20    6.70
   1  -9  -5    1.30    5.60
   1  -9  -5    7.70    4.70
  -1   9   5   15.90    6.20
   0  -9  -5    7.00    5.00
   0  -9  -5   -1.60    3.80
   0   9   5    8.30    5.60
  -1  -9  -5   14.60    5.40
   1   9   5    8.80    6.60
  -2  -9  -5   15.10    6.90
   2   9   5   41.70   10.80
  -3  -9  -5   19.20    8.00
   3   9   5    5.70    7.90
   4 -10  -5   20.90    6.40
  -4  10   5   37.60    9.60
   3 -10  -5    7.80    4.90
  -3  10   5   17.30    8.40
   2 -10  -5   47.00    8.90
  -2  10   5   71.09   12.00
   1 -10  -5   41.80    8.80
   1 -10  -5   40.40    9.30
   0 -10  -5   -6.20    5.30
   0  10   5    2.30    7.00
  -1 -10  -5    3.10    7.20
   1  10   5    7.90    7.10
   0  12  -6   -4.80    7.50
  -1  12  -6   -5.10    7.00
  -2  12  -6   -1.00    6.90
   2  11  -6   14.20    7.70
   0  11  -6    2.20    6.50
  -1  11  -6    1.20    5.80
  -2  11  -6   10.30    6.20
  -3  11  -6    4.10    6.40
  -5  11  -6    3.10    3.80
   3  10  -6   -0.90    6.50
   2  10  -6    1.50    5.20
   1  10  -6  145.09   15.90
   0  10  -6   34.40    7.90
  -1  10  -6    0.90    4.60
  -2  10  -6    5.30    5.00
  -3  10  -6   46.00    8.80
  -4  10  -6   19.80    6.40
  -4  10  -6   14.30    3.30
  -5  10  -6   -5.80    6.10
  -5  10  -6   -1.10    3.20
   5 -10   6   -2.70    6.20
  -6  10  -6    5.90    7.20
  -6  10  -6    9.30    5.30
   6 -10   6   12.60    8.40
   4   9  -6    4.90    6.00
   4   9  -6    4.00    4.10
  -4  -9   6    9.90    5.40
   3   9  -6   41.10    5.70
   3   9  -6   29.90    7.30
  -3  -9   6   34.60    9.30
  -3  -9   6   34.80    5.80
   2   9  -6    6.20    4.40
  -2  -9   6   13.60    6.20
   1   9  -6   25.20    6.10
  -1  -9   6   31.00    7.40
   0   9  -6   52.69    8.70
   0  -9   6   64.09   11.10
  -1   9  -6   71.29   10.90
   1  -9   6   80.19   12.40
  -2   9  -6   82.99   10.40
   2  -9   6   56.89   11.10
  -3   9  -6  126.79   13.70
   3  -9   6  110.39   15.50
  -4   9  -6   20.80    4.20
  -4   9  -6   20.40    6.40
   4  -9   6   31.60    9.00
   4  -9   6   32.60    6.50
  -5   9  -6   32.30    5.40
  -5   9  -6   37.10    8.40
   5  -9   6   33.20   11.10
   5  -9   6   21.20    6.90
  -6   9  -6    4.40    5.40
  -6   9  -6    1.80    5.90
   6  -9   6    5.00    7.30
   5   8  -6   -1.10    5.10
   5   8  -6   10.00    5.80
  -5  -8   6    0.80    6.80
  -5  -8   6   10.30    6.00
   4   8  -6   48.70    7.10
   4   8  -6   35.60    7.60
  -4  -8   6   48.30    7.50
  -4  -8   6   43.90   11.90
   3   8  -6   33.70    7.00
  -3  -8   6   27.20    7.00
  -3  -8   6   31.90    5.50
   2   8  -6   31.60    6.40
  -2  -8   6   32.40    7.60
  -1  -8   6    6.50    4.40
   0   8  -6   34.00    6.30
   0  -8   6   34.30    7.90
  -1   8  -6    9.80    4.30
   1  -8   6    8.80    4.90
   2  -8   6   61.39   10.40
  -3   8  -6   84.39    7.10
  -3   8  -6   62.99   10.20
   3  -8   6   66.09   11.90
  -4   8  -6   87.49    8.10
  -4   8  -6   65.59   10.20
   4  -8   6   74.69   12.20
   4  -8   6   58.69    8.60
  -5   8  -6   37.50    6.00
  -5   8  -6   32.40    7.40
   5  -8   6   31.60    6.90
   5  -8   6   38.00    9.70
  -6   8  -6   14.00    6.30
   6  -8   6   22.90    8.90
   6  -8   6   33.20    7.60
  -7   8  -6    5.40    5.90
  -7   8  -6    5.70    6.80
   7  -8   6   15.10    8.30
   6   7  -6   32.60    9.90
  -6  -7   6   31.20    8.70
  -6  -7   6   37.00    9.50
   5   7  -6   58.69    8.90
   5   7  -6   41.00    8.10
  -5  -7   6   50.09    8.70
  -5  -7   6   44.60    8.10
   4   7  -6    0.70    3.70
   4   7  -6    0.50    3.30
  -4  -7   6    0.10    3.50
  -4  -7   6    1.30    4.70
   3   7  -6   49.99    6.80
  -3  -7   6   42.20    8.00
   2   7  -6   35.20    6.30
  -2  -7   6   30.80    4.60
  -2  -7   6   30.80    7.00
   1   7  -6   77.69    8.80
  -1  -7   6   64.69    9.20
   0   7  -6   28.10    6.00
   0  -7   6   32.10    6.80
  -1   7  -6   16.60    4.50
   1  -7   6    7.70    4.10
  -2   7  -6    4.00    3.70
   2  -7   6    4.90    3.80
  -3   7  -6   -2.00    3.20
  -3   7  -6    2.00    1.70
   3  -7   6    3.80    4.60
   3  -7   6    0.10    1.90
  -4   7  -6   82.29    8.40
  -4   7  -6   74.09    9.90
   4  -7   6   60.09    8.00
   4  -7   6   81.69   12.10
  -5   7  -6 1203.18   87.79
  -5   7  -6 1367.06   96.09
   5  -7   6 1155.58   90.19
   5  -7   6 1216.88   88.19
  -6   7  -6    3.10    5.20
  -6   7  -6   -0.50    8.30
   6  -7   6    9.30    5.90
   6  -7   6   32.70   12.00
  -7   7  -6  101.09   14.00
  -7   7  -6   97.69   12.90
   7  -7   6  117.69   15.20
   6   6  -6   11.40    7.30
  -6  -6   6   13.20    7.00
   5   6  -6    3.40    4.80
  -5  -6   6   -4.60    3.80
  -5  -6   6    8.60    5.10
   4   6  -6  152.48   15.50
   4   6  -6  198.78   16.10
  -4  -6   6  174.08   16.30
  -4  -6   6  169.18   15.70
   3   6  -6  121.89   10.80
   3   6  -6  112.39   11.30
  -3  -6   6  120.09   11.00
  -3  -6   6  112.29   12.00
   2   6  -6    2.60    1.60
   2   6  -6    6.80    3.00
  -2  -6   6    2.70    2.90
  -2  -6   6    7.60    2.50
   1   6  -6    9.40    3.20
  -1  -6   6   12.60    3.90
   0   6  -6   61.79    6.90
   0  -6   6   42.00    7.10
  -1   6  -6   25.50    5.10
   1  -6   6   22.40    5.60
  -2   6  -6  103.69   10.20
   2  -6   6   81.89   10.30
  -3   6  -6  162.38   12.40
  -3   6  -6  148.99   14.30
   3  -6   6  145.59   14.90
   3  -6   6  137.89   12.30
  -4   6  -6   69.09    9.70
  -4   6  -6   54.99    7.00
   4  -6   6   72.19   11.10
   4  -6   6   57.29    8.30
  -5   6  -6    6.60    4.50
  -5   6  -6   19.50    5.10
   5  -6   6    7.40    3.40
   5  -6   6    6.10    5.70
  -6   6  -6   84.19   14.90
  -6   6  -6   88.59   14.60
   6  -6   6   89.39   11.80
  -7   6  -6   13.40    5.90
  -7   6  -6   13.60    7.00
  -7   6  -6    9.70    7.30
   7  -6   6   10.80    6.60
  -8   6  -6   39.50    9.70
  -8   6  -6   45.80    9.40
  -8   6  -6   36.40   11.40
  -7  -5   6   39.70    9.30
  -6  -5   6   60.79   10.40
   5   5  -6  209.98   19.70
  -5  -5   6  219.88   19.60
   4   5  -6   -1.80    2.50
   4   5  -6    5.30    3.20
  -4  -5   6    1.20    3.10
   3   5  -6    0.20    2.40
   3   5  -6   -0.10    2.30
  -3  -5   6   -0.60    2.30
  -3  -5   6    1.60    2.50
   2   5  -6  106.39    9.70
   2   5  -6   95.69    8.80
  -2  -5   6  104.69    8.80
  -2  -5   6  103.49   10.10
   1   5  -6   46.60    5.90
  -1  -5   6   42.20    6.40
   0   5  -6   66.39    7.20
   0  -5   6   59.79    7.50
  -1   5  -6  176.88   15.30
  -2   5  -6  811.22   60.09
  -2   5  -6  872.31   62.49
   2  -5   6  911.91   60.29
   2  -5   6  841.02   62.89
  -3   5  -6   10.40    3.40
  -3   5  -6   11.70    4.00
   3  -5   6   13.70    3.10
   3  -5   6    9.80    4.20
  -4   5  -6    2.50    3.00
  -4   5  -6    1.20    3.10
   4  -5   6    3.70    2.70
   4  -5   6    1.30    3.90
  -5   5  -6    4.50    3.40
  -5   5  -6    4.50    4.10
   5  -5   6    1.90    3.10
  -6   5  -6  104.89   14.40
  -6   5  -6   98.19   12.40
   6  -5   6  103.19   12.70
  -7   5  -6  185.58   20.30
  -7   5  -6  209.68   21.80
   7  -5   6  238.08   21.80
  -8   5  -6   47.80   13.70
  -8   5  -6   36.80    9.00
  -8   5  -6   19.40    8.00
  -7  -4   6    4.70    5.90
   6   4  -6    4.80    5.70
  -6  -4   6    9.70    4.70
   5   4  -6   67.39   10.20
  -5  -4   6   63.59    9.40
   4   4  -6    2.10    3.00
  -4  -4   6    8.10    3.30
   3   4  -6   58.39    6.30
   3   4  -6   57.19    6.80
  -3  -4   6   57.89    6.50
   2   4  -6   42.80    5.10
   2   4  -6   59.69    6.00
  -2  -4   6   43.00    5.90
  -2  -4   6   49.90    5.20
   1   4  -6  158.18   12.70
  -1  -4   6  138.99   12.90
   0   4  -6   75.09    7.90
   0  -4   6   85.39    8.60
  -1   4  -6  357.76   27.60
   1  -4   6  359.56   27.90
  -2   4  -6 1118.59   79.59
  -2   4  -6 1049.59   81.19
   2  -4   6 1200.68   79.49
   2  -4   6 1178.58   81.99
  -3   4  -6    4.00    2.10
  -3   4  -6    7.60    3.30
   3  -4   6    4.80    2.20
   3  -4   6    6.00    3.90
  -4   4  -6   64.59    7.80
  -4   4  -6   60.29    8.90
   4  -4   6   40.60    6.60
  -5   4  -6   28.10    6.40
  -5   4  -6   21.20    6.00
  -5   4  -6   36.90    7.20
   5  -4   6   19.30    5.00
  -6   4  -6   -5.70    3.80
  -6   4  -6    2.40    4.50
  -6   4  -6    0.70    4.50
   6  -4   6    6.10    4.30
  -7   4  -6    6.80    6.80
  -7   4  -6    5.90    6.00
  -7   4  -6    9.10    6.10
   7  -4   6   16.80    6.70
  -8   4  -6   -4.50    6.60
  -8   4  -6    1.60    7.00
  -8   4  -6    3.50    7.90
  -8  -3   6    6.00    7.00
  -7  -3   6   -5.50    4.20
   6   3  -6   38.70    8.50
  -6  -3   6   37.10    8.10
   5   3  -6   -4.80    3.50
  -5  -3   6   -0.90    2.90
   4   3  -6    6.30    3.10
  -4  -3   6    7.60    3.50
   3   3  -6  537.05   40.70
  -3  -3   6  572.04   40.60
   2   3  -6  733.53   50.69
   2   3  -6  656.53   50.59
  -2  -3   6  729.33   51.19
  -2  -3   6  734.33   50.59
   1   3  -6 3217.68  222.28
   1   3  -6 3187.98  221.28
  -1  -3   6 3192.88  222.78
  -1  -3   6 3271.67  221.18
   0  -3   6   73.19    7.70
  -1   3  -6 1194.98   82.59
  -1   3  -6 1127.99   84.29
   1  -3   6 1189.78   84.59
   1  -3   6 1235.58   82.29
  -2   3  -6   88.79    8.00
  -2   3  -6   85.19    9.10
   2  -3   6   95.19    7.80
   2  -3   6   75.79    9.20
  -3   3  -6  225.88   19.20
  -3   3  -6  254.67   18.60
   3  -3   6  205.28   18.00
  -4   3  -6  380.76   29.60
  -4   3  -6  365.96   28.90
  -4   3  -6  383.96   29.60
   4  -3   6  340.57   30.00
  -5   3  -6   19.10    5.60
  -5   3  -6   20.00    5.60
  -5   3  -6   10.00    4.80
   5  -3   6   32.40    6.70
  -6   3  -6   74.99   11.10
  -6   3  -6   73.89   11.00
  -6   3  -6   90.59   13.10
   6  -3   6   62.49   10.00
  -7   3  -6   35.20    8.70
  -7   3  -6   49.20    8.80
  -7   3  -6   47.90    9.30
   7  -3   6   43.10   10.40
  -8   3  -6   37.60    9.60
  -8   3  -6   26.30   11.60
  -8   3  -6   28.30    8.40
  -8  -2   6   -3.90   12.40
  -7  -2   6   19.00    6.70
   6   2  -6   59.59    9.90
  -6  -2   6   51.99    8.30
   5   2  -6    9.20    4.30
  -5  -2   6   10.70    4.30
   4   2  -6   98.79   10.40
  -4  -2   6  101.59   10.20
   3   2  -6  661.03   48.80
  -3  -2   6  682.73   48.70
   2   2  -6  248.78   18.80
  -2  -2   6  239.68   18.50
   1   2  -6 1065.69   75.79
   1   2  -6 1109.39   76.49
  -1  -2   6 1066.79   76.69
  -1  -2   6 1109.19   75.69
   0   2  -6  289.97   18.90
   0   2  -6  251.87   18.70
   0   2  -6  247.98   20.10
   0  -2   6  241.08   20.20
  -1   2  -6 2362.96  155.58
   1  -2   6 2219.48  157.28
   1  -2   6 2174.78  155.28
  -2   2  -6  656.53   47.80
  -2   2  -6  653.63   48.90
  -2   2  -6  648.84   48.80
   2  -2   6  702.03   47.60
  -3   2  -6  220.38   19.60
  -3   2  -6  220.58   18.80
   3  -2   6  257.47   18.80
  -4   2  -6  855.31   64.69
  -4   2  -6  925.11   65.39
  -4   2  -6  933.61   65.39
   4  -2   6  845.92   64.29
  -5   2  -6    1.30    3.80
  -5   2  -6    4.00    3.30
  -5   2  -6    1.90    4.00
   5  -2   6    2.90    2.90
  -6   2  -6  228.58   20.40
  -6   2  -6  229.88   19.70
  -6   2  -6  203.48   19.90
   6  -2   6  190.38   19.70
  -7   2  -6   -6.90    4.60
  -7   2  -6    0.10    5.10
  -7   2  -6    4.90    4.80
  -8   2  -6   21.80    8.20
  -8   2  -6    2.80    6.80
  -8  -1   6    3.70    7.70
   7   1  -6   10.70   10.70
  -7  -1   6    5.00    4.20
   6   1  -6   13.30    6.40
  -6  -1   6   10.80    5.10
   5   1  -6   38.20    7.80
  -5  -1   6   30.50    6.30
   4   1  -6 1196.88   89.19
  -4  -1   6 1299.87   89.09
   3   1  -6   17.40    4.20
  -3  -1   6   24.30    4.50
   2   1  -6 1047.70   73.39
  -2  -1   6 1031.30   73.09
   1   1  -6  458.05   35.60
   1   1  -6  483.25   35.70
   1   1  -6  509.35   35.40
  -1  -1   6  523.75   35.40
   0   1  -6  283.97   19.00
   0   1  -6  230.88   19.60
   0   1  -6  246.58   18.80
   0   1  -6  262.27   20.10
  -1   1  -6  215.98   16.60
   1  -1   6  221.18   16.50
  -2   1  -6  558.84   42.20
  -2   1  -6  559.34   42.50
  -2   1  -6  540.05   42.00
   2  -1   6  607.74   41.20
  -3   1  -6  215.28   17.60
  -3   1  -6  174.48   17.50
  -3   1  -6  223.98   18.60
   3  -1   6  226.38   17.30
  -4   1  -6  117.29   12.00
  -4   1  -6  123.39   12.80
  -4   1  -6  111.09   11.90
   4  -1   6  125.09   11.70
  -5   1  -6  199.08   17.80
  -5   1  -6  194.28   18.50
  -5   1  -6  217.28   18.30
   5  -1   6  166.88   17.20
  -6   1  -6  263.07   24.30
  -6   1  -6  276.07   23.50
  -6   1  -6  276.37   24.30
  -7   1  -6   -4.40    4.60
  -7   1  -6    0.40    4.80
  -7   1  -6   -1.10    6.00
  -8   1  -6   48.00   10.30
  -8   1  -6   55.99   10.50
  -7   0   6   86.79   11.60
   6   0  -6   -4.10    4.50
  -6   0   6    0.90    3.20
   5   0  -6   -1.80    3.50
  -5   0   6   -1.30    2.60
   4   0  -6   75.59    9.50
  -4   0   6   92.09    9.00
   3   0  -6    4.70    2.30
  -3   0   6    2.60    1.30
   2   0  -6   35.70    4.60
  -2   0   6   38.40    4.40
   1   0  -6 1307.87   89.59
   1   0  -6 1280.57   89.29
  -1   0   6 1260.87   89.29
  -1   0   6 1270.27   89.59
   0   0  -6  320.57   26.80
   0   0  -6  393.76   26.30
   0   0   6  359.96   27.10
  -1   0  -6  634.54   44.40
  -1   0  -6  605.14   45.10
   1   0   6  590.54   46.30
   1   0   6  633.84   44.10
  -2   0  -6   36.50    4.50
  -2   0  -6   32.50    5.60
   2   0   6   29.80    5.50
  -3   0  -6   88.39    8.90
   3   0   6   70.19    8.70
   3   0   6   74.09    8.70
  -4   0  -6    0.60    2.40
  -4   0  -6    0.20    2.50
   4   0   6    0.60    2.00
   4   0   6    2.20    2.70
  -5   0  -6   22.20    6.00
  -5   0  -6   26.20    6.40
   5   0   6   34.00    6.00
  -6   0  -6   11.90    5.40
  -6   0  -6   12.70    6.10
  -6   0  -6   11.10    5.50
   6   0   6   15.60    5.00
  -7   0  -6    8.10    6.00
  -7   0  -6    5.80    6.60
  -7   0  -6   21.30    6.40
  -8   0  -6   -5.10    6.60
  -8   0  -6    1.80    8.00
  -8   0  -6    2.00    6.40
  -7   1   6  559.94   44.60
   6  -1  -6   52.79   10.20
  -6   1   6   66.79   10.60
   5  -1  -6  284.77   24.00
  -5   1   6  267.57   23.10
   4  -1  -6   10.60    3.70
  -4   1   6    9.40    2.80
   3  -1  -6  826.52   58.59
  -3   1   6  788.02   58.09
   2  -1  -6  575.94   41.90
  -2   1   6  570.14   41.70
   1  -1  -6 2000.40  138.59
   1  -1  -6 1938.91  138.49
  -1   1   6 2084.69  138.59
  -1   1   6 1955.20  138.69
   0  -1  -6  109.59   10.30
   0  -1  -6  130.19   11.00
   0   1   6  115.69   10.60
  -1  -1  -6  113.09   10.70
   1   1   6  151.28   12.20
   1   1   6  121.29   10.50
  -2  -1  -6  163.78   13.90
  -2  -1  -6  162.98   14.50
   2   1   6  162.58   14.90
   2   1   6  166.48   13.80
  -3  -1  -6  941.11   63.09
  -3  -1  -6  811.92   62.29
   3   1   6  844.42   62.99
   3   1   6  839.42   62.09
  -4  -1  -6   37.30    6.60
  -4  -1  -6   25.50    4.90
   4   1   6   24.50    4.80
   4   1   6   26.40    5.90
  -5  -1  -6    7.10    3.50
  -5  -1  -6   -3.20    2.90
   5   1   6    1.50    3.40
   5   1   6    1.10    2.90
  -6  -1  -6   24.60    6.10
  -6  -1  -6   16.20    5.90
   6   1   6   30.10    7.10
   6   1   6   26.10    7.00
  -7  -1  -6   13.10    6.40
  -8  -1  -6    3.50    8.10
  -8   2   6   44.40    9.70
  -7   2   6    6.50    4.10
   6  -2  -6  169.68   17.70
  -6   2   6  147.99   15.50
   5  -2  -6   80.69   11.10
  -5   2   6   63.89    8.50
   4  -2  -6   26.70    5.50
  -4   2   6   20.70    4.40
   3  -2  -6    3.20    2.20
   2  -2  -6  464.35   34.90
   2  -2  -6  512.95   34.00
  -2   2   6  450.55   34.70
  -2   2   6  447.36   34.10
   1  -2  -6 1346.97   89.69
   1  -2  -6 1294.57   89.89
  -1   2   6 1190.18   89.79
   0  -2  -6   45.10    5.30
   0  -2  -6   39.50    4.80
   0   2   6   41.40    5.30
  -1  -2  -6    6.00    2.10
  -1  -2  -6    2.70    1.40
   1   2   6    8.50    2.40
   1   2   6    3.30    2.40
  -2  -2  -6  241.58   19.90
   2   2   6  217.58   20.50
   2   2   6  290.17   21.50
  -3  -2  -6  424.26   32.60
  -3  -2  -6  393.86   32.30
   3   2   6  402.06   31.90
   3   2   6  449.16   33.40
  -4  -2  -6 1274.17   94.29
  -4  -2  -6 1371.76   94.29
   4   2   6 1282.47   94.79
  -5  -2  -6  763.22   56.89
  -5  -2  -6  758.42   57.79
   5   2   6  763.22   57.89
  -6  -2  -6   24.40    7.10
  -6  -2  -6   27.00    6.80
   6   2   6   26.60    7.00
  -7  -2  -6   -3.90    6.00
   7   2   6    1.90    5.50
  -8   3   6   -3.00    4.60
  -7   3   6   17.10    5.70
   6  -3  -6   17.80    6.60
  -6   3   6   10.30    4.30
   5  -3  -6  107.89   12.70
  -5   3   6  106.89   11.70
   4  -3  -6  338.27   27.40
  -4   3   6  332.47   26.60
   3  -3  -6   12.70    3.90
  -3   3   6    4.60    2.00
   2  -3  -6  113.39   11.60
   2  -3  -6  105.49    9.50
  -2   3   6  113.79   10.40
  -2   3   6  114.69    9.90
   1  -3  -6   34.80    4.40
   1  -3  -6   23.40    4.30
   1  -3  -6   27.50    4.60
  -1   3   6   30.40    5.20
   0  -3  -6    2.50    1.60
   0  -3  -6    5.80    2.30
   0   3   6    3.20    2.10
  -1  -3  -6  451.05   36.90
  -1  -3  -6  515.25   37.10
   1   3   6  553.74   38.10
   1   3   6  463.45   37.40
  -2  -3  -6   71.99    8.00
  -2  -3  -6   86.79    8.60
   2   3   6   63.09    8.40
   2   3   6   67.59    7.60
  -3  -3  -6   85.89   10.30
  -3  -3  -6  113.89   11.20
   3   3   6   98.79   10.20
   3   3   6   98.39   11.10
  -4  -3  -6   63.29    8.30
  -4  -3  -6   50.79   10.40
   4   3   6   44.80    8.30
  -5  -3  -6 1003.40   81.19
  -5  -3  -6 1255.67   81.09
   5   3   6 1132.59   82.19
   5   3   6 1029.00   81.09
  -6  -3  -6   28.00    7.30
  -6  -3  -6   37.70    7.60
   6   3   6   31.00    8.30
  -7  -3  -6   22.30    7.00
   7   3   6   12.20    7.10
  -8   4   6    4.40    5.70
  -7   4   6   39.10    8.80
   6  -4  -6    4.10    6.40
  -6   4   6    3.30    3.30
   5  -4  -6   59.19    9.50
  -5   4   6   68.19    8.60
   4  -4  -6   11.40    4.30
  -4   4   6   13.70    4.20
   3  -4  -6  148.59   13.90
   3  -4  -6  147.39   12.20
  -3   4   6  140.79   13.20
  -3   4   6  147.09   12.70
   2  -4  -6   87.19    8.20
   2  -4  -6   78.79    8.50
  -2   4   6   79.19    8.10
  -2   4   6   74.59    8.20
   1  -4  -6   11.20    3.30
   1  -4  -6   19.30    4.50
   1  -4  -6   26.00    4.80
  -1   4   6   13.00    3.60
   0  -4  -6  307.57   24.30
   0  -4  -6  321.97   24.20
   0   4   6  297.37   24.90
  -1  -4  -6   14.50    3.70
   1   4   6   12.00    3.80
  -2  -4  -6  339.27   27.50
   2   4   6  313.67   26.90
   2   4   6  407.06   29.40
  -3  -4  -6    7.90    3.60
  -3  -4  -6    4.20    3.60
   3   4   6    4.60    3.10
   3   4   6    4.50    2.60
  -4  -4  -6   10.00    4.10
  -4  -4  -6    7.70    4.70
   4   4   6    7.30    4.80
   4   4   6    3.40    3.60
  -5  -4  -6   28.40    7.20
  -5  -4  -6   16.30    6.10
   5   4   6   21.30    7.10
   5   4   6   27.00    6.40
  -6  -4  -6   36.90    9.10
   6   4   6   49.20   10.10
  -8   5   6   11.90    6.00
  -7   5   6   89.59   12.20
   6  -5  -6   12.70    8.00
  -6   5   6   18.30    5.60
   5  -5  -6  228.18   24.30
  -5   5   6  193.38   18.40
   4  -5  -6   28.90    6.60
  -4   5   6   22.70    5.70
   3  -5  -6    1.80    3.50
   3  -5  -6    2.40    3.50
  -3   5   6   -1.00    1.70
  -3   5   6   -2.10    2.30
   2  -5  -6   62.69    7.20
   2  -5  -6   43.30    7.00
   2  -5  -6   55.29    6.60
  -2   5   6   51.69    7.00
   1  -5  -6   52.49    6.50
   1  -5  -6   33.90    6.30
  -1   5   6   50.29    6.70
   0  -5  -6  122.29   11.50
   0  -5  -6  151.78   12.30
   0  -5  -6  129.49   12.10
   0   5   6   99.49   12.00
  -1  -5  -6    7.40    3.70
  -1  -5  -6    2.60    3.10
   1   5   6   -0.40    1.60
   1   5   6   -0.10    3.10
  -2  -5  -6   86.89    9.60
   2   5   6   63.49    8.40
   2   5   6  114.59   12.00
  -3  -5  -6   12.30    4.10
  -3  -5  -6   10.00    4.20
   3   5   6    8.60    3.60
   3   5   6   10.30    4.70
  -4  -5  -6   -0.70    4.20
  -4  -5  -6   -1.10    4.40
   4   5   6   -3.20    3.90
   4   5   6    0.30    3.50
  -5  -5  -6   21.30    7.50
   5   5   6    1.20    5.80
  -6  -5  -6    9.40    7.60
   6   5   6    8.00    7.40
  -6   6   6   44.50    8.80
   5  -6  -6   61.99   10.50
  -5   6   6   52.99    8.60
   4  -6  -6  122.49   13.20
   4  -6  -6  101.89   11.10
  -4   6   6  101.79   11.10
   3  -6  -6    3.00    4.20
   3  -6  -6    2.00    3.30
  -3   6   6    3.20    2.40
  -3   6   6    6.90    3.40
   2  -6  -6  422.06   32.70
   2  -6  -6  414.36   33.30
   2  -6  -6  444.26   33.60
  -2   6   6  430.46   33.50
   1  -6  -6    5.90    2.60
   1  -6  -6    1.10    3.20
   1  -6  -6   -1.40    1.90
  -1   6   6   -1.60    2.90
   0  -6  -6  617.44   46.50
   0  -6  -6  595.74   46.80
   0  -6  -6  655.63   47.00
   0   6   6  630.74   47.80
  -1  -6  -6   28.40    5.70
  -1  -6  -6   19.90    5.30
   1   6   6   16.70    5.20
  -2  -6  -6   31.30    7.20
  -2  -6  -6   38.50    8.30
   2   6   6   40.50    7.90
   2   6   6   21.50    5.00
  -3  -6  -6   43.90    8.60
  -3  -6  -6   46.90    8.30
   3   6   6   56.79   10.40
   3   6   6   44.50    8.50
  -4  -6  -6   12.80    6.70
   4   6   6    6.90    6.40
  -5  -6  -6   18.30    7.00
   5   6   6    4.40    6.80
  -7   7   6   -1.00    5.10
  -6   7   6    4.60    4.60
   5  -7  -6   16.20    9.80
  -5   7   6   16.40    4.60
   4  -7  -6  213.28   21.30
   4  -7  -6  238.68   19.80
  -4   7   6  244.48   20.30
  -4   7   6  200.78   19.60
   3  -7  -6   13.00    4.30
   3  -7  -6   24.10    5.60
   3  -7  -6   21.20    6.30
  -3   7   6   19.50    5.80
   2  -7  -6  474.25   40.30
   2  -7  -6  402.06   33.10
   2  -7  -6  437.16   33.80
  -2   7   6  411.76   34.00
   1  -7  -6   -0.20    4.00
   1  -7  -6   -0.80    3.60
  -1   7   6   -0.60    3.60
   0  -7  -6   34.50    7.00
   0  -7  -6   26.50    7.60
  -1  -7  -6   22.50    5.80
  -1  -7  -6   11.90    4.60
  -1  -7  -6   23.00    6.10
   1   7   6   13.40    5.60
  -2  -7  -6  102.89   12.70
  -2  -7  -6  114.39   15.00
   2   7   6  112.89   14.30
  -3  -7  -6   25.20    7.00
   3   7   6   18.80    7.10
   3   7   6   31.70    7.30
  -4  -7  -6    9.20    7.30
   4   7   6   15.00    7.90
   5  -8  -6    0.90    6.10
  -5   8   6    8.40    6.00
  -5   8   6    0.60    3.70
   4  -8  -6  186.88   20.40
   4  -8  -6  176.28   18.70
  -4   8   6  222.68   19.20
   3  -8  -6   -1.20    6.80
   3  -8  -6    1.90    3.60
   3  -8  -6   -0.60    5.30
  -3   8   6    4.20    4.90
   2  -8  -6    2.30    7.20
   2  -8  -6   19.80    6.40
   2  -8  -6   24.40    5.90
  -2   8   6   15.90    5.60
   1  -8  -6   -7.80    4.20
   1  -8  -6    2.50    6.70
   1  -8  -6    1.80    3.90
  -1   8   6   -1.10    4.80
   0  -8  -6    2.00    5.60
   0  -8  -6    0.50    3.20
   0  -8  -6    6.60    7.90
   0   8   6   -2.60    4.40
  -1  -8  -6   15.10    6.20
  -1  -8  -6    9.80    5.00
   1   8   6    3.40    5.10
  -2  -8  -6    1.50    5.00
   2   8   6   -1.70    5.90
  -3  -8  -6   16.60    7.50
   3   8   6   29.60   10.50
   5  -9  -6   -8.70    7.80
  -5   9   6    6.90    6.70
   4  -9  -6   -3.10    5.20
   4  -9  -6    4.00    7.50
  -4   9   6   14.10    6.80
   3  -9  -6    2.20    4.80
  -3   9   6    2.80    6.10
   2  -9  -6   42.00    9.00
   2  -9  -6   51.49    9.50
  -2   9   6   23.90    8.10
   1  -9  -6   -1.90    6.00
   1  -9  -6    9.00    5.40
  -1   9   6    5.70    6.40
   0  -9  -6   13.70    7.10
   0  -9  -6   -0.40    5.60
   0   9   6   16.50    7.20
  -1  -9  -6    6.50    5.30
  -2  -9  -6    6.20    7.30
   2   9   6    2.20    7.10
   3 -10  -6    2.20    5.10
  -3  10   6    6.10    7.40
   2 -10  -6   14.00    6.40
   1 -10  -6    6.20    5.40
  -1  10   6    9.20    8.10
   0 -10  -6   37.90    9.40
   0  10   6   37.40   10.20
  -1  12  -7    4.80    7.60
  -2  12  -7    0.40    7.10
   2  11  -7   26.00    8.90
   0  11  -7   79.19   12.00
  -1  11  -7    7.60    6.20
  -2  11  -7    3.10    5.70
  -3  11  -7   13.80   10.70
  -4  11  -7   39.00   10.40
   3  10  -7    4.40    6.10
   2  10  -7    3.30    5.60
   1  10  -7    2.50    5.60
   0  10  -7   60.29    9.70
  -1  10  -7   19.10    5.80
  -2  10  -7   23.70    6.40
  -3  10  -7   69.59   11.30
  -4  10  -7   24.00    7.60
  -5  10  -7    5.50    3.40
  -5  10  -7   -2.40    6.10
   5 -10   7    2.50    6.20
  -6  10  -7    5.10    7.90
   4   9  -7   24.10    5.30
   4   9  -7   16.60    7.20
  -4  -9   7   33.20    6.70
   3   9  -7   20.10    6.20
  -3  -9   7   23.00    8.30
   2   9  -7   -3.80    4.30
  -2  -9   7    6.10    6.10
   1   9  -7   49.50    8.70
  -1  -9   7   67.69   11.20
   0   9  -7    4.70    4.00
   0  -9   7   -0.70    5.10
  -1   9  -7   -0.60    3.90
   1  -9   7   10.10    5.60
  -2   9  -7   82.59   11.00
   2  -9   7   87.49   14.10
  -3   9  -7    6.00    5.10
   3  -9   7    8.00    6.50
  -4   9  -7  145.59   16.50
  -4   9  -7  155.38   13.00
   4  -9   7  153.18   13.80
   4  -9   7  162.78   19.40
  -5   9  -7   45.10    7.20
  -5   9  -7   47.10    9.40
   5  -9   7   57.79    8.80
  -6   9  -7   -1.60    6.70
  -6   9  -7   -0.80    6.60
   6  -9   7    9.30    7.40
   5   8  -7   32.40    7.90
   5   8  -7   46.30    8.70
  -5  -8   7   64.29   10.90
  -5  -8   7   53.59    9.00
   4   8  -7  105.39   13.10
   4   8  -7   92.39   10.60
  -4  -8   7  111.69   12.00
   3   8  -7  167.78   13.60
   3   8  -7  172.38   16.20
  -3  -8   7  160.88   14.00
  -3  -8   7  157.88   17.00
   2   8  -7    0.30    3.90
  -2  -8   7    0.40    4.50
  -1  -8   7    0.70    4.20
   0  -8   7  193.38   18.50
   1  -8   7  130.09   14.60
  -2   8  -7    0.90    3.00
   2  -8   7   -3.30    4.30
  -3   8  -7   48.40    8.80
   3  -8   7   58.09   10.40
  -4   8  -7  246.78   22.00
  -4   8  -7  231.08   19.00
   4  -8   7  242.18   24.70
   4  -8   7  244.08   19.60
  -5   8  -7   13.50    4.10
  -5   8  -7   10.80    5.30
   5  -8   7   -3.30    7.40
   5  -8   7   12.60    5.30
  -6   8  -7   36.30    8.80
   6  -8   7   44.60    9.50
   6  -8   7   39.10   11.10
  -7   8  -7   -2.30    5.80
  -7   8  -7    0.00    6.80
   7  -8   7    6.00    8.30
   6   7  -7    6.90    7.10
  -6  -7   7    4.40    6.00
   5   7  -7   55.89    9.10
   5   7  -7   41.70    8.10
  -5  -7   7   55.69    8.70
  -5  -7   7   62.69   10.20
   4   7  -7  137.99   14.00
   4   7  -7  152.58   13.70
  -4  -7   7  140.49   15.00
  -4  -7   7  138.59   13.20
   3   7  -7  453.75   34.80
   3   7  -7  399.36   33.00
  -3  -7   7  432.36   35.40
  -3  -7   7  516.25   33.70
   2   7  -7  136.49   13.50
  -2  -7   7  142.59   14.30
   1   7  -7   61.39    8.30
  -1  -7   7   66.09   10.10
   0   7  -7   80.19    9.50
   0  -7   7   87.89   10.50
  -1   7  -7  293.87   24.00
   1  -7   7  283.47   24.70
  -2   7  -7    4.90    3.70
   2  -7   7   11.20    5.10
  -3   7  -7   -0.60    1.90
  -3   7  -7    2.30    3.70
   3  -7   7    2.20    2.30
   3  -7   7   11.60    4.90
  -4   7  -7   81.59   16.60
  -4   7  -7   76.49    8.60
   4  -7   7   92.29   13.80
   4  -7   7   89.79    9.30
  -5   7  -7   39.00    6.90
  -5   7  -7   48.30    8.40
   5  -7   7   36.20    7.10
   5  -7   7   40.20    9.40
  -6   7  -7   19.50    6.90
   6  -7   7   19.40    8.60
   6  -7   7   11.10    5.70
  -7   7  -7   61.89   11.20
  -7   7  -7   57.89   11.20
  -7   7  -7   76.69   14.20
   7  -7   7   71.89   12.70
   6   6  -7   47.70    9.50
  -6  -6   7   36.30    8.30
   5   6  -7   74.39   10.90
  -5  -6   7   64.19   10.10
   4   6  -7   75.99    9.20
  -4  -6   7   65.49    9.60
  -4  -6   7   74.29    8.90
   3   6  -7  128.69   11.30
   3   6  -7  130.39   12.10
  -3  -6   7  103.29   10.80
  -3  -6   7  137.09   12.90
   2   6  -7   41.50    6.70
  -2  -6   7   53.19    8.30
   1   6  -7   54.39    7.50
  -1  -6   7   41.80    7.10
   0   6  -7  338.77   27.10
   0  -6   7  351.76   28.10
  -1   6  -7    0.10    2.40
   1  -6   7    5.70    3.70
  -2   6  -7   41.90    6.90
   2  -6   7   49.40    8.30
  -3   6  -7   17.70    3.40
  -3   6  -7   19.00    5.40
   3  -6   7   25.20    6.70
  -4   6  -7  133.59   11.80
  -4   6  -7  121.09   12.80
   4  -6   7  105.19   11.30
   4  -6   7  124.09   14.00
  -5   6  -7    6.70    4.50
  -5   6  -7    3.70    4.90
   5  -6   7    6.10    4.30
   5  -6   7    1.00    5.20
  -6   6  -7    9.70    5.50
   6  -6   7    7.50    5.20
  -7   6  -7   11.60    6.50
  -7   6  -7    4.80    8.60
  -7   6  -7    5.20    6.00
   7  -6   7   16.40    7.60
  -7  -5   7   11.60    7.40
  -6  -5   7   45.10    8.70
   5   5  -7    7.00    4.70
  -5  -5   7   -3.20    3.60
   4   5  -7   55.59    8.50
  -4  -5   7   56.09    7.50
   3   5  -7   26.50    4.80
   3   5  -7   19.90    4.10
  -3  -5   7   20.20    3.90
  -3  -5   7   19.90    4.80
   2   5  -7   -0.10    1.70
   2   5  -7    4.00    2.60
  -2  -5   7    1.70    1.60
  -2  -5   7    1.80    2.50
   1   5  -7  158.28   13.90
  -1  -5   7  165.08   14.80
   0   5  -7  142.79   12.90
  -1   5  -7   25.70    5.40
   1  -5   7   25.50    5.40
  -2   5  -7  406.86   30.80
  -2   5  -7  368.86   28.20
   2  -5   7  386.46   28.20
   2  -5   7  413.86   31.60
  -3   5  -7   62.09    7.70
  -3   5  -7   32.60    6.80
   3  -5   7   49.30    5.60
   3  -5   7   45.70    8.10
  -4   5  -7   34.10    7.20
  -4   5  -7   33.90    6.20
   4  -5   7   44.10    7.10
   4  -5   7   49.90    9.50
  -5   5  -7   16.40    4.80
  -5   5  -7   14.90    5.60
   5  -5   7   19.10    5.10
  -6   5  -7   84.59   14.10
  -6   5  -7   80.19   12.60
  -6   5  -7   68.39   11.60
   6  -5   7   74.79   11.00
  -7   5  -7   59.19   10.80
  -7   5  -7   36.20    8.30
  -7   5  -7   62.49   14.20
   7  -5   7   54.09   10.30
  -8   5  -7   98.99   18.80
  -8   5  -7  118.39   16.10
  -8   5  -7  154.58   19.30
  -7  -4   7   12.30    5.90
   6   4  -7   42.10    8.50
  -6  -4   7   18.70    6.10
   5   4  -7    4.70    5.00
  -5  -4   7    3.70    3.80
   4   4  -7   32.50    6.20
  -4  -4   7   32.20    6.10
   3   4  -7   63.99    7.50
  -3  -4   7   71.89    7.40
  -3  -4   7   67.89    7.70
   2   4  -7  495.55   34.70
   2   4  -7  482.65   35.10
  -2  -4   7  479.05   35.80
  -2  -4   7  454.35   34.30
   1   4  -7  330.27   25.40
  -1  -4   7  336.17   26.10
   0   4  -7   23.90    4.20
   0  -4   7   33.80    5.80
  -1   4  -7   14.50    3.70
   1  -4   7    8.30    3.40
  -2   4  -7 1345.77   92.49
  -2   4  -7 1293.97   94.39
   2  -4   7 1326.37   92.19
  -3   4  -7  140.99   13.70
  -3   4  -7  167.38   12.80
   3  -4   7  132.99   12.10
   3  -4   7  128.89   14.20
  -4   4  -7   31.70    6.00
  -4   4  -7   23.50    5.40
  -5   4  -7   61.39    9.60
  -5   4  -7   47.90    8.60
  -5   4  -7   48.80    8.00
   5  -4   7   31.80    6.60
  -6   4  -7   -1.30    5.00
  -6   4  -7    0.10    4.50
  -6   4  -7   -1.10    5.10
   6  -4   7    1.20    4.00
  -7   4  -7   44.80    9.50
  -7   4  -7   47.70   10.30
  -7   4  -7   67.09   11.10
   7  -4   7   72.39   11.80
  -8   4  -7    5.50    8.00
  -8   4  -7   13.20    8.80
  -7  -3   7   16.80    6.40
   6   3  -7  177.98   19.50
  -6  -3   7  202.18   18.50
   5   3  -7   57.49    9.50
  -5  -3   7   64.49    9.80
   4   3  -7  504.65   40.00
  -4  -3   7  554.34   40.00
   3   3  -7  445.66   31.40
  -3  -3   7  385.86   30.80
   2   3  -7 1692.23  120.19
   2   3  -7 1677.73  120.29
  -2  -3   7 1849.91  120.19
  -2  -3   7 1690.83  120.79
   1   3  -7  619.34   44.30
  -1  -3   7  629.74   45.90
  -1  -3   7  633.54   44.10
   0   3  -7   96.29    7.20
   0   3  -7   89.29    9.00
   0  -3   7   78.29    8.90
  -1   3  -7  524.85   37.20
  -1   3  -7  506.05   39.00
   1  -3   7  537.65   39.50
   1  -3   7  518.65   36.80
  -2   3  -7  788.52   53.69
   2  -3   7  680.83   55.19
   2  -3   7  770.92   53.19
  -3   3  -7 1176.48   82.99
  -3   3  -7 1173.88   81.79
  -3   3  -7 1014.60   82.39
   3  -3   7 1226.88   81.39
  -4   3  -7   75.09    9.30
  -4   3  -7   73.09    8.80
   4  -3   7   75.09    8.40
  -5   3  -7    8.00    3.90
  -5   3  -7    1.30    3.30
  -5   3  -7    2.10    4.50
   5  -3   7    4.80    3.10
  -6   3  -7   43.80    8.10
  -6   3  -7   53.99   10.00
  -6   3  -7   51.09    8.70
   6  -3   7   35.40    7.30
  -7   3  -7    9.30    6.70
  -7   3  -7    7.10    5.90
  -7   3  -7    6.10    5.40
  -8   3  -7    4.50    7.30
  -8   3  -7   10.90    7.30
  -8   3  -7    6.20    7.90
  -8  -2   7   24.20    7.30
  -7  -2   7   79.59   13.20
   6   2  -7   15.20    5.90
  -6  -2   7    8.60    4.70
   5   2  -7    4.40    4.30
  -5  -2   7    3.30    2.50
   4   2  -7   16.00    4.80
  -4  -2   7   19.40    4.50
   3   2  -7  170.68   14.40
  -3  -2   7  158.38   13.80
   2   2  -7  277.47   21.30
  -2  -2   7  281.07   21.10
   1   2  -7   28.50    3.80
   1   2  -7   43.60    4.90
  -1  -2   7   34.30    3.70
  -1  -2   7   43.00    5.20
   0   2  -7 1453.95  108.39
   0   2  -7 1542.85  108.49
   0  -2   7 1721.43  110.69
  -1   2  -7 3829.82  265.47
  -1   2  -7 3702.43  266.97
   1  -2   7 4026.80  265.27
  -2   2  -7  147.29   13.70
  -2   2  -7  129.59   13.40
   2  -2   7  166.78   12.50
  -3   2  -7   -1.40    2.20
  -3   2  -7   -0.90    1.70
   3  -2   7    2.70    2.00
  -4   2  -7   40.40    6.90
  -4   2  -7   29.60    6.60
  -4   2  -7   37.90    6.70
   4  -2   7   31.80    5.90
  -5   2  -7   26.00    6.80
  -5   2  -7   17.80    5.70
  -5   2  -7   14.90    4.50
   5  -2   7    6.30    3.30
  -6   2  -7   61.19   10.70
  -6   2  -7   60.49   10.40
  -6   2  -7   37.10    7.50
  -7   2  -7    4.60    5.70
  -7   2  -7   10.70    5.60
  -7   2  -7    8.60    6.50
  -8   2  -7    0.00    7.60
  -8   2  -7    8.00    6.80
  -8   2  -7   -4.90    7.40
  -8  -1   7   12.40    8.40
  -7  -1   7   39.50    8.60
   6   1  -7   24.90    7.60
  -6  -1   7   24.30    5.90
   5   1  -7    9.30    4.80
  -5  -1   7    6.70    3.10
   4   1  -7  107.49   11.40
  -4  -1   7  110.19   10.60
   3   1  -7    1.50    2.10
  -3  -1   7   -1.30    1.20
   2   1  -7 1524.35  108.09
  -2  -1   7 1563.04  107.79
   1   1  -7 1208.28   91.89
   1   1  -7 1329.67   91.59
  -1  -1   7 1392.26   91.49
   0   1  -7   95.39    8.20
   0   1  -7  102.99    9.40
  -1   1  -7 1022.90   65.49
  -1   1  -7  874.91   66.89
  -1   1  -7  841.22   66.39
   1  -1   7  954.50   65.19
  -2   1  -7   66.19    7.20
   2  -1   7   79.19    7.30
  -3   1  -7   76.39    8.40
  -3   1  -7   89.09   10.20
  -3   1  -7   73.49    9.10
   3  -1   7   63.29    7.50
  -4   1  -7   74.49    8.70
  -4   1  -7   60.09    9.60
  -4   1  -7   62.29   10.00
   4  -1   7   77.49    8.50
  -5   1  -7  233.68   21.70
  -5   1  -7  266.77   22.80
  -5   1  -7  219.58   21.60
   5  -1   7  281.67   22.10
  -6   1  -7   -0.40    4.20
  -6   1  -7    0.20    4.90
  -6   1  -7    6.00    4.80
   6  -1   7    4.50    3.90
  -7   1  -7    2.90    4.80
  -7   1  -7   -4.80    5.60
  -7   1  -7   -2.20    5.40
  -8   1  -7   11.00    8.10
  -8   1  -7    6.60    6.30
  -8   1  -7    1.30    7.50
  -8   0   7   10.20    6.80
  -7   0   7  396.26   33.30
   6   0  -7   32.70   12.30
  -6   0   7   18.70    5.10
   5   0  -7  622.44   47.40
  -5   0   7  609.84   46.60
   4   0  -7   65.69    8.80
  -4   0   7   72.99    8.00
   3   0  -7  306.27   24.00
  -3   0   7  301.87   23.60
   2   0  -7  434.76   32.20
  -2   0   7  430.36   32.00
   1   0  -7   89.99    8.00
   1   0  -7   91.69    8.10
  -1   0   7   89.49    8.00
  -1   0   7   81.29    8.30
   0   0  -7  433.76   34.00
   0   0  -7  517.55   35.30
  -1   0  -7   70.79    6.70
  -1   0  -7   64.79    7.30
   1   0   7   60.29    6.20
   1   0   7   65.99    7.50
  -2   0  -7   -1.60    1.80
  -2   0  -7    1.00    1.70
   2   0   7    1.50    1.30
   2   0   7   -0.30    1.60
  -3   0  -7  413.86   31.50
   3   0   7  401.06   32.20
  -4   0  -7  167.18   15.10
  -4   0  -7  136.59   14.20
   4   0   7  155.38   15.00
   4   0   7  145.79   14.00
  -5   0  -7   46.30    8.00
  -5   0  -7   45.00   13.90
   5   0   7   52.69    8.70
  -6   0  -7   13.30    5.60
  -6   0  -7   16.90    6.10
  -6   0  -7    8.50    7.60
   6   0   7   20.80    6.50
  -7   0  -7    5.30    6.10
  -7   0  -7    0.00    5.90
  -7   0  -7    4.80    6.60
  -8   0  -7   -1.60    8.80
  -8   0  -7   10.10    8.90
  -8   0  -7    0.90    7.30
  -8   1   7   32.40    9.30
  -7   1   7  460.85   37.80
   6  -1  -7 1160.28   81.29
  -6   1   7 1015.10   79.39
   5  -1  -7 2118.99  146.39
  -5   1   7 2002.20  145.39
   4  -1  -7   30.90    6.40
  -4   1   7   22.80    4.80
   3  -1  -7   14.40    3.80
  -3   1   7   17.40    4.20
   2  -1  -7  465.65   33.10
   2  -1  -7  395.86   31.70
  -2   1   7  468.35   32.90
   1  -1  -7   57.39    6.20
   1  -1  -7   65.99    6.50
  -1   1   7   61.39    6.50
   0  -1  -7  143.59   12.10
   0  -1  -7  142.89   12.20
   0  -1  -7  149.69   12.90
   0   1   7  156.58   13.20
  -1  -1  -7   81.49    8.70
   1   1   7   86.59    7.90
   1   1   7   77.09    8.70
  -2  -1  -7   -5.10    2.70
  -2  -1  -7    4.50    2.20
   2   1   7    1.20    2.40
  -3  -1  -7   55.39    9.00
  -3  -1  -7   68.69    8.10
   3   1   7   48.90    8.70
   3   1   7   82.59    8.00
  -4  -1  -7    8.70    3.70
  -4  -1  -7   -0.30    2.70
   4   1   7    6.00    4.10
   4   1   7    1.60    2.50
  -5  -1  -7    9.40    3.90
  -5  -1  -7    3.90    3.90
   5   1   7    2.50    3.80
   5   1   7    3.30    3.80
  -6  -1  -7   12.60    5.90
  -6  -1  -7   13.90    5.50
   6   1   7    7.60    5.40
  -7  -1  -7   19.90    6.40
  -7  -1  -7   34.30    8.90
  -8   2   7    3.20    5.50
  -7   2   7   -3.00    3.30
   6  -2  -7   63.49   10.90
  -6   2   7   66.99   10.70
   5  -2  -7   20.50    5.70
  -5   2   7   21.40    5.10
   4  -2  -7  173.68   15.70
  -4   2   7  157.38   14.70
   3  -2  -7  356.76   29.00
  -3   2   7  388.36   29.00
   2  -2  -7  405.96   32.80
  -2   2   7  482.55   34.00
  -2   2   7  479.35   33.50
   1  -2  -7   41.40    5.00
   1  -2  -7   40.70    5.00
   1  -2  -7   44.30    5.20
  -1   2   7   37.50    5.30
   0  -2  -7 1920.81  151.18
   0  -2  -7 2242.28  151.38
   0  -2  -7 2252.57  151.98
   0   2   7 2290.17  152.28
   1   2   7  491.95   40.10
   1   2   7  582.34   40.80
  -2  -2  -7    2.40    2.10
  -2  -2  -7    0.50    1.90
   2   2   7    2.30    2.70
   2   2   7   -1.30    1.20
  -3  -2  -7    1.30    2.70
  -3  -2  -7    3.70    2.70
   3   2   7    6.60    3.40
   3   2   7    6.30    2.70
  -4  -2  -7  124.29   12.90
  -4  -2  -7  135.19   13.40
   4   2   7   98.39   12.70
  -5  -2  -7  173.98   16.50
  -5  -2  -7  174.08   17.50
   5   2   7  154.58   17.50
  -6  -2  -7   62.49    9.50
  -6  -2  -7   47.90    9.30
   6   2   7   40.10    8.40
   7   2   7   34.70    8.40
  -8   3   7   15.10    6.40
  -7   3   7   44.00    9.50
   6  -3  -7   33.10    9.50
  -6   3   7   31.60    6.80
   5  -3  -7    4.90    4.90
  -5   3   7   -1.50    2.30
   4  -3  -7   30.80    6.90
  -4   3   7   26.00    5.50
   3  -3  -7  473.65   37.60
  -3   3   7  511.95   37.40
   2  -3  -7    3.60    2.20
   2  -3  -7    2.80    1.80
  -2   3   7    2.00    1.50
  -2   3   7    2.00    2.10
   1  -3  -7  107.39    9.90
   1  -3  -7  112.19   10.30
  -1   3   7   99.79   10.00
   0  -3  -7  240.68   19.00
   0  -3  -7  225.68   19.10
   0  -3  -7  237.68   20.80
   0   3   7  247.28   19.90
  -1  -3  -7  404.86   29.40
  -1  -3  -7  389.06   29.60
   1   3   7  317.17   29.50
   1   3   7  397.86   29.00
  -2  -3  -7    9.20    3.20
  -2  -3  -7   10.30    3.40
   2   3   7    7.20    2.90
   2   3   7    5.80    3.50
  -3  -3  -7   14.40    4.60
  -3  -3  -7   19.30    5.10
   3   3   7    7.60    4.00
   3   3   7   14.70    3.80
  -4  -3  -7    1.70    3.50
  -4  -3  -7    1.20    3.70
   4   3   7    0.50    2.70
  -5  -3  -7   27.10    6.80
   5   3   7   19.30    5.90
  -6  -3  -7   10.90    6.00
  -6  -3  -7    5.20    6.30
   6   3   7   10.30    6.60
  -7  -3  -7   10.20    6.80
   7   3   7    3.30    7.10
  -8   4   7   16.00    7.00
  -7   4   7    5.00    4.60
   6  -4  -7   65.49   10.40
  -6   4   7   53.19    9.50
   5  -4  -7   -4.90    9.10
  -5   4   7    0.80    2.50
   4  -4  -7  111.99   12.70
  -4   4   7  119.29   11.80
   3  -4  -7   39.40    7.00
  -3   4   7   53.99    6.40
  -3   4   7   42.60    5.90
   2  -4  -7    0.80    1.90
   2  -4  -7   -1.60    2.00
  -2   4   7    0.90    2.00
   1  -4  -7  173.98   15.50
   1  -4  -7  191.88   15.60
   1  -4  -7  169.68   15.10
  -1   4   7  180.38   15.90
   0  -4  -7   95.89    9.50
   0  -4  -7  104.19    9.40
   0  -4  -7   66.49    8.20
   0   4   7   78.89    9.30
  -1  -4  -7  417.76   33.60
   1   4   7  468.55   33.20
   1   4   7  411.06   34.10
  -2  -4  -7  326.67   25.50
  -2  -4  -7  286.87   24.50
   2   4   7  322.17   26.20
   2   4   7  278.17   24.00
  -3  -4  -7   66.49    8.80
   3   4   7   50.69    9.00
  -4  -4  -7    0.10    3.60
  -4  -4  -7   -2.10    4.30
   4   4   7   -1.20    3.90
   4   4   7    2.80    4.10
  -5  -4  -7  200.58   19.10
  -5  -4  -7  167.68   19.10
   5   4   7  193.78   20.20
  -6  -4  -7   -4.60   11.30
   6   4   7    8.50    7.10
  -7   5   7    7.90    5.50
  -6   5   7   59.89    9.40
   5  -5  -7    7.10    6.20
  -5   5   7    9.00    3.60
   4  -5  -7   54.69    9.10
  -4   5   7   47.40    8.30
   3  -5  -7    1.90    2.70
   3  -5  -7   -2.20    3.20
  -3   5   7    0.30    3.10
  -3   5   7    0.90    2.10
   2  -5  -7    0.00    2.90
   2  -5  -7    5.20    2.80
   2  -5  -7   12.40    3.80
  -2   5   7    3.50    3.20
   1  -5  -7  129.89   13.60
   1  -5  -7  160.98   13.90
   1  -5  -7  165.08   14.30
  -1   5   7  151.08   14.50
   0  -5  -7   16.10    4.30
   0  -5  -7   10.60    3.90
   0   5   7   14.90    4.30
  -1  -5  -7  142.49   14.90
  -1  -5  -7  193.58   16.10
   1   5   7  166.58   14.80
   1   5   7  162.98   16.10
  -2  -5  -7   20.00    5.70
  -2  -5  -7   28.50    5.60
   2   5   7   10.70    4.90
   2   5   7   39.40    6.40
  -3  -5  -7    7.50    4.80
  -3  -5  -7    1.10    3.80
   3   5   7   10.90    5.40
  -4  -5  -7    1.20    5.30
  -4  -5  -7   -4.60    4.30
   4   5   7   -2.80    4.50
   4   5   7   -0.80    3.90
  -5  -5  -7    3.70    5.70
   5   5   7   -2.30    5.80
  -6  -5  -7    4.90    7.30
  -7   6   7    4.50    4.60
  -6   6   7    2.00    3.50
   5  -6  -7   46.10    9.90
  -5   6   7   35.00    7.40
   4  -6  -7   73.89   11.20
   4  -6  -7   70.19    9.20
  -4   6   7   70.19    9.00
  -4   6   7   64.59    8.40
   3  -6  -7    8.20    4.90
   3  -6  -7    3.60    3.80
  -3   6   7    4.80    3.80
   2  -6  -7   11.80    4.60
   2  -6  -7    9.50    4.10
  -2   6   7    8.00    4.00
   1  -6  -7 1138.69   86.89
   1  -6  -7 1281.67   87.09
  -1   6   7 1207.88   87.89
   0  -6  -7    7.30    2.90
   0  -6  -7    3.90    4.10
   0  -6  -7    0.50    3.40
  -1  -6  -7    0.30    3.70
  -1  -6  -7   -0.70    3.90
   1   6   7    3.10    3.70
  -2  -6  -7   28.70    6.40
  -2  -6  -7   32.80    7.60
   2   6   7   31.50    7.40
  -3  -6  -7    6.70    5.10
   3   6   7   13.00    5.40
   3   6   7    1.20    4.60
  -4  -6  -7   -4.80    4.80
   4   6   7    3.20    5.60
  -5  -6  -7    2.30    6.60
  -6   7   7    2.90    5.70
  -5   7   7   38.10    8.10
   4  -7  -7    1.40    4.70
   4  -7  -7    0.90    6.10
  -4   7   7   -1.40    4.20
  -4   7   7    3.80    3.00
   3  -7  -7   38.30    8.50
   3  -7  -7   42.40    8.30
   3  -7  -7   39.60    7.00
  -3   7   7   38.50    7.70
   2  -7  -7    8.10    4.60
   2  -7  -7    5.90    4.30
   2  -7  -7    7.50    4.80
  -2   7   7   12.90    5.10
   1  -7  -7  444.86   36.20
   1  -7  -7  425.96   36.00
  -1   7   7  522.45   37.90
   0  -7  -7   -3.30    2.60
   0  -7  -7    0.10    4.40
   0  -7  -7   -5.80    3.60
   0   7   7    6.10    4.70
  -1  -7  -7   -4.00    4.40
  -1  -7  -7    4.10    3.50
  -1  -7  -7    6.00    4.50
   1   7   7    1.30    4.20
  -2  -7  -7   59.39   10.40
   2   7   7   53.89   10.30
   2   7   7   46.70    8.70
  -3  -7  -7   13.60    6.70
   3   7   7    9.80    6.30
  -4  -7  -7   -7.70    6.60
   4   7   7    2.90    7.70
  -6   8   7   13.70    5.20
   5  -8  -7    9.50    6.60
  -5   8   7   -1.40    5.50
  -5   8   7    1.80    4.50
   4  -8  -7   25.80    6.40
   4  -8  -7   28.50   10.90
  -4   8   7   30.20    7.20
   3  -8  -7   84.99   12.90
   3  -8  -7   91.89   12.20
   3  -8  -7   84.29   12.70
  -3   8   7   92.59   12.40
   2  -8  -7   20.40    6.90
   2  -8  -7    9.70    4.30
   2  -8  -7    1.60    5.00
  -2   8   7    8.40    6.00
   1  -8  -7    5.00    5.80
   1  -8  -7    0.70    5.30
   1  -8  -7    1.40    3.60
  -1   8   7    5.50    5.70
   0  -8  -7   12.90    6.70
   0  -8  -7   24.70    6.10
   0   8   7   13.30    6.50
  -1  -8  -7    3.90    4.50
  -1  -8  -7   12.90    6.90
   1   8   7    1.30    5.90
  -2  -8  -7   11.30    5.80
   2   8   7   21.80    8.50
  -3  -8  -7   -0.70    6.70
   3   8   7    2.50    6.60
   4  -9  -7    4.70    5.80
  -4   9   7    3.90    6.30
   3  -9  -7   38.30    9.20
   2  -9  -7    4.40    5.60
  -2   9   7   11.00    6.50
   1  -9  -7   -2.10    5.10
  -1   9   7    1.50    6.20
   0  -9  -7    0.10    5.50
   0   9   7   -6.00    7.70
  -1  -9  -7   19.90    7.10
   1   9   7   19.70    9.50
  -2  -9  -7   13.10    7.40
   2   9   7   -2.00    7.60
   2 -10  -7   -1.00    5.70
  -2  10   7    2.50    8.50
   1 -10  -7   54.39   11.00
  -1  10   7   59.39   13.10
  -1  12  -8   17.00    8.60
  -2  12  -8   -8.10    7.50
   2  11  -8    5.50    6.60
   1  11  -8   -0.70    9.30
   0  11  -8   42.20   12.20
  -1  11  -8   47.90   10.30
  -2  11  -8    9.00    9.80
  -3  11  -8   30.40    9.30
  -4  11  -8   38.10   10.40
   3  10  -8    4.80    6.40
   2  10  -8    5.20    6.20
   1  10  -8    0.10    5.10
   0  10  -8   72.99   11.50
  -1  10  -8   19.70    6.70
  -2  10  -8    2.30    4.80
  -3  10  -8  145.69   16.70
  -4  10  -8   14.70    6.80
  -5  10  -8   -2.20    3.40
  -5  10  -8    5.00    6.50
   5 -10   8   -5.00    5.60
   4   9  -8    9.30    5.90
   4   9  -8    8.70    6.70
  -4  -9   8   17.20    5.50
   3   9  -8    1.50    5.30
  -3  -9   8  -10.20    6.30
   2   9  -8   42.50    8.00
  -2  -9   8   29.40    8.40
   1   9  -8   -3.00    4.20
  -1  -9   8    0.60    5.70
   0   9  -8   10.80    5.20
   0  -9   8   23.60    7.00
  -1   9  -8  168.38   17.20
   1  -9   8  191.18   19.40
  -2   9  -8    3.90    4.40
   2  -9   8    4.50    6.20
  -3   9  -8   36.90    7.70
   3  -9   8   37.50    9.80
  -4   9  -8  105.19   13.20
  -4   9  -8  109.19    9.50
   4  -9   8   92.59   10.40
  -5   9  -8   32.00    5.50
  -5   9  -8   21.80    8.00
   5  -9   8   40.40    7.90
  -6   9  -8   19.00    5.80
  -6   9  -8   25.50    7.70
   6  -9   8   25.70    7.50
   5   8  -8   10.40    5.10
   5   8  -8    0.60    5.80
  -5  -8   8   14.70    6.00
  -5  -8   8    3.60    8.70
   4   8  -8   13.40    4.60
   4   8  -8   25.40    6.30
  -4  -8   8   16.10   12.10
   3   8  -8    6.30    4.90
  -3  -8   8   -6.50    5.30
   2   8  -8  256.67   20.60
  -2  -8   8  194.98   20.80
   1   8  -8    2.70    3.50
  -1  -8   8    0.30    4.70
   0   8  -8    6.60    4.10
   0  -8   8    8.30    4.70
  -1   8  -8    0.50    3.30
   1  -8   8   -1.70    4.50
  -2   8  -8   -1.90    3.60
   2  -8   8    0.70    4.70
  -3   8  -8   20.70    6.00
   3  -8   8   17.30   10.20
  -4   8  -8  404.86   29.80
  -4   8  -8  399.66   32.90
   4  -8   8  382.56   30.10
   4  -8   8  401.26   34.90
  -5   8  -8   15.30    4.90
  -5   8  -8   13.30    6.60
   5  -8   8   11.50    7.90
   5  -8   8   14.00    6.10
  -6   8  -8   -3.20    6.00
  -6   8  -8    3.20    5.50
   6  -8   8   -1.70    5.90
  -7   8  -8   -8.30    7.20
  -7   8  -8   15.00    7.40
   7  -8   8    8.20    8.40
   6   7  -8   20.20    8.30
  -6  -7   8   16.80    6.60
   5   7  -8   13.80    6.50
  -5  -7   8    9.90    5.50
  -5  -7   8   -2.40    6.40
   4   7  -8   94.69   10.80
   4   7  -8   77.69    9.70
  -4  -7   8   99.99   10.10
  -4  -7   8   83.39   12.30
   3   7  -8  196.88   16.30
   3   7  -8  196.08   18.20
  -3  -7   8  182.28   18.80
  -3  -7   8  234.38   17.40
   2   7  -8   54.79    8.50
  -2  -7   8   72.49   10.60
   1   7  -8    6.60    3.60
  -1  -7   8    9.80    4.70
   0   7  -8  379.46   28.70
   0  -7   8  330.87   29.40
  -1   7  -8  386.86   30.70
   1  -7   8  380.16   31.60
  -2   7  -8   11.30    4.60
   2  -7   8   24.00    6.30
  -3   7  -8   16.90    5.20
  -3   7  -8   14.80    2.80
   3  -7   8   13.40    3.00
   3  -7   8   12.20    5.90
  -4   7  -8   55.09    9.00
  -4   7  -8   40.40    6.20
   4  -7   8   55.89    9.90
   4  -7   8   32.70    6.10
  -5   7  -8   45.40    7.20
  -5   7  -8   50.69    9.50
   5  -7   8   63.79    8.90
   5  -7   8   65.29   12.70
  -6   7  -8  100.89   13.40
   6  -7   8   84.99   12.50
  -7   7  -8   10.90    6.30
  -7   7  -8    2.40    6.90
   7  -7   8    7.70    7.50
   6   6  -8   -8.20    7.40
  -6  -6   8   -3.50    5.20
   5   6  -8    0.90    5.50
  -5  -6   8    1.60    4.10
   4   6  -8   13.50    4.60
   4   6  -8   13.00    4.70
  -4  -6   8   18.10    4.40
  -4  -6   8   15.60    5.70
   3   6  -8  337.37   26.90
   3   6  -8  369.56   27.80
  -3  -6   8  397.36   27.10
  -3  -6   8  313.77   28.40
   2   6  -8   94.09   10.00
  -2  -6   8  102.89   11.20
   1   6  -8   12.90    4.00
  -1  -6   8   20.10    5.70
   0   6  -8   69.59    8.70
   0  -6   8   83.69   10.10
  -1   6  -8  238.38   19.40
   1  -6   8  204.78   19.60
  -2   6  -8  172.48   15.90
   2  -6   8  155.78   16.40
  -3   6  -8   41.40    8.00
   3  -6   8   43.50    5.40
   3  -6   8   46.90    8.90
  -4   6  -8   82.29    8.70
  -4   6  -8   83.69   10.60
   4  -6   8   68.69   12.40
   4  -6   8   67.99    8.40
  -5   6  -8   16.70    5.30
  -5   6  -8    9.70    5.40
   5  -6   8   11.60    4.90
  -6   6  -8   13.70    5.20
  -6   6  -8   16.80    6.90
  -6   6  -8    4.90    6.30
   6  -6   8   22.60    6.40
  -7   6  -8  428.96   37.00
  -7   6  -8  445.76   37.50
  -7   6  -8  533.85   40.30
   7  -6   8  400.16   37.20
  -7  -5   8    2.70    6.20
  -6  -5   8    0.30    5.00
   5   5  -8   12.60    5.00
  -5  -5   8    4.80    4.00
   4   5  -8   42.40    7.20
  -4  -5   8   37.20    6.50
   3   5  -8   50.39    6.20
   3   5  -8   40.70    6.10
  -3  -5   8   40.10    6.00
  -3  -5   8   58.59    8.50
   2   5  -8  139.89   12.70
   2   5  -8  142.69   11.50
  -2  -5   8  151.28   15.10
  -2  -5   8  132.09   11.20
   1   5  -8  641.64   50.09
  -1  -5   8  747.43   53.09
   0   5  -8   53.59    7.50
   0  -5   8   33.30    7.10
  -1   5  -8  481.55   37.60
   1  -5   8  505.45   38.50
  -2   5  -8    4.30    2.00
  -2   5  -8    8.90    3.40
   2  -5   8    8.30    2.00
   2  -5   8    6.80    3.40
  -3   5  -8  263.17   23.10
  -3   5  -8  238.58   21.10
   3  -5   8  312.27   21.20
   3  -5   8  269.17   23.80
  -4   5  -8  179.78   18.10
  -4   5  -8  203.48   17.20
   4  -5   8  197.98   17.80
   4  -5   8  211.98   20.00
  -5   5  -8   17.40    6.00
  -5   5  -8   18.70    5.90
  -5   5  -8   15.60    5.00
   5  -5   8   26.70    6.00
  -6   5  -8  108.49   14.70
  -6   5  -8   97.59   14.00
  -6   5  -8   98.09   12.50
   6  -5   8   93.69   12.50
  -7   5  -8   30.60    9.70
  -7   5  -8   29.20    7.90
  -7   5  -8   24.70    8.40
   7  -5   8    6.70    7.80
  -8   5  -8   27.90    9.20
  -7  -4   8    8.00    5.70
   6   4  -8  -11.50    8.50
  -6  -4   8    9.30    4.90
   5   4  -8  139.49   15.40
  -5  -4   8  154.58   14.60
   4   4  -8  180.78   16.60
  -4  -4   8  191.48   16.30
   3   4  -8  204.98   17.90
  -3  -4   8  235.08   17.80
   2   4  -8  602.74   42.30
   2   4  -8  588.34   41.70
  -2  -4   8  533.05   42.80
  -2  -4   8  588.74   41.40
   1   4  -8  301.07   23.80
   1   4  -8  303.47   22.30
  -1  -4   8  305.87   22.00
  -1  -4   8  318.17   24.60
   0   4  -8   71.39    7.80
   0  -4   8   67.09    8.20
  -1   4  -8  154.58   13.60
  -1   4  -8  142.09   11.00
   1  -4   8  134.39   10.70
  -2   4  -8  399.36   29.30
  -2   4  -8  369.66   31.10
   2  -4   8  400.46   31.90
   2  -4   8  413.26   29.10
  -3   4  -8   12.70    3.70
  -3   4  -8   19.40    5.10
   3  -4   8   16.20    5.20
   3  -4   8   26.40    4.70
  -4   4  -8  207.88   18.80
  -4   4  -8  217.08   18.90
  -4   4  -8  198.98   17.50
   4  -4   8  180.08   16.60
  -5   4  -8   57.49   10.00
  -5   4  -8   46.40    8.40
  -5   4  -8   42.20    8.30
   5  -4   8   47.30    7.60
  -6   4  -8   51.59   10.20
  -6   4  -8   31.70    7.40
  -6   4  -8   33.60    8.90
   6  -4   8   46.10    8.80
  -7   4  -8    1.80    6.00
  -7   4  -8   15.10    8.20
  -7   4  -8   -3.70    5.80
  -8   4  -8    0.10    7.60
  -8   4  -8   11.40    8.60
  -8   4  -8   17.70   10.30
  -7  -3   8   18.40    5.90
   6   3  -8   30.00   10.10
   5   3  -8    2.10    4.50
  -5  -3   8    2.60    2.80
   4   3  -8   95.39   10.10
  -4  -3   8   86.19    9.40
   3   3  -8   20.30    4.30
  -3  -3   8   16.90    3.90
   2   3  -8  614.34   43.90
  -2  -3   8  595.84   44.50
  -2  -3   8  612.14   43.50
   1   3  -8    8.30    3.00
   1   3  -8    8.50    1.80
  -1  -3   8    2.70    2.40
  -1  -3   8   13.00    2.30
   0   3  -8  218.08   18.60
   0   3  -8  218.68   16.60
   0   3  -8  235.08   16.80
   0  -3   8  228.58   19.00
  -1   3  -8  186.68   15.00
  -1   3  -8  210.38   17.40
   1  -3   8  191.28   14.80
   1  -3   8  205.68   17.50
  -2   3  -8    3.20    2.50
  -2   3  -8    4.50    2.00
   2  -3   8    1.00    1.40
  -3   3  -8 1006.30   75.29
  -3   3  -8 1075.49   74.09
  -3   3  -8 1028.70   75.19
   3  -3   8 1014.40   73.29
  -4   3  -8    6.20    3.60
  -4   3  -8    0.30    3.40
  -4   3  -8   10.60    4.90
   4  -3   8    5.50    3.20
  -5   3  -8    0.00    4.00
  -5   3  -8   -2.10    3.40
  -5   3  -8    1.30    3.90
   5  -3   8    2.50    3.10
  -6   3  -8   48.20   10.10
  -6   3  -8   42.50    8.50
  -7   3  -8    2.80    5.90
  -7   3  -8   -1.40    5.20
  -7   3  -8    4.30    6.50
  -8   3  -8    7.60    9.30
  -8   3  -8    2.90    7.80
  -8   3  -8    0.30    7.90
  -8  -2   8    3.70    6.90
  -7  -2   8   30.60    7.20
   6   2  -8   69.19   16.30
  -6  -2   8   60.59    9.80
   5   2  -8   23.90    6.10
  -5  -2   8   18.70    4.90
   4   2  -8   33.40    6.30
  -4  -2   8   28.10    5.80
   3   2  -8  166.48   14.90
  -3  -2   8  174.88   14.40
   2   2  -8  414.66   31.90
   2   2  -8  485.95   32.00
  -2  -2   8  396.56   31.50
   1   2  -8  637.34   46.80
   1   2  -8  599.04   44.40
  -1  -2   8  632.54   44.20
   0   2  -8  125.99   11.20
   0   2  -8  152.08   13.10
   0   2  -8  157.08   11.50
  -1   2  -8  479.35   34.40
  -1   2  -8  455.15   34.00
  -1   2  -8  438.46   32.40
   1  -2   8  417.16   32.10
  -2   2  -8  370.56   33.70
  -2   2  -8  440.06   31.60
  -2   2  -8  442.16   33.20
   2  -2   8  418.56   31.00
  -3   2  -8   26.60    5.60
  -3   2  -8   35.70    6.90
  -3   2  -8   37.30    6.90
   3  -2   8   27.30    4.70
  -4   2  -8  125.69   12.60
  -4   2  -8  104.39   11.20
  -4   2  -8  118.89   12.60
   4  -2   8   82.99   10.20
  -5   2  -8   88.59   10.90
  -5   2  -8   89.39   11.80
   5  -2   8   79.39   10.20
  -6   2  -8   92.99   13.40
  -6   2  -8   79.29   12.50
   6  -2   8   90.39   11.60
  -7   2  -8   22.00    8.40
  -7   2  -8   14.70    6.00
  -7   2  -8   11.30    6.70
  -8   2  -8    1.60    7.00
  -8   2  -8   -2.80    7.90
  -8   2  -8   -4.60    9.90
  -8  -1   8   11.50    7.80
  -7  -1   8  437.86   36.40
   6   1  -8   37.50   11.90
  -6  -1   8   19.40    5.90
   5   1  -8    0.00    4.60
  -5  -1   8    3.20    2.80
   4   1  -8    9.80    4.20
  -4  -1   8    9.50    3.40
   3   1  -8  125.19   11.80
  -3  -1   8  126.39   11.30
   2   1  -8  688.33   50.19
  -2  -1   8  704.03   50.09
   1   1  -8  374.76   27.70
   1   1  -8  338.37   28.20
   1   1  -8  414.46   28.70
   0   1  -8  306.17   26.50
   0   1  -8  381.86   27.00
  -1   1  -8  293.37   22.80
  -1   1  -8  272.77   24.30
   1  -1   8  329.27   22.80
  -2   1  -8   44.50    5.40
  -2   1  -8   39.50    7.10
   2  -1   8   31.60    5.40
  -3   1  -8   10.10    3.40
  -3   1  -8    3.50    3.30
  -3   1  -8    5.40    3.40
   3  -1   8    5.10    2.00
  -4   1  -8   14.90    5.30
  -4   1  -8    9.30    4.40
  -4   1  -8   14.60    5.00
   4  -1   8   15.00    3.90
  -5   1  -8   15.80    6.00
  -5   1  -8   20.60    6.10
   5  -1   8   31.70    5.90
  -6   1  -8   -2.20    5.10
  -6   1  -8    3.70    4.70
  -6   1  -8    2.30    4.60
   6  -1   8    1.60    3.80
  -7   1  -8   19.50    7.80
  -7   1  -8    3.20    7.00
  -7   1  -8   10.20    6.00
  -8   1  -8    1.40    9.00
  -8   0   8   18.80    7.90
  -7   0   8   36.20    8.00
   6   0  -8   48.80   10.10
  -6   0   8   58.99    9.50
   5   0  -8   80.49   11.30
  -5   0   8   57.69    9.40
   4   0  -8  246.08   21.60
  -4   0   8  258.97   21.00
   3   0  -8  242.48   19.40
  -3   0   8  223.98   18.80
   2   0  -8  528.55   38.90
  -2   0   8  525.45   38.60
   1   0  -8  178.58   14.40
   1   0  -8  180.38   14.70
  -1   0   8  170.68   14.90
   0   0  -8 1821.32  124.39
   0   0  -8 1629.84  123.99
   0   0  -8 1986.20  125.59
   0   0   8 1708.53  125.29
  -1   0  -8  327.67   26.00
  -1   0  -8  348.97   27.10
   1   0   8  334.37   25.70
   1   0   8  367.86   27.50
  -2   0  -8   11.20    3.40
  -2   0  -8    0.80    2.50
   2   0   8    0.20    2.40
   2   0   8    0.30    1.10
  -3   0  -8    7.40    3.00
  -3   0  -8   11.20    4.00
   3   0   8   21.30    4.90
  -4   0  -8  223.98   21.60
  -4   0  -8  269.07   22.40
   4   0   8  271.07   22.80
  -5   0  -8   49.40    8.40
  -5   0  -8   40.90    8.40
   5   0   8   27.40    5.90
  -6   0  -8   -1.60    4.60
  -6   0  -8    3.30    5.70
  -6   0  -8    2.80    5.40
   6   0   8   -0.30    4.70
  -7   0  -8   11.70    7.50
  -7   0  -8    2.10    5.90
  -7   0  -8   14.10    7.50
  -8   1   8    1.40    5.00
  -7   1   8   15.70    5.60
   6  -1  -8   20.00    7.20
  -6   1   8   16.80    5.10
   5  -1  -8   35.80    7.70
  -5   1   8   23.60    5.80
   4  -1  -8  606.14   44.20
  -4   1   8  550.34   43.10
   3  -1  -8  596.34   45.00
  -3   1   8  612.04   44.80
   2  -1  -8  138.39   16.20
   2  -1  -8  148.99   12.60
  -2   1   8  173.78   13.60
   1  -1  -8    8.30    2.00
   1  -1  -8    6.20    2.10
   1  -1  -8    8.90    2.70
  -1   1   8   10.90    3.00
   0  -1  -8 1018.30   71.99
   0   1   8  986.10   72.19
  -1  -1  -8  343.27   24.60
   1   1   8  256.47   24.90
   1   1   8  340.67   24.30
  -2  -1  -8   98.39   10.50
  -2  -1  -8   86.29    9.40
   2   1   8   92.69   10.80
   2   1   8  102.89    9.50
  -3  -1  -8  209.98   18.40
  -3  -1  -8  216.78   19.10
   3   1   8  209.08   19.30
   3   1   8  201.08   17.70
  -4  -1  -8  262.97   21.60
  -4  -1  -8  215.68   20.60
   4   1   8  232.18   20.40
  -5  -1  -8  104.49   11.30
  -5  -1  -8   74.09   11.60
   5   1   8   96.79   12.10
   5   1   8   61.99   10.90
  -6  -1  -8    7.20    5.80
  -6  -1  -8   18.20    6.80
  -7  -1  -8   18.20    8.00
  -8   2   8   32.20    7.10
  -7   2   8    4.30    4.10
   6  -2  -8  344.27   30.70
  -6   2   8  354.96   29.50
   5  -2  -8 1056.89   80.99
  -5   2   8 1147.19   80.49
   4  -2  -8  110.09   11.80
  -4   2   8  103.69   10.80
   3  -2  -8   15.90    4.30
  -3   2   8   15.90    3.70
   2  -2  -8   54.09    6.80
   2  -2  -8   63.49    6.50
  -2   2   8   67.09    7.00
  -2   2   8   60.09    6.90
   1  -2  -8   10.20    2.60
   1  -2  -8   19.00    4.20
   1  -2  -8   12.40    3.20
  -1   2   8   16.60    4.20
   0  -2  -8   69.69    7.40
   0  -2  -8   44.60    5.80
   0   2   8   60.39    7.20
  -1  -2  -8   25.90    5.20
   1   2   8   45.20    7.60
  -2  -2  -8  302.67   22.90
  -2  -2  -8  277.97   21.80
   2   2   8  232.08   22.30
   2   2   8  248.18   21.10
  -3  -2  -8    9.70    3.60
  -3  -2  -8    6.90    3.50
   3   2   8    5.60    3.80
   3   2   8    6.40    2.80
  -4  -2  -8   85.19   10.50
  -4  -2  -8   60.19   10.60
   4   2   8   69.79   11.10
  -5  -2  -8   34.20    7.70
  -5  -2  -8   43.20   12.20
   5   2   8   32.90    7.60
   5   2   8   21.70    5.80
  -6  -2  -8   12.70    6.60
  -6  -2  -8    2.40    5.10
   6   2   8   -0.40    5.30
  -7  -2  -8   17.90    7.40
  -8   3   8   -4.10    5.10
  -7   3   8    3.10    5.20
   6  -3  -8   71.29   11.90
  -6   3   8   37.90    8.10
   5  -3  -8  279.87   27.00
  -5   3   8  233.38   21.40
   4  -3  -8  280.17   23.40
  -4   3   8  258.57   22.40
   3  -3  -8   98.79   10.40
  -3   3   8   90.19    9.60
   2  -3  -8   30.60    4.90
   2  -3  -8   24.50    5.00
  -2   3   8   22.60    4.70
   1  -3  -8   19.40    4.80
  -1   3   8   26.60    5.00
   0  -3  -8  232.98   18.60
   0  -3  -8  210.08   18.40
   0  -3  -8  233.58   18.30
   0   3   8  209.88   19.00
  -1  -3  -8  619.44   43.60
  -1  -3  -8  503.75   42.60
   1   3   8  607.84   44.10
  -2  -3  -8   19.40    5.00
  -2  -3  -8   33.30    6.30
   2   3   8   25.70    4.20
   2   3   8   29.50    6.40
  -3  -3  -8   44.20    8.20
  -3  -3  -8   39.20    7.00
   3   3   8   48.90    7.90
   3   3   8   47.00    8.60
  -4  -3  -8    0.90    4.60
  -4  -3  -8   10.70    4.70
   4   3   8    6.60    3.60
   4   3   8    6.60    4.70
  -5  -3  -8   33.70    8.90
  -5  -3  -8   30.80    7.70
   5   3   8   37.80    9.00
  -6  -3  -8   29.90    8.90
   6   3   8   47.80   10.20
  -7   4   8    5.30    4.60
  -6   4   8   10.10    4.90
   5  -4  -8    5.20    5.40
  -5   4   8    4.20    3.90
   4  -4  -8    7.90    4.10
  -4   4   8    1.40    2.40
   3  -4  -8  400.56   30.20
   3  -4  -8  400.36   32.20
  -3   4   8  408.86   31.00
  -3   4   8  409.26   31.60
   2  -4  -8  285.07   23.10
   2  -4  -8  281.57   22.10
   2  -4  -8  276.77   23.00
  -2   4   8  277.97   22.80
   1  -4  -8   46.70    6.10
   1  -4  -8   44.30    7.00
  -1   4   8   35.60    6.90
   0  -4  -8   40.60    6.90
   0  -4  -8   31.70    6.00
   0   4   8   31.30    6.50
  -1  -4  -8   17.00    4.20
  -1  -4  -8   30.60    5.90
   1   4   8   32.00    6.30
   1   4   8   19.90    4.10
  -2  -4  -8   42.50    7.30
   2   4   8   57.59    8.60
  -3  -4  -8   -0.90    4.70
  -3  -4  -8    0.80    2.70
   3   4   8   -0.80    2.60
   3   4   8    2.50    4.10
  -4  -4  -8   19.20    6.40
  -4  -4  -8    6.10    4.10
   4   4   8    6.70    4.20
   4   4   8    6.80    5.00
  -5  -4  -8    7.80    6.00
   5   4   8   22.80    7.80
  -6  -4  -8   14.40    7.80
   6   4   8   18.60    8.30
  -7   5   8   -3.20    4.30
  -6   5   8   47.70    8.00
   5  -5  -8  171.68   19.40
  -5   5   8  203.98   18.20
   4  -5  -8  105.49   16.90
  -4   5   8   94.89   10.60
   3  -5  -8   -3.30    3.10
   3  -5  -8    0.30    2.70
  -3   5   8   -0.20    2.90
   2  -5  -8   54.89    7.80
   2  -5  -8   37.50    6.70
  -2   5   8   34.10    6.70
   1  -5  -8   41.70    6.60
  -1   5   8   24.10    5.60
   0  -5  -8   24.30    4.70
   0  -5  -8   23.20    5.60
   0  -5  -8   15.20    3.80
   0   5   8   23.00    5.80
  -1  -5  -8   22.60    5.50
  -1  -5  -8   18.80    4.90
   1   5   8   12.00    4.60
  -2  -5  -8   71.79   12.40
  -2  -5  -8   77.29    9.90
   2   5   8   97.79   10.30
   2   5   8   87.29   11.70
  -3  -5  -8  142.59   15.80
  -3  -5  -8  167.38   16.90
   3   5   8  167.58   17.60
   3   5   8  146.79   15.20
  -4  -5  -8   26.50    7.30
   4   5   8   40.00    9.50
  -5  -5  -8    5.60    6.20
   5   5   8   -4.20    6.20
  -7   6   8    2.10    5.40
  -6   6   8   39.10    8.40
  -5   6   8   24.50    6.70
   4  -6  -8   94.19   13.10
   4  -6  -8  100.19   11.00
  -4   6   8   89.59   10.90
  -4   6   8  103.89   11.20
   3  -6  -8   14.70    4.50
   3  -6  -8   14.80    7.30
   3  -6  -8   10.60    4.00
  -3   6   8    8.50    4.60
   2  -6  -8   50.29    8.70
   2  -6  -8   41.70    7.70
   2  -6  -8   51.29    8.20
  -2   6   8   57.19    9.40
   1  -6  -8   56.09    8.60
   1  -6  -8   40.00    6.90
   0  -6  -8   76.49    9.50
   0  -6  -8   52.99    8.40
   0   6   8   59.19   10.10
  -1  -6  -8   14.00    7.20
  -1  -6  -8   23.70    6.20
  -1  -6  -8   33.10    6.90
   1   6   8    9.20    5.60
  -2  -6  -8  100.19   11.60
  -2  -6  -8   96.69   12.50
   2   6   8   76.49   10.90
   2   6   8  108.69   13.40
  -3  -6  -8   95.79   12.60
   3   6   8   77.89   13.80
  -4  -6  -8    3.50    6.40
   4   6   8   -7.80    6.00
  -5  -6  -8    4.80    8.70
   5   6   8    5.50    8.50
  -6   7   8   14.00    6.10
  -5   7   8    4.10    5.10
   4  -7  -8   89.99   11.60
  -4   7   8   78.69   11.80
   3  -7  -8   -6.00    4.30
   3  -7  -8   -9.60    5.30
   3  -7  -8    1.00    3.50
  -3   7   8   -3.70    4.10
   2  -7  -8   57.19    9.40
   2  -7  -8   46.30    8.30
  -2   7   8   41.30    8.40
   1  -7  -8   -0.10    4.60
   1  -7  -8    5.30    3.80
   1  -7  -8    1.20    4.50
  -1   7   8    1.80    4.20
   0  -7  -8   53.89    8.30
   0  -7  -8   31.80    7.80
   0  -7  -8   34.90    7.50
   0   7   8   49.00    9.50
  -1  -7  -8   -0.50    3.00
  -1  -7  -8   -7.70    3.90
   1   7   8    2.30    5.20
  -2  -7  -8   58.29   10.00
   2   7   8   47.50   10.70
  -3  -7  -8    4.50    5.90
   3   7   8    1.50    7.80
  -4  -7  -8    2.00    7.50
   4   7   8    9.20    8.30
  -5   8   8    4.70    6.90
   4  -8  -8   64.69   10.20
   4  -8  -8   48.60    9.60
  -4   8   8   57.19   11.20
   3  -8  -8    6.40    5.50
   3  -8  -8    2.10    4.70
  -3   8   8   -7.50    5.40
   2  -8  -8  164.88   18.10
   2  -8  -8  194.78   20.40
  -2   8   8  231.38   21.00
   1  -8  -8    0.70    4.40
  -1   8   8   -6.40    5.70
   0  -8  -8   -0.90    4.40
   0   8   8    9.20    5.80
  -1  -8  -8    0.90    4.70
   1   8   8    5.80    6.10
  -2  -8  -8   -8.00    5.30
   2   8   8    2.70    6.90
  -3  -8  -8   -2.70    7.70
   4  -9  -8   12.90    6.80
  -4   9   8    8.00    7.70
   3  -9  -8    1.30    5.50
  -3   9   8    7.20    7.10
   2  -9  -8   -0.40    5.60
  -2   9   8   -1.00    6.60
   1  -9  -8   13.20    5.40
  -1   9   8    6.10    8.50
   0  -9  -8   -1.90    5.60
   0   9   8    6.60    7.10
  -1  -9  -8    1.20    6.30
   1   9   8   -1.30    7.10
   2  11  -9   19.10    8.10
   1  11  -9    6.10    7.40
  -2  11  -9   18.20    7.30
  -3  11  -9   32.20    8.80
  -4  11  -9   -3.60    7.30
   3  10  -9   22.90    7.90
   2  10  -9    3.30    6.30
   1  10  -9    7.90    5.40
   0  10  -9  104.29   13.30
  -1  10  -9   15.60    6.50
  -2  10  -9   10.80    6.10
  -3  10  -9  124.29   15.10
  -4  10  -9   -0.40    6.20
  -5  10  -9   -3.90    3.60
   5 -10   9    4.70    9.90
   4   9  -9  103.79   13.40
   3   9  -9   16.80    6.30
  -3  -9   9   12.70    8.40
   2   9  -9   39.80    8.60
  -2  -9   9   39.40   10.30
   1   9  -9    2.90    4.40
  -1  -9   9    5.30    6.20
   0   9  -9  108.29   12.60
   0  -9   9   86.89   14.30
  -1   9  -9   46.70    8.50
   1  -9   9   43.00    9.80
  -2   9  -9   14.10    5.20
   2  -9   9    2.70    6.70
  -3   9  -9   -1.30    4.30
  -4   9  -9  113.39   10.50
  -4   9  -9  138.59   15.00
  -5   9  -9   12.90    6.30
  -5   9  -9    3.30    4.20
   5  -9   9    7.90    5.60
  -6   9  -9    9.50    7.70
  -6   9  -9    4.20    5.40
   6  -9   9    6.40    7.00
   5   8  -9   37.60    7.90
   5   8  -9   45.90    8.60
  -5  -8   9   69.69   10.20
  -5  -8   9   74.09   11.70
   4   8  -9   11.00    5.40
   4   8  -9   10.80    6.50
  -4  -8   9    9.90    4.60
  -4  -8   9    3.80   11.00
   3   8  -9   92.29   12.40
  -3  -8   9  133.19   14.60
   2   8  -9   65.09   10.00
  -2  -8   9   92.29   12.80
   1   8  -9    5.70    4.20
  -1  -8   9    0.10    4.90
   0   8  -9   -1.80    3.50
   0  -8   9    3.90    5.10
  -1   8  -9   48.10    8.60
   1  -8   9   61.59   10.60
  -2   8  -9   69.19   10.60
  -3   8  -9   34.80    7.90
   3  -8   9   44.00   10.40
  -4   8  -9   48.40    9.40
  -4   8  -9   63.69    7.20
   4  -8   9   59.29    7.70
   4  -8   9   53.29   11.70
  -5   8  -9   11.30    4.70
  -5   8  -9    5.70    5.40
   5  -8   9   -3.90    4.30
  -6   8  -9   15.60    7.10
  -6   8  -9    5.60   10.30
   6  -8   9   -2.20    6.10
   6   7  -9    4.40    8.40
  -6  -7   9   -6.20    6.10
   5   7  -9    8.60    5.60
  -5  -7   9    5.10    4.90
   4   7  -9  147.49   15.00
   4   7  -9  184.08   18.00
  -4  -7   9  135.69   16.40
  -4  -7   9  165.88   14.50
   3   7  -9  248.28   20.00
   3   7  -9  284.67   22.20
  -3  -7   9  247.68   23.00
   2   7  -9  121.49   12.90
  -2  -7   9  133.29   14.50
   1   7  -9   26.40    6.00
  -1  -7   9   30.50    6.60
   0   7  -9   37.40    6.90
   0  -7   9   37.60    8.30
  -1   7  -9    2.00    3.50
   1  -7   9    9.80    5.30
  -2   7  -9   29.70    6.80
   2  -7   9   29.50    7.60
  -3   7  -9   27.50    6.60
   3  -7   9   20.90    3.80
   3  -7   9   20.00    6.40
  -4   7  -9    4.30    5.10
  -4   7  -9   17.70    4.20
   4  -7   9   30.80    5.30
   4  -7   9   19.00    8.70
  -5   7  -9   49.00    7.10
  -5   7  -9   38.50    9.40
   5  -7   9   37.60    7.60
   5  -7   9   40.50   10.30
  -6   7  -9   -1.50    5.10
  -6   7  -9    5.20    6.20
   6  -7   9    0.30    5.80
  -7   7  -9   15.00    7.90
  -7   7  -9    4.10    5.60
   7  -7   9   -9.50    7.80
   6   6  -9   -8.50    7.60
  -6  -6   9   -2.10    4.60
   5   6  -9  107.59   13.40
  -5  -6   9   92.19   11.40
   4   6  -9   23.80    5.60
   4   6  -9   29.00    5.80
  -4  -6   9   25.30    5.10
   3   6  -9   68.79    8.10
   3   6  -9   78.79    9.50
  -3  -6   9   86.09    8.10
  -3  -6   9   79.29   10.60
   2   6  -9    8.80    3.80
  -2  -6   9   12.60    5.30
   1   6  -9  103.79   10.60
  -1  -6   9   91.49   11.50
   0   6  -9  162.18   15.10
   0  -6   9  163.38   16.00
  -1   6  -9   43.70    7.50
   1  -6   9   56.29    9.60
  -2   6  -9   78.99    9.90
   2  -6   9   77.49   12.00
  -3   6  -9  197.88   19.30
   3  -6   9  209.58   16.70
   3  -6   9  230.18   20.70
  -4   6  -9   65.19   11.20
  -4   6  -9   94.59    9.60
   4  -6   9   79.69    8.80
   4  -6   9   85.79   13.50
  -5   6  -9   28.70    6.10
  -5   6  -9   24.60    7.10
   5  -6   9   27.80    5.90
  -6   6  -9   34.00    7.80
  -6   6  -9   53.29   10.50
  -6   6  -9   51.59   11.40
   6  -6   9   61.29   10.40
  -7   6  -9  163.38   18.60
  -7   6  -9  139.59   17.40
   7  -6   9  163.48   27.60
  -7  -5   9    9.30    6.80
   6   5  -9   21.00   10.70
  -6  -5   9   27.70    6.70
   5   5  -9    4.40    5.10
  -5  -5   9   -0.30    3.70
   4   5  -9   -0.60    3.80
  -4  -5   9    1.50    3.10
   3   5  -9    4.20    3.20
   3   5  -9    7.50    3.50
  -3  -5   9    9.80    3.10
   2   5  -9  525.65   38.20
   2   5  -9  513.95   39.20
  -2  -5   9  581.94   38.00
  -2  -5   9  485.65   40.10
   1   5  -9 1238.78   87.29
  -1  -5   9 1208.88   88.09
   0   5  -9    2.90    2.40
   0  -5   9    4.10    3.80
  -1   5  -9  219.98   18.80
   1  -5   9  205.38   19.20
  -2   5  -9   -1.30    1.80
  -2   5  -9   -1.70    3.00
   2  -5   9    0.00    1.30
   2  -5   9    1.40    3.40
  -3   5  -9   93.89   11.60
  -3   5  -9   82.09    9.10
   3  -5   9   97.29    8.90
   3  -5   9  105.79   12.70
  -4   5  -9   49.00    7.50
  -4   5  -9   38.90    8.50
   4  -5   9   29.70    5.90
  -5   5  -9   14.40    5.40
  -5   5  -9    2.80    5.40
  -5   5  -9   11.40    5.10
   5  -5   9    5.20    4.20
  -6   5  -9    5.80    4.90
  -6   5  -9    4.20    6.10
  -6   5  -9    2.80    6.80
   6  -5   9    3.50    4.70
  -7   5  -9   29.30    9.40
  -7   5  -9   68.99   12.90
  -7   5  -9   46.50    9.50
  -7  -4   9   37.10    8.40
   6   4  -9   92.89   18.40
  -6  -4   9   58.69   10.00
   5   4  -9    3.20    4.70
  -5  -4   9    3.50    3.70
   4   4  -9   18.40    4.80
  -4  -4   9   12.20    4.00
   3   4  -9   33.10    5.60
  -3  -4   9   26.50    5.80
  -3  -4   9   28.60    4.80
   2   4  -9  800.92   58.79
   2   4  -9  838.22   59.39
  -2  -4   9  796.52   58.39
  -2  -4   9  882.01   60.59
   1   4  -9  220.18   17.90
   1   4  -9  221.28   16.00
  -1  -4   9  195.38   18.30
   0   4  -9   30.10    3.40
   0   4  -9   36.80    3.60
   0   4  -9   34.40    6.20
  -1   4  -9    1.00    2.60
  -1   4  -9   -0.70    1.30
   1  -4   9   -0.80    3.00
  -2   4  -9   38.30    7.00
  -2   4  -9   36.50    5.50
   2  -4   9   34.60    4.90
   2  -4   9   35.00    7.50
  -3   4  -9   20.10    6.00
  -3   4  -9   13.80    4.10
   3  -4   9   26.90    4.70
  -4   4  -9  502.05   37.00
  -4   4  -9  488.35   38.20
  -4   4  -9  471.05   38.20
   4  -4   9  446.86   36.00
  -5   4  -9    8.90    4.00
  -5   4  -9   13.60    5.80
   5  -4   9    7.60    3.80
  -6   4  -9  171.98   18.20
  -6   4  -9  186.68   19.00
  -7   4  -9   51.19   11.20
  -7   4  -9   36.50    9.90
  -7   4  -9   34.80   11.20
  -7  -3   9   42.90    8.20
   6   3  -9   61.09   12.10
  -6  -3   9   42.80    7.90
   5   3  -9    3.30    4.80
  -5  -3   9    2.50    2.80
   4   3  -9  406.66   30.90
  -4  -3   9  373.56   30.00
  -3  -3   9   22.50    3.80
   2   3  -9  239.78   18.70
   2   3  -9  254.87   18.80
  -2  -3   9  238.88   19.50
  -2  -3   9  211.48   18.10
   1   3  -9   22.70    4.60
   1   3  -9   13.90    2.70
  -1  -3   9   15.90    4.50
   0   3  -9  112.29   11.10
   0   3  -9  117.29    8.90
   0   3  -9   94.39    8.70
   0  -3   9  107.79   11.30
  -1   3  -9   13.80    2.90
  -1   3  -9   17.10    4.50
   1  -3   9   10.90    2.50
  -2   3  -9  395.66   28.40
  -2   3  -9  357.96   29.90
  -2   3  -9  337.07   29.60
   2  -3   9  394.86   27.90
  -3   3  -9   50.59    8.70
  -3   3  -9   64.19    7.60
  -3   3  -9   69.09    8.60
   3  -3   9   55.79    6.70
  -4   3  -9    8.30    3.90
  -4   3  -9    4.80    3.20
  -4   3  -9    4.20    4.40
   4  -3   9    6.20    3.10
  -5   3  -9   20.10    6.00
  -5   3  -9   23.20    6.70
  -5   3  -9   15.50    5.10
   5  -3   9   14.00    5.30
  -6   3  -9   50.99   10.00
  -6   3  -9   43.60    8.30
  -7   3  -9    3.70    6.00
  -7   3  -9    2.60    7.20
  -7   3  -9   -3.10    6.40
  -7  -2   9  142.69   16.00
   6   2  -9  114.59   15.40
  -6  -2   9   85.19   11.40
   5   2  -9   59.99   10.40
  -5  -2   9   58.69    9.10
   4   2  -9    4.10    3.70
  -4  -2   9    2.10    2.40
   3   2  -9  113.99   10.90
  -3  -2   9  103.29    9.90
   2   2  -9  203.58   17.10
   2   2  -9  205.78   17.10
  -2  -2   9  226.18   16.90
   1   2  -9  169.28   14.40
   1   2  -9  162.58   13.30
   0   2  -9   15.80    4.30
   0   2  -9    8.80    2.20
   0   2  -9   11.30    3.10
   0   2  -9   20.20    3.40
  -1   2  -9  820.32   59.89
  -1   2  -9  868.61   61.89
  -2   2  -9   79.49   10.30
  -2   2  -9   87.29   10.70
  -2   2  -9  104.69    9.60
   2  -2   9  111.79    9.20
  -3   2  -9   38.10    7.00
  -3   2  -9   42.70    8.20
  -3   2  -9   46.40    8.30
   3  -2   9   47.10    5.90
  -4   2  -9  131.39   14.20
  -4   2  -9   96.69   12.60
  -4   2  -9  133.29   13.00
   4  -2   9  114.39   11.70
  -5   2  -9   12.00    4.90
  -5   2  -9   36.10    8.40
   5  -2   9   16.80    4.90
  -6   2  -9    9.10    4.90
  -6   2  -9    4.20    5.80
   6  -2   9    7.50    4.80
  -7   2  -9    6.50    7.40
  -7   2  -9   11.20    6.50
  -7   2  -9   11.20    7.50
  -8  -1   9   -2.90    5.80
  -7  -1   9  156.98   16.80
   6   1  -9  118.19   15.80
  -6  -1   9  101.69   12.20
   5   1  -9   18.80    6.00
  -5  -1   9   24.70    5.90
   4   1  -9  101.59   10.80
  -4  -1   9   75.39    8.90
   3   1  -9   13.30    3.70
  -3  -1   9   26.50    5.20
   2   1  -9  125.49   11.40
   2   1  -9  135.49   11.80
  -2  -1   9  131.49   11.40
   1   1  -9    1.60    1.30
   1   1  -9   -1.10    1.80
   1   1  -9    0.10    1.10
   1   1  -9    4.20    2.30
   0   1  -9    7.30    2.70
   0   1  -9    4.30    1.70
   0   1  -9    5.30    3.30
  -1   1  -9  386.56   33.30
  -1   1  -9  446.16   32.10
   1  -1   9  450.05   31.90
  -2   1  -9    5.40    3.60
  -2   1  -9   15.40    4.00
  -2   1  -9    8.50    3.80
   2  -1   9   14.90    3.50
  -3   1  -9    1.20    2.80
  -3   1  -9    0.10    3.50
  -3   1  -9    1.20    2.20
   3  -1   9    0.30    1.80
  -4   1  -9    0.30    3.40
  -4   1  -9    1.60    2.90
  -4   1  -9    3.20    3.80
   4  -1   9    1.70    2.50
  -5   1  -9   16.20    4.80
  -5   1  -9    6.00    5.20
   5  -1   9    2.00    3.30
  -6   1  -9   -0.70    5.40
  -6   1  -9   -1.90    4.20
  -6   1  -9    0.50    5.40
   6  -1   9    2.60    5.00
  -7   1  -9    0.70    7.00
  -7   1  -9   11.70    8.20
  -7   1  -9   12.80    6.50
  -8   0   9   43.20    8.50
  -7   0   9   56.99   10.10
   6   0  -9   73.19   12.30
  -6   0   9   47.10    8.40
   5   0  -9   37.20    8.60
  -5   0   9   61.09    9.90
   4   0  -9   61.49    9.00
  -4   0   9   49.20    6.80
   3   0  -9  273.07   21.50
  -3   0   9  243.48   20.70
   2   0  -9  126.69   12.00
   2   0  -9  163.18   14.20
  -2   0   9  152.78   12.60
   1   0  -9  140.19   11.60
   1   0  -9  124.49   11.90
   0   0  -9 1180.88   81.69
   0   0  -9 1139.99   80.39
   0   0   9 1099.39   81.69
  -1   0  -9  546.35   40.80
  -1   0  -9  473.95   38.90
   1   0   9  610.14   41.10
   1   0   9  507.25   38.80
  -2   0  -9   13.80    3.50
  -2   0  -9   20.60    4.70
   2   0   9   27.10    6.40
   2   0   9   18.60    3.30
  -3   0  -9   56.09    8.70
  -3   0  -9   55.59    8.70
   3   0   9   40.50    7.10
  -4   0  -9  469.75   37.30
  -4   0  -9  419.76   36.40
   4   0   9  513.05   36.70
  -5   0  -9   42.30    8.30
   5   0   9   26.10    7.10
  -6   0  -9   -0.10    4.20
  -6   0  -9   -8.60    5.30
  -6   0  -9    3.40    6.20
  -7   0  -9   10.50    7.50
  -7   0  -9   19.70    8.00
  -8   1   9   -0.80    5.70
  -7   1   9    1.00    3.50
   6  -1  -9  184.88   19.20
  -6   1   9  155.28   16.40
   5  -1  -9  113.29   13.30
  -5   1   9  105.99   11.70
   4  -1  -9   22.10    5.20
  -4   1   9   26.10    4.80
   3  -1  -9  522.85   39.60
  -3   1   9  519.05   39.10
   2  -1  -9  353.66   27.00
   2  -1  -9  353.46   27.70
  -2   1   9  368.06   27.60
   1  -1  -9   65.29    6.90
   1  -1  -9   49.70    6.60
  -1   1   9   53.39    6.90
   0  -1  -9   22.70    4.00
   0  -1  -9   17.00    4.00
   0  -1  -9   15.70    3.40
   0   1   9   24.70    5.30
  -1  -1  -9   53.49    6.30
  -1  -1  -9   41.50    7.80
   1   1   9   59.09    6.20
   1   1   9   41.90    7.50
  -2  -1  -9  614.64   49.40
  -2  -1  -9  720.13   51.09
   2   1   9  705.13   51.49
   2   1   9  663.23   49.20
  -3  -1  -9   32.40    6.60
  -3  -1  -9   50.49    8.30
   3   1   9   50.89    8.60
   3   1   9   33.20    5.40
  -4  -1  -9  204.58   18.60
  -4  -1  -9  172.48   18.00
   4   1   9  178.08   17.20
   4   1   9  213.08   19.80
  -5  -1  -9   -3.80    3.40
  -5  -1  -9    3.30    5.60
   5   1   9   -0.80    4.30
   5   1   9    2.00    4.20
  -6  -1  -9   30.50    7.70
  -6  -1  -9   24.30    7.80
  -7  -1  -9    4.80    7.00
  -8   2   9    6.80    6.90
  -7   2   9   -2.90    4.30
   6  -2  -9  154.78   17.30
  -6   2   9  153.08   15.90
   5  -2  -9   68.39   12.70
  -5   2   9   63.59   10.10
   4  -2  -9   -0.50    3.20
  -4   2   9    2.90    2.20
   3  -2  -9  490.65   38.10
  -3   2   9  499.15   37.60
   2  -2  -9   24.00    4.30
   2  -2  -9   27.10    5.10
  -2   2   9   37.10    5.90
   1  -2  -9    2.20    2.10
   1  -2  -9    4.40    2.50
   1  -2  -9    4.00    2.40
  -1   2   9    3.10    2.10
   0  -2  -9    2.60    2.50
   0  -2  -9   -0.50    1.40
   0  -2  -9   -0.20    1.30
   0   2   9    0.20    2.20
  -1  -2  -9    4.60    2.10
  -1  -2  -9    2.50    2.70
   1   2   9    1.00    2.60
   1   2   9    4.00    1.80
  -2  -2  -9    0.60    2.70
  -2  -2  -9    2.30    2.10
   2   2   9    0.30    2.50
  -3  -2  -9   58.19    9.10
  -3  -2  -9   57.89    9.20
   3   2   9   55.79    9.70
   3   2   9   62.69    9.70
  -4  -2  -9  170.88   17.50
  -4  -2  -9  157.98   17.00
   4   2   9  207.98   19.20
  -5  -2  -9  248.98   21.80
  -5  -2  -9  210.78   21.30
   5   2   9  196.18   22.10
   5   2   9  239.38   22.50
  -6  -2  -9   52.19   10.60
   6   2   9   55.19   11.20
  -7   3   9   70.89   12.40
  -6   3   9   31.80    6.50
   5  -3  -9   17.70    6.20
  -5   3   9   13.70    4.70
   4  -3  -9  101.49   12.60
  -4   3   9  116.99   12.20
   3  -3  -9   19.50    5.20
  -3   3   9   13.50    3.60
   2  -3  -9    2.60    2.40
   2  -3  -9    2.00    2.40
  -2   3   9    3.80    2.50
   1  -3  -9    6.60    2.90
   1  -3  -9   11.20    3.00
  -1   3   9   10.50    3.60
   0  -3  -9    8.60    3.40
   0  -3  -9    9.00    3.50
   0  -3  -9   11.30    3.90
   0   3   9    6.80    3.20
  -1  -3  -9   98.29   10.00
  -1  -3  -9   94.09   10.30
   1   3   9   86.19    9.00
   1   3   9   73.29   10.10
  -2  -3  -9    0.70    3.60
  -2  -3  -9    1.30    2.80
   2   3   9    4.90    2.50
   2   3   9    0.90    3.10
  -3  -3  -9   19.70    5.10
  -3  -3  -9   25.00    6.10
   3   3   9   23.80    6.40
   3   3   9   26.80    5.10
  -4  -3  -9    6.90    4.70
  -4  -3  -9    2.30    3.40
   4   3   9    4.50    5.50
   4   3   9    7.40    4.40
  -5  -3  -9   -3.30    4.80
   5   3   9    4.30    6.10
  -6  -3  -9    0.70    6.10
   6   3   9   -7.40    6.00
  -7   4   9   52.39   10.30
  -6   4   9    5.30    3.80
   5  -4  -9   -0.40    6.10
  -5   4   9    1.70    2.30
  -4   4   9  126.69   13.00
   3  -4  -9   -0.50    3.80
  -3   4   9    1.50    3.20
   2  -4  -9  858.51   63.09
   2  -4  -9  942.51   64.69
   2  -4  -9  833.12   63.99
  -2   4   9  879.41   64.19
   1  -4  -9  878.21   69.69
   1  -4  -9  952.50   69.69
   1  -4  -9 1035.10   70.29
  -1   4   9  990.00   70.69
   0  -4  -9    0.80    2.60
   0  -4  -9   -1.80    1.90
   0  -4  -9    2.70    2.80
   0   4   9    3.20    3.60
  -1  -4  -9   -1.10    3.50
  -1  -4  -9    6.50    3.30
   1   4   9    3.40    4.10
  -2  -4  -9   24.40    6.20
   2   4   9   29.20    6.20
   2   4   9   42.50    8.30
  -3  -4  -9   14.50    4.90
  -3  -4  -9   27.60    6.10
   3   4   9    7.50    3.30
   3   4   9   24.40    7.60
  -4  -4  -9   11.20    5.50
   4   4   9    5.70    6.30
  -5  -4  -9   -3.40    5.50
   5   4   9   -1.80    6.60
   6   4   9   61.59   13.00
  -7   5   9   25.90    6.80
  -6   5   9    0.50    3.10
  -5   5   9   17.20    5.20
   4  -5  -9   13.00    7.30
  -4   5   9    5.20    3.40
   3  -5  -9   35.00    6.20
   3  -5  -9   40.40   12.40
  -3   5   9   45.30    7.70
   2  -5  -9  352.76   27.80
   2  -5  -9  343.97   28.60
   2  -5  -9  346.47   28.80
  -2   5   9  373.36   29.00
   1  -5  -9  979.90   70.99
   1  -5  -9  937.01   70.29
  -1   5   9  994.40   71.59
   0  -5  -9  316.37   28.20
   0  -5  -9  353.86   28.00
   0  -5  -9  367.96   28.50
  -1  -5  -9    1.30    2.70
  -1  -5  -9    3.60    6.30
   1   5   9    2.90    3.90
  -2  -5  -9   46.30    8.90
  -2  -5  -9   44.00    7.50
   2   5   9   56.29   10.10
  -3  -5  -9   18.70    5.60
   3   5   9    7.90    4.60
   3   5   9   29.50    7.30
  -4  -5  -9   11.40    5.20
   4   5   9   -4.40    5.90
  -5  -5  -9    8.30    6.90
   5   5   9    4.50    7.50
  -6   6   9   53.59   10.00
  -5   6   9   -1.60    3.40
   4  -6  -9    9.20    4.80
  -4   6   9   16.50    5.30
  -4   6   9   16.00    4.90
   3  -6  -9    1.90    3.20
   3  -6  -9   -1.80    4.50
   3  -6  -9   -0.50    3.80
  -3   6   9   -7.20    4.10
   2  -6  -9    6.20    4.30
   2  -6  -9    2.20    4.30
   2  -6  -9   -3.70    2.50
  -2   6   9    0.50    4.60
   1  -6  -9  148.69   14.10
   1  -6  -9  134.59   13.60
   1  -6  -9  125.59   13.60
  -1   6   9  124.59   14.40
   0  -6  -9   -1.30    4.30
   0  -6  -9   -1.80    3.10
   0  -6  -9    3.40    4.70
   0   6   9    1.20    4.90
  -1  -6  -9   18.70    5.20
  -1  -6  -9   24.00    6.30
  -1  -6  -9   25.50    5.90
   1   6   9   26.10    7.20
  -2  -6  -9   73.29   11.50
   2   6   9   55.29   11.30
  -3  -6  -9    2.00    4.80
   3   6   9    0.20    5.80
  -4  -6  -9    6.30    7.60
   4   6   9   20.70    9.60
  -6   7   9   18.30    7.10
  -5   7   9   -3.60    4.20
   4  -7  -9   51.19    9.10
   4  -7  -9   49.60    8.50
  -4   7   9   83.99   12.80
   3  -7  -9   48.40    8.30
  -3   7   9   41.80    8.60
   2  -7  -9    4.70    4.80
   2  -7  -9    6.10    6.50
   2  -7  -9    0.30    4.00
  -2   7   9    8.50    5.40
   1  -7  -9   -0.50    4.70
   1  -7  -9    4.00    4.90
   1  -7  -9    1.80    4.00
  -1   7   9   -4.20    4.40
   0  -7  -9   24.60    6.40
   0  -7  -9   10.10    6.40
   0   7   9   20.80    7.20
  -1  -7  -9    8.80    4.00
   1   7   9   -0.10    5.40
  -2  -7  -9    2.60    5.20
   2   7   9   -1.70    6.50
   3   7   9    4.60    7.20
   5  -8  -9    4.50    8.70
  -5   8   9   -3.50    7.50
   4  -8  -9   14.20    7.30
   4  -8  -9    8.30    6.60
  -4   8   9    1.90    6.40
   3  -8  -9   -8.90    8.50
   3  -8  -9    2.20    4.60
  -3   8   9    6.50    6.10
   2  -8  -9    3.90    4.20
  -2   8   9    2.70    6.10
  -1   8   9   25.00    8.40
   0  -8  -9   -6.10    5.20
   0   8   9   12.90    7.40
  -1  -8  -9    4.40    5.50
   1   8   9    6.70    7.80
  -2  -8  -9   -6.30    6.80
   2   8   9    5.60    8.70
   3  -9  -9   84.89   13.00
  -3   9   9  110.79   16.00
  -2   9   9    3.30    9.20
   1  -9  -9   52.69   15.10
  -1   9   9   37.90    9.80
   0  -9  -9    1.50    6.60
   0   9   9   -0.30    8.00
   1  11 -10    0.40    7.10
   0  11 -10    6.30    7.40
  -1  11 -10   17.80    8.20
  -2  11 -10    1.60    6.40
  -3  11 -10    8.20    6.80
  -4  11 -10   11.80    7.90
   3  10 -10   84.59   13.10
   2  10 -10   -1.90    6.10
   1  10 -10    9.70    6.20
   0  10 -10   19.90    6.60
  -1  10 -10   43.20    8.40
  -2  10 -10    2.60    5.50
  -3  10 -10    4.40    5.90
  -4  10 -10  146.09   18.50
  -5  10 -10   18.10    8.30
   4   9 -10    0.00    5.90
   3   9 -10   77.09   12.10
  -3  -9  10   82.29   14.50
   2   9 -10    6.50    5.60
  -2  -9  10   10.50    8.20
   1   9 -10   -2.70    4.90
  -1  -9  10  -12.20    6.10
   0   9 -10    5.30    5.30
   0  -9  10    7.10    7.10
  -1   9 -10   46.30    8.80
   1  -9  10   53.89   11.20
  -2   9 -10   55.39   10.00
  -3   9 -10  148.89   16.50
  -4   9 -10   21.00    7.60
  -5   9 -10    1.30    4.40
  -5   9 -10   -3.40    6.30
   5  -9  10    0.20    5.50
  -6   9 -10   10.60    9.30
  -6   9 -10   -0.10    5.40
   6  -9  10    9.10    7.70
   5   8 -10   -2.60    5.50
  -5  -8  10    6.50    9.10
  -5  -8  10   -0.80    5.50
   4   8 -10   10.30    5.40
   4   8 -10    9.50    4.30
  -4  -8  10   16.70    4.20
   3   8 -10  167.78   16.90
  -3  -8  10  181.98   19.30
  -2  -8  10   18.70    7.20
   1   8 -10   21.70    5.40
  -1  -8  10   34.60    8.50
   0   8 -10    6.70    4.30
   0  -8  10   11.30    6.50
  -1   8 -10  107.29   12.90
   1  -8  10  149.99   18.90
  -2   8 -10    7.90    5.10
   2  -8  10   11.70    6.50
  -3   8 -10   21.60    6.80
   3  -8  10   26.70    8.00
  -4   8 -10   63.49   10.80
  -4   8 -10   71.19    7.70
   4  -8  10   48.20   13.00
   4  -8  10   54.69    7.40
  -5   8 -10   -4.50    5.90
  -5   8 -10   -0.20    4.20
   5  -8  10   11.30    5.00
  -6   8 -10   -3.90    6.60
   6  -8  10    1.70    6.40
   5   7 -10    4.10    6.10
  -5  -7  10   -3.00    4.50
   4   7 -10    2.60    4.10
  -4  -7  10    1.80    6.00
  -4  -7  10    0.20    3.40
   3   7 -10  475.45   37.80
  -3  -7  10  520.35   39.80
   2   7 -10   14.40    4.90
  -2  -7  10   15.00    6.60
   1   7 -10    2.20    4.00
  -1  -7  10    4.50    4.70
   0   7 -10   76.69   10.00
   0  -7  10   82.69   11.00
  -1   7 -10   33.70    8.30
   1  -7  10   45.80    9.20
  -2   7 -10   90.09   11.60
   2  -7  10   97.89   13.10
  -3   7 -10    2.90    4.50
   3  -7  10   -1.60    1.80
  -4   7 -10   69.49    8.80
  -4   7 -10   83.89   12.00
   4  -7  10   76.69    8.80
   4  -7  10   76.99   13.90
  -5   7 -10  116.09   14.30
  -5   7 -10  102.79   12.00
   5  -7  10  110.99   11.90
  -6   7 -10   -5.60    5.20
  -6   7 -10    4.50    6.60
   6  -7  10    2.00    5.80
  -7   7 -10    4.60    7.70
  -7   7 -10    6.20    7.00
   6   6 -10   32.90    9.80
  -6  -6  10   33.70    7.40
   5   6 -10   53.19    9.60
  -5  -6  10   55.19    8.90
   4   6 -10   32.00    6.40
  -4  -6  10   29.90    7.50
  -4  -6  10   29.40    5.40
   3   6 -10   66.99    7.60
   3   6 -10   70.89    8.70
  -3  -6  10   71.09   10.80
  -3  -6  10   62.59    6.90
   2   6 -10  773.82   56.59
  -2  -6  10  770.42   57.89
   1   6 -10  361.86   28.30
  -1  -6  10  342.47   29.20
   0   6 -10   36.50    6.80
   0  -6  10   42.20    8.50
  -1   6 -10   -0.50    2.90
   1  -6  10    1.70    3.90
  -2   6 -10   90.19   11.10
   2  -6  10   93.59   12.20
   3  -6  10    4.70    2.40
   3  -6  10    0.10    4.40
  -4   6 -10   -0.90    4.20
  -4   6 -10   -1.70    3.20
   4  -6  10    6.70    6.10
  -5   6 -10   46.90    8.80
  -5   6 -10   40.50    7.70
  -5   6 -10   38.40    9.10
   5  -6  10   51.79    8.10
  -6   6 -10   31.60    8.50
  -6   6 -10   28.20   11.80
  -6   6 -10   22.70    6.20
   6  -6  10   34.40    7.50
  -7   6 -10   19.30    7.60
  -7   6 -10   19.10    9.10
   6   5 -10    1.80    7.00
  -6  -5  10    1.40    4.40
   5   5 -10   89.99   12.10
  -5  -5  10   85.29   10.40
   4   5 -10   26.90    6.40
  -4  -5  10   33.10    5.80
   3   5 -10   -0.20    3.20
  -3  -5  10    6.20    2.30
  -3  -5  10    4.80    4.00
   2   5 -10    6.30    2.80
   2   5 -10    2.30    3.20
  -2  -5  10    4.20    4.00
  -2  -5  10    5.50    2.00
   1   5 -10  436.66   34.20
  -1  -5  10  457.45   35.40
   0   5 -10    2.40    2.80
   0  -5  10    4.30    3.60
  -1   5 -10  478.85   39.00
   1  -5  10  534.85   40.20
  -2   5 -10  100.39    9.60
  -2   5 -10  107.49   12.20
   2  -5  10  110.69   13.20
   2  -5  10  117.79    9.40
  -3   5 -10    1.00    2.60
  -3   5 -10    2.90    3.80
   3  -5  10    1.80    4.50
   3  -5  10    1.80    2.10
  -4   5 -10   11.70    5.40
  -4   5 -10   18.30    5.20
  -4   5 -10   14.00    4.70
   4  -5  10   15.60    4.50
  -5   5 -10    3.50    6.90
  -5   5 -10    3.60    4.20
  -5   5 -10    0.10    4.90
   5  -5  10    0.80    4.20
  -6   5 -10   36.60    9.70
  -6   5 -10   34.40    7.60
  -6   5 -10   32.10    9.50
  -7   5 -10   13.70    7.80
  -7   5 -10   24.70    8.80
  -7  -4  10    0.50    5.40
   6   4 -10   -7.50    6.60
  -6  -4  10    6.60    4.80
   5   4 -10   16.60    6.80
  -5  -4  10   10.10    4.80
   4   4 -10   20.10    5.60
  -4  -4  10   14.70    4.50
   3   4 -10    0.30    3.20
  -3  -4  10    4.10    2.30
   2   4 -10    6.10    2.60
   2   4 -10    0.20    2.70
  -2  -4  10    1.30    3.70
   1   4 -10  355.46   25.30
   1   4 -10  333.57   25.40
   1   4 -10  347.67   27.30
   0   4 -10  177.68   15.60
   0  -4  10  155.18   15.80
  -1   4 -10   71.29    9.30
  -1   4 -10   85.59    7.50
   1  -4  10   77.29   10.20
  -2   4 -10   79.69    7.60
  -2   4 -10   88.09   10.20
   2  -4  10   56.09    6.60
  -3   4 -10  183.08   18.00
  -3   4 -10  192.68   16.50
  -3   4 -10  206.88   18.60
   3  -4  10  179.78   15.70
  -4   4 -10   10.10    5.50
  -4   4 -10   10.00    4.80
  -4   4 -10   13.30    4.70
   4  -4  10   21.10    5.00
  -5   4 -10   68.69   11.40
  -5   4 -10   42.20    8.40
  -5   4 -10   50.59    9.80
   5  -4  10   47.20    8.30
  -6   4 -10    2.80    6.50
  -6   4 -10    9.00    5.60
  -6   4 -10    5.10    5.90
   6  -4  10   -2.00    4.50
  -7   4 -10    3.70    6.90
  -7   4 -10    0.00    7.30
  -7  -3  10   -0.50    5.20
   6   3 -10  101.39   13.80
  -6  -3  10   65.09   10.60
   5   3 -10   18.00    6.50
  -5  -3  10   12.60    4.20
   4   3 -10   10.30    5.20
  -4  -3  10    8.40    3.20
   3   3 -10   35.50    6.10
  -3  -3  10   37.70    6.00
   2   3 -10   14.50    3.60
   2   3 -10   14.30    3.50
  -2  -3  10   18.40    4.90
  -2  -3  10   22.40    3.90
   1   3 -10   43.40    5.00
   1   3 -10   45.90    7.30
  -1  -3  10   54.39    8.00
   0   3 -10    9.80    2.20
   0   3 -10    8.10    2.10
   0   3 -10    4.60    3.80
  -1   3 -10  897.81   63.39
  -1   3 -10  890.31   63.49
   1  -3  10  804.32   60.59
  -2   3 -10  558.94   44.00
  -2   3 -10  553.74   44.10
  -2   3 -10  599.74   42.40
   2  -3  10  572.34   41.60
  -3   3 -10   38.80    7.50
  -3   3 -10   48.90    8.50
  -3   3 -10   44.90    7.10
   3  -3  10   30.50    6.10
  -4   3 -10    1.10    4.80
  -4   3 -10    9.90    3.80
  -4   3 -10    4.00    4.30
   4  -3  10    7.70    3.10
  -5   3 -10  113.19   14.10
  -5   3 -10  105.09   15.30
  -5   3 -10   87.59   14.00
   5  -3  10  103.39   11.70
  -6   3 -10    4.80    5.40
  -6   3 -10   11.30    6.90
  -6   3 -10   13.80    6.80
   6  -3  10    5.50    5.40
  -7   3 -10    9.60    8.00
  -7   3 -10   31.10    8.90
  -7  -2  10  335.67   29.40
   6   2 -10   37.40    9.00
  -6  -2  10   20.90    5.80
   5   2 -10   18.10    6.10
   4   2 -10   95.19   10.70
  -4  -2  10   75.49    8.90
   3   2 -10  156.18   15.20
  -3  -2  10  195.38   15.30
   2   2 -10   -0.50    2.00
   2   2 -10    0.20    2.00
   2   2 -10    2.40    2.60
  -2  -2  10    1.10    1.40
   1   2 -10    1.90    1.60
   1   2 -10    2.30    2.40
   1   2 -10    5.10    2.00
   1   2 -10    2.70    2.60
   0   2 -10   28.50    3.80
   0   2 -10   43.30    6.60
   0   2 -10   31.80    6.10
  -1   2 -10  102.09    9.20
  -1   2 -10   92.49   10.80
   1  -2  10   98.19    9.00
  -2   2 -10  255.27   24.10
  -2   2 -10  314.37   25.00
  -2   2 -10  294.17   22.90
   2  -2  10  288.47   22.40
  -3   2 -10   41.80    8.10
  -3   2 -10   41.30    8.10
  -3   2 -10   38.10    6.90
  -4   2 -10  119.59   13.10
  -4   2 -10  136.29   14.90
  -4   2 -10  126.39   14.60
   4  -2  10  119.79   12.40
  -5   2 -10  400.26   32.50
  -5   2 -10  348.37   32.80
  -5   2 -10  367.66   32.60
   5  -2  10  429.86   31.90
  -6   2 -10   16.00    7.20
  -6   2 -10    3.50    5.20
  -6   2 -10    6.40    6.70
   6  -2  10    0.80    5.00
  -7   2 -10   -3.20    6.30
  -7   2 -10   -2.60    7.50
  -7  -1  10   15.30    5.80
   6   1 -10   67.79   12.50
  -6  -1  10   66.59   10.70
   5   1 -10   48.00    8.90
   4   1 -10  145.29   14.10
  -4  -1  10  137.29   13.10
   3   1 -10  145.19   13.60
  -3  -1  10  143.19   13.00
   2   1 -10  459.05   35.20
  -2  -1  10  447.96   33.70
   1   1 -10   99.39    9.30
   1   1 -10  106.69    9.60
   1   1 -10   99.89   10.20
   1   1 -10   98.99   10.20
   0   1 -10 1197.08   90.69
   0   1 -10 1287.57   89.59
   0   1 -10 1274.67   89.29
   0   1 -10 1318.87   91.39
  -1   1 -10    1.30    3.00
  -1   1 -10    0.40    1.60
  -1   1 -10    4.60    2.80
   1  -1  10    1.40    1.60
  -2   1 -10   60.29    7.00
  -2   1 -10   57.39    9.20
  -2   1 -10   43.00    8.30
   2  -1  10   56.49    6.40
  -3   1 -10   20.90    4.50
  -3   1 -10   24.60    6.60
   3  -1  10   14.00    4.20
  -4   1 -10   85.69   10.40
   4  -1  10   70.59    9.00
  -5   1 -10   -0.50    6.30
  -5   1 -10    4.20    4.20
  -5   1 -10    7.00    5.50
  -6   1 -10   15.70    6.50
  -6   1 -10   24.20    7.60
  -6   1 -10   20.30    7.10
  -7   1 -10   10.20    8.40
  -7   1 -10    1.10    7.70
  -7   0  10   -6.00    4.10
   6   0 -10   -1.00    6.90
  -6   0  10   -0.40    3.50
   5   0 -10 1812.72  126.49
  -5   0  10 1714.33  125.29
   4   0 -10   28.30    6.70
  -4   0  10   20.60    5.10
   3   0 -10   32.40    5.70
  -3   0  10   31.00    5.20
   2   0 -10   91.59    9.20
  -2   0  10   82.39    8.60
   1   0 -10  510.95   36.50
   1   0 -10  478.15   36.20
   1   0 -10  444.76   35.60
   0   0 -10  574.44   41.00
   0   0 -10  539.35   41.60
   0   0  10  546.75   42.00
  -1   0 -10  193.88   16.50
  -1   0 -10  152.18   14.90
   1   0  10  210.58   17.20
   1   0  10  166.18   14.70
  -2   0 -10   37.90    7.10
  -2   0 -10   10.90    3.20
   2   0  10   20.10    4.20
   2   0  10   30.40    6.70
  -3   0 -10    0.90    3.10
  -3   0 -10    0.70    3.20
   3   0  10    1.80    2.50
   3   0  10    0.90    4.00
   4   0  10   63.69    8.40
  -5   0 -10    3.00    4.20
  -5   0 -10    1.50    5.50
   5   0  10   -2.80    3.40
  -6   0 -10   36.60    8.40
  -6   0 -10   51.29   11.10
  -6   0 -10   45.50   11.00
  -7   0 -10    6.10    8.90
  -7   0 -10    0.70    6.20
  -7   1  10   -5.50    4.00
   6  -1 -10   12.80    8.40
  -6   1  10   16.20    5.00
   5  -1 -10   44.10   14.40
  -5   1  10   32.00    5.80
   4  -1 -10  198.18   18.20
  -4   1  10  190.78   17.30
   3  -1 -10   15.80    4.40
  -3   1  10   19.70    4.50
   2  -1 -10  289.27   23.60
   2  -1 -10  298.87   23.00
  -2   1  10  291.77   23.30
  -2   1  10  294.77   23.40
   1  -1 -10   58.09    7.70
   1  -1 -10   86.59    8.30
   1  -1 -10   70.99    7.60
  -1   1  10   55.69    9.00
   0  -1 -10  170.78   15.20
   0  -1 -10  141.29   13.90
   0  -1 -10  168.48   13.90
   0   1  10  168.78   15.50
  -1  -1 -10  160.88   14.60
  -1  -1 -10  179.38   15.90
   1   1  10  164.38   16.10
   1   1  10  151.88   13.90
  -2  -1 -10  748.53   51.49
  -2  -1 -10  590.94   49.50
   2   1  10  623.44   49.10
   2   1  10  750.72   52.29
  -3  -1 -10   -3.40    3.40
  -3  -1 -10    5.30    3.80
   3   1  10    2.90    4.10
   3   1  10    7.70    2.80
  -4  -1 -10  158.98   16.70
  -4  -1 -10  164.08   16.30
   4   1  10  147.69   16.20
[truncated: 101,309 more chars]
