# Supplementary material for: Polymorphism and Hirshfeld surface analysis of tetra­oxa[2]perfluoro­arene[2]triazine
Source: Acta Crystallogr E Crystallogr Commun. 2025 Mar 6;81(Pt 4):289–95. doi: 10.1107/S205698902500194X (PMC11974337; doi:10.1107/S205698902500194X)
Supplement: Supplementary file 2 [file e-81-00289-Isup2.hkl]

data_I                                                                          
_shelx_title ' tk221226aa_0m_a.res in P-1'                                      
_shelx_refln_list_code          4                                               
_shelx_F_calc_maximum       93.81                                               
_exptl_crystal_F_000       288.00                                               
_reflns_d_resolution_high  0.8400                                               
                                                                                
loop_                                                                           
 _space_group_symop_operation_xyz                                               
 'x, y, z'                                                                      
 '-x, -y, -z'                                                                   
                                                                                
_cell_length_a     7.1461                                                       
_cell_length_b     8.6598                                                       
_cell_length_c     9.2803                                                       
_cell_angle_alpha  90.742                                                       
_cell_angle_beta  101.274                                                       
_cell_angle_gamma 113.887                                                       
                                                                                
_shelx_F_squared_multiplier     1.000                                           
                                                                                
loop_                                                                           
 _refln_index_h                                                                 
 _refln_index_k                                                                 
 _refln_index_l                                                                 
 _refln_F_squared_calc                                                          
 _refln_F_squared_meas                                                          
 _refln_F_squared_sigma                                                         
 _refln_observed_status                                                         
   1   0   0        440.48        408.16         8.49 o                         
   2   0   0         44.96         36.24         1.86 o                         
   3   0   0         35.51         43.06         2.31 o                         
   4   0   0         39.15         38.87         2.59 o                         
   5   0   0         60.30         59.72         3.66 o                         
   6   0   0         49.87         49.38         4.29 o                         
   7   0   0          0.68          1.12         4.31 o                         
  -7   1   0          0.28         -4.07         4.07 o                         
  -6   1   0        336.02        358.45        10.69 o                         
  -5   1   0         65.66         69.08         3.74 o                         
  -4   1   0         15.02         19.79         3.19 o                         
  -3   1   0       1887.19       1704.75        34.76 o                         
  -2   1   0       4536.79       4176.89        81.66 o                         
  -1   1   0       1475.32       1385.26        22.32 o                         
   1   1   0         34.74         40.86        18.92 o                         
   2   1   0        431.96        395.67         8.94 o                         
   3   1   0       1217.53       1228.79        36.31 o                         
   4   1   0        779.26        838.09        30.56 o                         
   5   1   0          2.20          1.36         1.75 o                         
   6   1   0        122.51        143.14         6.83 o                         
   7   1   0          2.72          0.08         5.03 o                         
  -7   2   0         33.41         32.36         3.85 o                         
  -6   2   0       1130.52       1169.13        26.94 o                         
  -5   2   0         18.80         18.82         2.39 o                         
  -4   2   0        668.91        691.11        16.42 o                         
  -3   2   0          5.26          5.55         1.24 o                         
  -2   2   0       5501.62       5201.83        71.64 o                         
  -1   2   0        681.50        655.01        13.80 o                         
   0   2   0        225.59        217.40         5.47 o                         
   1   2   0         22.90         29.45         2.39 o                         
   2   2   0        690.60        679.11        50.86 o                         
   3   2   0        813.68        837.01        19.55 o                         
   4   2   0         16.47         19.42         2.13 o                         
   5   2   0        255.86        277.28         8.65 o                         
   6   2   0        163.66        168.31         7.46 o                         
  -8   3   0          8.03          6.39         5.51 o                         
  -7   3   0          1.99         -2.42         2.42 o                         
  -6   3   0          6.06         13.71         3.15 o                         
  -5   3   0         59.71         58.78         3.56 o                         
  -4   3   0        482.20        470.79        11.82 o                         
  -3   3   0        923.20        972.77        14.64 o                         
  -2   3   0        637.78        617.77         9.60 o                         
  -1   3   0          1.68          1.79         0.94 o                         
   0   3   0        141.26        127.58         4.17 o                         
   1   3   0        157.65        162.50         5.23 o                         
   2   3   0       1834.90       1757.24        93.95 o                         
   6   3   0        319.29        306.77        14.92 o                         
  -8   4   0         32.39         22.59         6.23 o                         
  -7   4   0          0.02          2.92         2.47 o                         
  -6   4   0        753.74        744.22        20.04 o                         
  -5   4   0          4.67          6.26         1.38 o                         
  -4   4   0        101.74        107.85         3.07 o                         
  -3   4   0        688.26        730.23        13.35 o                         
  -2   4   0         10.92         16.75         2.00 o                         
  -1   4   0        538.71        497.81        11.96 o                         
   0   4   0        285.98        327.54         8.73 o                         
   1   4   0         13.61         13.67         1.95 o                         
   2   4   0        127.00        109.18         7.74 o                         
  -8   5   0          5.82          2.87         4.95 o                         
  -7   5   0         30.82         30.53         3.70 o                         
  -6   5   0         28.19         30.06         3.50 o                         
  -5   5   0         19.03         25.80         2.25 o                         
  -4   5   0        222.61        216.13         6.86 o                         
  -3   5   0        236.27        230.50         7.70 o                         
  -2   5   0          3.39          3.75         1.92 o                         
  -1   5   0          3.72          6.78         2.00 o                         
   0   5   0        703.61        699.72        22.99 o                         
   1   5   0         15.99         13.11         3.23 o                         
   2   5   0         38.87         44.23         8.34 o                         
  -8   6   0         37.04         49.32         8.14 o                         
  -7   6   0          6.26         14.17         3.23 o                         
  -6   6   0          8.46         14.07         2.04 o                         
  -5   6   0         51.27         60.18         3.12 o                         
  -4   6   0          1.32          2.04         1.74 o                         
  -3   6   0        405.60        408.62        11.25 o                         
  -2   6   0          3.39          5.51         1.96 o                         
  -1   6   0         64.15         68.12         3.95 o                         
   0   6   0        346.16        377.19        10.93 o                         
   1   6   0        129.51        135.77         6.08 o                         
   2   6   0         74.96         69.41        11.49 o                         
  -7   7   0         18.42         19.82         7.02 o                         
  -6   7   0        151.02        134.94         6.21 o                         
  -5   7   0          4.98          4.53         2.60 o                         
  -4   7   0        126.74        129.26         5.92 o                         
  -3   7   0         44.00         41.37         3.89 o                         
  -2   7   0         82.18         89.32         5.04 o                         
  -1   7   0         98.60        100.85         5.42 o                         
   0   7   0          1.90          1.17         2.04 o                         
   1   7   0          3.67          3.03         2.40 o                         
   2   7   0          0.27          7.10         6.94 o                         
  -7   8   0         60.60         65.70         6.83 o                         
  -6   8   0         13.19          8.30         2.45 o                         
  -5   8   0         84.41         72.55         6.98 o                         
  -4   8   0          1.30          1.05         2.42 o                         
  -3   8   0          7.62         10.31         2.79 o                         
  -2   8   0         19.45         19.65         3.32 o                         
  -1   8   0         23.49         28.65         3.87 o                         
   0   8   0        122.26        125.70         6.91 o                         
   1   8   0          1.68          3.34         3.05 o                         
   2   8   0          0.34         -1.24         4.43 o                         
  -6   9   0         22.34         13.89         4.47 o                         
  -5   9   0          1.32         -0.48         3.27 o                         
  -4   9   0         27.33         37.67         5.99 o                         
  -3   9   0        148.54        162.64        10.38 o                         
  -2   9   0         19.31         16.68         4.31 o                         
  -1   9   0         32.48         31.21         5.51 o                         
   0   9   0          1.09         -0.56         3.19 o                         
  -5  10   0         24.04         19.08         6.70 o                         
  -3  10   0         27.17         20.51         7.90 o                         
   0  -9   1          0.55         -1.36         3.59 o                         
   1  -9   1          4.68          5.91         3.75 o                         
   2  -9   1        106.84        108.38         8.38 o                         
   3  -9   1          1.82          3.27         3.27 o                         
   4  -9   1         89.47         89.94         7.34 o                         
   5  -9   1          1.36          2.39         3.83 o                         
   6  -9   1         40.07         34.72         5.99 o                         
  -2  -8   1         40.58         36.79         5.61 o                         
  -1  -8   1         26.10         24.20         4.87 o                         
   0  -8   1         42.20         33.74         4.57 o                         
   1  -8   1         37.62         32.80         4.15 o                         
   2  -8   1         18.03         16.85         3.28 o                         
   3  -8   1          5.39          3.37         2.39 o                         
   4  -8   1          3.25          2.05         4.31 o                         
   5  -8   1         38.05         54.79         4.87 o                         
   6  -8   1         77.48         76.72        10.39 o                         
   7  -8   1         47.75         44.90         4.98 o                         
  -3  -7   1        121.86        106.45         7.84 o                         
  -2  -7   1          1.07          1.71         2.83 o                         
  -1  -7   1          0.10         -0.01         5.59 o                         
   0  -7   1         47.47         64.11        11.65 o                         
   1  -7   1         14.01         12.40         2.57 o                         
   2  -7   1         15.22         13.41         2.72 o                         
   3  -7   1         14.95         15.52         2.49 o                         
   4  -7   1         82.44         77.29         5.99 o                         
   5  -7   1         30.08         27.34         3.43 o                         
   6  -7   1          0.20          7.35         2.99 o                         
   7  -7   1         50.39         39.62         6.61 o                         
  -3  -6   1          7.68          1.51         5.71 o                         
  -2  -6   1        118.23        109.41         5.98 o                         
  -1  -6   1        297.85        292.90         9.70 o                         
   0  -6   1         92.96         98.99         5.16 o                         
   1  -6   1        541.14        518.08        13.95 o                         
   2  -6   1         83.88         91.95         4.68 o                         
   3  -6   1        382.30        379.95        10.84 o                         
   4  -6   1        175.68        163.10         7.06 o                         
   5  -6   1          0.48          0.88         1.17 o                         
   6  -6   1          6.85         10.80         1.83 o                         
   7  -6   1          4.98          7.74         4.47 o                         
  -2  -5   1         47.42         61.70         4.37 o                         
  -1  -5   1          0.54          0.18         1.61 o                         
   0  -5   1          2.78          0.75         1.38 o                         
   1  -5   1        985.56        966.68        45.77 o                         
   2  -5   1          3.95          5.69         1.67 o                         
   3  -5   1        491.43        498.56        17.24 o                         
   4  -5   1          4.36          3.73         1.61 o                         
   5  -5   1         26.23         28.02         2.06 o                         
   6  -5   1        231.31        228.07         8.15 o                         
   7  -5   1          2.49         -1.92         3.87 o                         
  -2  -4   1        127.13        114.94        10.01 o                         
  -1  -4   1          4.11          6.31         1.68 o                         
   0  -4   1       1487.67       1526.95        32.54 o                         
   1  -4   1        269.03        264.48        19.07 o                         
   2  -4   1        647.13        650.87        22.99 o                         
   3  -4   1         82.00         80.12         2.43 o                         
   4  -4   1       1878.79       1916.46        41.21 o                         
   5  -4   1          4.75          9.74         3.19 o                         
   6  -4   1        231.40        253.70         8.67 o                         
   7  -4   1          3.07          6.15         4.23 o                         
   8  -4   1          0.05          1.28         6.94 o                         
  -2  -3   1        246.82        306.23        35.63 o                         
  -1  -3   1        759.73        804.33        18.35 o                         
   0  -3   1          1.84          4.40         1.52 o                         
   1  -3   1        549.65        504.72        17.59 o                         
   2  -3   1        690.67        674.35        27.93 o                         
   3  -3   1        659.86        590.67        10.34 o                         
   4  -3   1        870.38        875.90        19.72 o                         
   5  -3   1        135.54        127.37         5.27 o                         
   6  -3   1        763.49        788.01        19.32 o                         
   7  -3   1         13.40         14.13         4.15 o                         
   8  -3   1          0.32          4.71         5.43 o                         
  -6  -2   1          3.14          1.92         4.15 o                         
  -5  -2   1         55.01         54.32         3.77 o                         
  -4  -2   1          0.10         -2.31         2.31 o                         
  -3  -2   1        560.62        575.87        48.89 o                         
  -2  -2   1        154.91        177.01        29.80 o                         
  -1  -2   1         76.70         73.77         5.19 o                         
   0  -2   1       7296.99       6575.56       308.28 o                         
   1  -2   1          3.71          4.77         2.00 o                         
   2  -2   1       6980.09       6511.85        89.47 o                         
   3  -2   1       2121.95       2034.30        41.11 o                         
   4  -2   1          0.01         -0.31         1.00 o                         
   5  -2   1         26.79         26.38         5.75 o                         
   6  -2   1         56.96         57.96         4.43 o                         
   7  -2   1         25.37         43.25         6.31 o                         
  -7  -1   1          0.13         -3.35         5.11 o                         
  -6  -1   1         10.82          7.05         2.64 o                         
  -5  -1   1          7.54          7.14         2.75 o                         
  -4  -1   1         20.71         25.86         3.75 o                         
  -3  -1   1        131.79        122.81         4.23 o                         
  -2  -1   1         62.11         66.70         3.07 o                         
  -1  -1   1       5321.38       4972.93       135.79 o                         
   0  -1   1        142.34        150.51         6.70 o                         
   1  -1   1        829.08        768.70        12.73 o                         
   2  -1   1       1430.55       1306.72        26.50 o                         
   3  -1   1         75.66         64.78         2.87 o                         
   4  -1   1        411.63        421.00        10.67 o                         
   5  -1   1         69.55         72.30         7.06 o                         
   6  -1   1        284.98        302.14        13.89 o                         
   7  -1   1          4.09          4.47         4.47 o                         
  -7   0   1          1.28         -2.71         4.55 o                         
  -6   0   1          0.94         -2.22         2.22 o                         
  -5   0   1          7.96          6.79         1.76 o                         
  -4   0   1         52.27         51.35         2.97 o                         
  -3   0   1          0.01          1.23         0.90 o                         
  -2   0   1       1678.47       1587.15        31.97 o                         
  -1   0   1        178.97        178.83         3.61 o                         
   1   0   1       1742.03       1603.15        31.74 o                         
   2   0   1         86.24         84.91         2.91 o                         
   3   0   1        625.84        660.70        14.76 o                         
   4   0   1        187.30        177.90         5.73 o                         
   5   0   1          4.62          4.47         1.80 o                         
   6   0   1          0.90         -2.31         2.31 o                         
   7   0   1         58.62         71.34         8.54 o                         
  -7   1   1        138.62        122.47         9.29 o                         
  -6   1   1          7.00          6.62         2.63 o                         
  -5   1   1         81.34         91.14         4.35 o                         
  -4   1   1         13.72         13.98         2.51 o                         
  -3   1   1        662.38        656.29        14.78 o                         
  -2   1   1        395.90        374.13         6.09 o                         
  -1   1   1        333.05        328.23         5.49 o                         
   0   1   1          0.08          1.00         0.50 o                         
   1   1   1          8.71         10.61         1.21 o                         
   2   1   1         65.54         72.02         2.79 o                         
   3   1   1         40.27         40.44         2.40 o                         
   4   1   1        671.97        645.34        15.27 o                         
   5   1   1          7.59         16.35         2.43 o                         
   6   1   1        195.64        199.49         8.00 o                         
   7   1   1          0.02         -3.59         5.27 o                         
  -8   2   1          7.00          9.98         5.75 o                         
  -7   2   1          4.02          2.25         3.71 o                         
  -6   2   1       1107.25       1101.92        27.50 o                         
  -5   2   1          2.12         11.25         2.95 o                         
  -4   2   1          6.24          5.74         1.47 o                         
  -3   2   1         81.83         82.67         2.30 o                         
  -2   2   1        168.84        159.14         3.69 o                         
  -1   2   1        122.30        121.77         2.88 o                         
   0   2   1        147.36        134.70         3.15 o                         
   1   2   1        878.79        809.22        24.26 o                         
   2   2   1        143.94        155.82         4.74 o                         
   3   2   1        495.56        459.36        11.09 o                         
   4   2   1        150.63        149.96         5.47 o                         
   5   2   1         27.61         25.94         4.55 o                         
   6   2   1         53.49         48.38         4.79 o                         
  -8   3   1          0.99         -4.31         4.79 o                         
  -7   3   1         76.26         79.87         5.56 o                         
  -6   3   1        128.92        124.52         6.45 o                         
  -5   3   1        110.06        102.39         4.75 o                         
  -4   3   1        521.97        551.26         9.31 o                         
  -3   3   1        313.82        323.89         7.12 o                         
  -2   3   1        520.25        482.01         8.11 o                         
  -1   3   1          8.98          8.68         1.64 o                         
   0   3   1       2501.69       2482.27        49.49 o                         
   1   3   1        110.86        115.99         3.88 o                         
   2   3   1        142.70        136.46        55.62 o                         
   3   3   1         27.57         27.54         3.75 o                         
   4   3   1          3.84          2.95         2.79 o                         
   5   3   1         40.87         39.74         3.79 o                         
   6   3   1          3.94          3.03         5.43 o                         
  -8   4   1         12.74          8.94         5.35 o                         
  -7   4   1          9.71          8.16         4.63 o                         
  -6   4   1         18.80         18.92         3.67 o                         
  -5   4   1        122.46        117.46         3.41 o                         
  -4   4   1         27.23         27.47         2.36 o                         
  -3   4   1       1112.53       1162.06        17.99 o                         
  -2   4   1        105.85        107.94         4.03 o                         
  -1   4   1        108.83        100.16         3.86 o                         
   0   4   1        511.24        507.39        12.08 o                         
   1   4   1         60.95         58.85         3.07 o                         
  -8   5   1         11.01          9.26         5.91 o                         
  -7   5   1         61.97         65.40         5.44 o                         
  -6   5   1        195.70        182.53         5.46 o                         
  -5   5   1         21.74         23.32         2.16 o                         
  -4   5   1        183.13        168.25         4.73 o                         
  -3   5   1         11.95         12.34         2.19 o                         
  -2   5   1        137.32        126.86         4.93 o                         
  -1   5   1         89.41        112.05         6.15 o                         
   0   5   1        517.05        562.86        19.08 o                         
   1   5   1        292.56        297.43        11.73 o                         
  -7   6   1          0.04         -0.10         2.20 o                         
  -6   6   1          0.02         -0.68         2.17 o                         
  -5   6   1        214.90        224.99         5.82 o                         
  -4   6   1          6.99          9.29         1.44 o                         
  -3   6   1         71.59         71.77         3.89 o                         
  -2   6   1          3.51          4.70         1.74 o                         
  -1   6   1        147.54        145.61         5.72 o                         
   0   6   1         36.43         44.69         3.58 o                         
   1   6   1        100.63         97.16         4.89 o                         
   2   6   1         48.63         44.99         3.95 o                         
  -8   7   1         37.80         48.71         4.92 o                         
  -7   7   1          3.19          4.49         3.49 o                         
  -6   7   1        280.72        278.97        10.05 o                         
  -5   7   1        104.25        106.04         4.85 o                         
  -4   7   1         18.72         18.27         2.75 o                         
  -3   7   1        129.43        125.91         5.73 o                         
  -2   7   1         22.55         28.24         3.44 o                         
  -1   7   1        309.29        320.86        10.14 o                         
   0   7   1          5.96          5.64         2.47 o                         
   1   7   1         34.00         39.91         3.99 o                         
   2   7   1          0.25          2.93         4.47 o                         
  -7   8   1        103.70        104.93         8.10 o                         
  -6   8   1        116.92         96.57         6.45 o                         
  -5   8   1         43.64         42.40         4.37 o                         
  -4   8   1          0.04          0.88         2.11 o                         
  -3   8   1          4.61         10.65         2.90 o                         
  -2   8   1        252.00        257.48         9.38 o                         
  -1   8   1        213.54        223.67         8.91 o                         
   0   8   1         36.47         42.11         4.21 o                         
   1   8   1         33.80         30.28         9.37 o                         
  -6   9   1          9.33          7.18         4.55 o                         
  -5   9   1          0.23          0.08         3.59 o                         
  -4   9   1         19.54         13.97         3.91 o                         
  -3   9   1       2332.87       2232.61        68.55 o                         
  -2   9   1         45.39         56.58         6.86 o                         
  -1   9   1         10.27         12.77         4.39 o                         
   0   9   1          7.46          0.40         3.75 o                         
  -5  10   1        190.25        192.49        13.01 o                         
   2 -10   2          4.59          3.91         4.15 o                         
   3 -10   2          0.52         -1.20         4.31 o                         
   4 -10   2          3.03          0.96         4.71 o                         
   0  -9   2          0.62          3.59         3.43 o                         
   1  -9   2          4.60          6.86         3.43 o                         
   2  -9   2         38.65         48.92         6.07 o                         
   3  -9   2          3.03         -0.88         3.03 o                         
   4  -9   2         35.99         40.46         6.23 o                         
   5  -9   2         89.49         91.46         7.82 o                         
   6  -9   2         32.66         29.05         5.19 o                         
  -2  -8   2         20.24         30.65         5.35 o                         
  -1  -8   2        118.89        123.97         7.74 o                         
   0  -8   2        100.43        100.01        11.09 o                         
   1  -8   2         40.94         55.14         5.08 o                         
   2  -8   2        150.60        153.75         8.86 o                         
   3  -8   2          0.35          1.43         2.18 o                         
   4  -8   2        365.59        359.62        13.68 o                         
   5  -8   2        104.75        108.50        11.53 o                         
   6  -8   2          0.01          2.26         3.07 o                         
  -3  -7   2          1.66         -0.81         3.49 o                         
  -2  -7   2        129.44         96.09         7.42 o                         
  -1  -7   2        150.38        137.54         7.42 o                         
   0  -7   2        147.05        137.31        17.12 o                         
   1  -7   2        100.37        103.32         7.33 o                         
   2  -7   2         16.85         16.18         2.91 o                         
   3  -7   2         36.02         37.05         6.66 o                         
   4  -7   2         77.36         83.68         5.19 o                         
   5  -7   2         12.30         17.36         3.95 o                         
   6  -7   2          2.97          6.13         2.64 o                         
   7  -7   2         91.60         75.49         8.30 o                         
  -3  -6   2         42.98         47.43        13.09 o                         
  -2  -6   2        111.33        106.56         7.38 o                         
  -1  -6   2        317.40        306.35        10.58 o                         
   0  -6   2          1.25          1.51         1.93 o                         
   1  -6   2        276.60        283.33        10.45 o                         
   2  -6   2       1317.65       1458.73        32.69 o                         
   3  -6   2        157.72        159.29        13.29 o                         
   4  -6   2          4.53          3.83         2.01 o                         
   5  -6   2         39.78         35.01         2.43 o                         
   6  -6   2         45.97         46.49         3.61 o                         
   7  -6   2        106.40        120.34         9.82 o                         
  -3  -5   2         54.67         44.55         8.94 o                         
  -2  -5   2        178.39        181.17         7.76 o                         
  -1  -5   2        257.83        269.15        16.08 o                         
   0  -5   2        201.00        211.33         7.74 o                         
   1  -5   2        435.07        464.65        12.75 o                         
   2  -5   2          1.42          3.35         1.60 o                         
   3  -5   2        204.72        228.18        15.24 o                         
   4  -5   2         37.63         37.34         2.36 o                         
   5  -5   2        241.87        238.04         7.78 o                         
   6  -5   2       1252.22       1246.19        29.14 o                         
   7  -5   2        121.84        137.50        10.30 o                         
  -3  -4   2         31.28         30.92         3.67 o                         
  -2  -4   2        253.54        231.83        15.80 o                         
  -1  -4   2        298.16        310.09         9.94 o                         
   0  -4   2         57.64         61.09         6.78 o                         
   1  -4   2          8.19         11.46         2.27 o                         
   2  -4   2         18.57         19.07         2.43 o                         
   3  -4   2         70.90         64.40         2.73 o                         
   4  -4   2        470.68        453.56         9.45 o                         
   5  -4   2       2255.99       2256.91        47.06 o                         
   6  -4   2        150.08        165.44         9.98 o                         
   7  -4   2         70.96         77.25         8.14 o                         
  -3  -3   2        192.62        191.85        12.45 o                         
  -2  -3   2        209.11        228.80        10.69 o                         
  -1  -3   2       1408.60       1331.13        60.61 o                         
   0  -3   2        448.58        443.65        12.08 o                         
   1  -3   2        252.70        264.08        11.57 o                         
   2  -3   2         23.28         24.85         1.73 o                         
   3  -3   2       1123.44       1056.72        15.93 o                         
   4  -3   2        751.58        738.20        16.93 o                         
   5  -3   2         70.13         70.13         4.09 o                         
   6  -3   2         52.18         54.44         4.69 o                         
   7  -3   2          1.12         -1.12         4.07 o                         
  -6  -2   2          6.57         15.72         3.99 o                         
  -3  -2   2         80.70         95.85         7.98 o                         
  -2  -2   2        239.86        213.98         7.64 o                         
  -1  -2   2       2045.67       2144.35        62.96 o                         
   0  -2   2       3246.80       3329.97        67.18 o                         
   1  -2   2       1346.32       1253.01        37.35 o                         
   2  -2   2        512.30        455.66        10.21 o                         
   3  -2   2        344.01        377.27         9.28 o                         
   4  -2   2          4.57          6.16         1.45 o                         
   5  -2   2         13.44         12.60         2.18 o                         
   6  -2   2         24.50         25.22         3.17 o                         
   7  -2   2          0.01          5.67         4.23 o                         
  -7  -1   2          1.00          0.96         5.51 o                         
  -6  -1   2          1.00          5.55         2.48 o                         
  -5  -1   2         56.88         46.53         3.54 o                         
  -4  -1   2         92.79         83.68         4.79 o                         
  -3  -1   2        262.86        246.70         6.26 o                         
  -2  -1   2        272.31        237.98        11.01 o                         
  -1  -1   2       2241.35       2203.00       125.45 o                         
   0  -1   2       8801.18       7910.21       154.90 o                         
   1  -1   2        907.80        823.45        12.41 o                         
   2  -1   2       1041.43       1028.80        21.45 o                         
   3  -1   2         69.92         72.90         3.13 o                         
   4  -1   2         33.96         32.74         2.48 o                         
   5  -1   2          0.02          0.30         1.72 o                         
   6  -1   2          2.00          2.99         2.25 o                         
   7  -1   2         81.17        111.01         9.42 o                         
  -7   0   2         21.90          5.86         3.85 o                         
  -6   0   2        762.81        808.74        26.98 o                         
  -5   0   2         25.90         23.41         2.57 o                         
  -4   0   2        152.60        146.07         5.14 o                         
  -3   0   2        203.90        198.07         4.95 o                         
  -2   0   2         67.03         74.52         3.03 o                         
  -1   0   2       1124.43       1142.09        16.89 o                         
   0   0   2         61.62         58.34         2.91 o                         
   1   0   2        459.61        420.18         9.56 o                         
   2   0   2         26.26         29.27         1.95 o                         
   3   0   2        625.10        656.63        14.96 o                         
   4   0   2        117.91        112.63         4.57 o                         
   5   0   2          1.83          4.99         2.09 o                         
   6   0   2         95.91         91.90         5.92 o                         
   7   0   2         12.50          5.91         5.27 o                         
  -8   1   2          8.54         18.52         6.86 o                         
  -7   1   2        218.34        218.36         8.49 o                         
  -6   1   2        284.85        287.98         9.72 o                         
  -5   1   2        113.88        109.93        10.77 o                         
  -4   1   2          3.57          4.46         1.46 o                         
  -3   1   2        263.46        271.29         5.94 o                         
  -2   1   2       1406.33       1345.73        23.11 o                         
  -1   1   2        135.54        140.59         3.33 o                         
   0   1   2        162.39        173.35         3.46 o                         
   1   1   2        450.27        402.48         9.48 o                         
   2   1   2        106.03        112.98         3.95 o                         
   3   1   2        379.94        403.80        10.30 o                         
   4   1   2        131.43        140.14         5.30 o                         
   5   1   2          2.51          1.63         1.97 o                         
   6   1   2          4.03         13.33         4.39 o                         
  -8   2   2        106.20        113.25        11.17 o                         
  -7   2   2        208.98        212.82         8.48 o                         
  -6   2   2        129.23        126.39         6.38 o                         
  -5   2   2         18.93         15.25         2.36 o                         
  -4   2   2         37.89         40.97         2.15 o                         
  -3   2   2        470.67        498.99         8.72 o                         
  -2   2   2          0.41          2.30         0.89 o                         
  -1   2   2          2.46          2.63         0.82 o                         
   0   2   2        357.98        365.79         6.62 o                         
   1   2   2        510.27        477.77        11.23 o                         
   2   2   2         26.24         28.13         2.99 o                         
   3   2   2          0.22         -0.72         2.08 o                         
   4   2   2         19.14         12.13         3.35 o                         
   5   2   2          5.01          6.70         3.35 o                         
   6   2   2         71.45         80.68         8.62 o                         
  -8   3   2         35.40         32.32         7.10 o                         
  -7   3   2         31.91         38.77         4.45 o                         
  -6   3   2          9.43          8.29         3.39 o                         
  -5   3   2        304.71        289.21         8.28 o                         
  -4   3   2        245.47        280.56         7.07 o                         
  -3   3   2        381.62        386.19         7.29 o                         
  -2   3   2       1692.27       1643.25        24.51 o                         
  -1   3   2         78.65         87.85         2.77 o                         
   0   3   2        692.86        715.26        11.26 o                         
   1   3   2         57.56         46.98         2.79 o                         
   2   3   2          0.75          2.29         1.56 o                         
   3   3   2         35.52         31.28         2.89 o                         
   4   3   2          2.84          5.08         2.91 o                         
   5   3   2          2.65          5.61         2.74 o                         
  -7   4   2        250.82        260.01        13.01 o                         
  -6   4   2         27.96         32.52         3.11 o                         
  -5   4   2        271.56        268.49         6.24 o                         
  -4   4   2          0.00          0.52         0.92 o                         
  -3   4   2         64.44         70.94         2.71 o                         
  -2   4   2        805.93        732.32        12.31 o                         
  -1   4   2          3.63          8.19         1.31 o                         
   0   4   2        873.33        910.92        19.92 o                         
   1   4   2         83.06         86.21         3.67 o                         
   2   4   2          4.43          2.39         2.15 o                         
   3   4   2         11.51         10.29         2.18 o                         
   4   4   2         26.48         18.05         3.74 o                         
   5   4   2          1.30         -3.40         3.40 o                         
  -7   5   2         65.90         71.11         4.05 o                         
  -6   5   2        177.72        163.59         5.04 o                         
  -5   5   2         94.71         99.91         3.63 o                         
  -4   5   2          5.40          6.00         1.37 o                         
  -3   5   2        693.43        740.94        12.63 o                         
  -2   5   2         61.46         65.12         3.02 o                         
  -1   5   2        188.08        209.98         6.60 o                         
   0   5   2         19.88         20.27         2.17 o                         
   1   5   2        622.79        655.90        16.05 o                         
  -8   6   2         64.03         55.62        14.13 o                         
  -7   6   2         29.15         29.10         6.72 o                         
  -6   6   2        248.73        248.01         7.25 o                         
  -5   6   2        119.60        124.37         4.32 o                         
  -4   6   2        156.31        153.96         4.56 o                         
  -3   6   2          0.00         -0.82         1.12 o                         
  -2   6   2        114.66        112.41         4.97 o                         
  -1   6   2         76.17         86.13         4.32 o                         
   0   6   2        317.61        311.78        10.22 o                         
   1   6   2        280.75        300.20        19.95 o                         
  -8   7   2          0.20         -1.58         3.58 o                         
  -7   7   2          0.11          0.00         2.54 o                         
  -6   7   2        100.68         86.92         6.74 o                         
  -5   7   2         42.61         40.44         3.10 o                         
  -4   7   2         50.03         49.97         3.20 o                         
  -3   7   2       1413.64       1444.26        53.75 o                         
  -2   7   2          0.48          0.56         1.69 o                         
  -1   7   2        755.60        754.98        18.90 o                         
   0   7   2        390.31        387.39        11.66 o                         
   1   7   2          1.25         -2.45         2.45 o                         
  -7   8   2         20.73          1.04         9.58 o                         
  -6   8   2        113.51        130.45         5.40 o                         
  -5   8   2          0.27          1.02         2.66 o                         
  -4   8   2        315.64        312.02        10.69 o                         
  -3   8   2          9.20         12.92         4.59 o                         
  -2   8   2         97.03         90.72         5.63 o                         
  -1   8   2        247.91        251.88         9.44 o                         
   0   8   2          6.56          4.88         8.98 o                         
   1   8   2         55.92         47.32         6.46 o                         
  -6   9   2          2.61         -2.01         4.46 o                         
  -5   9   2        107.81        111.97         9.10 o                         
  -4   9   2          0.56          2.15         3.59 o                         
  -3   9   2         18.31         13.49         4.07 o                         
  -2   9   2        139.30        132.47         9.66 o                         
  -1   9   2          4.76         -3.67         3.67 o                         
   0   9   2        101.32         92.26         9.10 o                         
  -4  10   2         91.10         93.13         9.10 o                         
  -3  10   2          0.05         -3.67         3.91 o                         
   0  -9   3         68.28         43.73         6.78 o                         
   1  -9   3         53.86         42.37         5.59 o                         
   2  -9   3         78.64         74.06         7.66 o                         
   3  -9   3          6.98          6.70         3.43 o                         
   4  -9   3          9.22         10.46         3.67 o                         
   5  -9   3          8.85          6.62         3.43 o                         
  -2  -8   3         20.36         21.95         5.67 o                         
  -1  -8   3        220.36        201.26        11.73 o                         
   0  -8   3         17.24         21.95         4.48 o                         
   1  -8   3          1.45         -2.14         2.75 o                         
   2  -8   3        164.91        170.63         8.46 o                         
   3  -8   3         23.66         29.12         6.15 o                         
   4  -8   3          2.45          2.49         3.27 o                         
   5  -8   3        105.30        104.88        10.65 o                         
   6  -8   3          0.26         -2.47         5.35 o                         
  -3  -7   3          4.82          9.71         4.67 o                         
  -2  -7   3          0.53         -3.38         8.74 o                         
  -1  -7   3         41.70         52.41         5.80 o                         
   0  -7   3          7.79          9.01         3.24 o                         
   1  -7   3         16.86         17.22         3.31 o                         
   2  -7   3         32.70         23.46         5.59 o                         
   3  -7   3        255.75        243.75        26.46 o                         
   4  -7   3          2.79         -1.09         3.35 o                         
   5  -7   3          8.88         14.61         6.78 o                         
   6  -7   3         25.44         26.26         4.63 o                         
   7  -7   3         46.54         54.18         8.30 o                         
  -4  -6   3         13.85          4.63         6.31 o                         
  -3  -6   3         32.67         35.53         5.44 o                         
  -2  -6   3        112.28        115.13         8.88 o                         
  -1  -6   3         31.41         41.33         6.15 o                         
   0  -6   3         56.56         71.19        12.69 o                         
   1  -6   3         63.50         71.01         5.13 o                         
   2  -6   3        133.88        133.80        10.42 o                         
   3  -6   3         15.13         13.20         2.76 o                         
   4  -6   3         10.91         15.33         2.91 o                         
   5  -6   3        646.97        659.12        13.23 o                         
   6  -6   3        200.95        213.82        12.01 o                         
   7  -6   3         48.24         57.22         7.58 o                         
  -4  -5   3         12.66          2.08         9.90 o                         
  -3  -5   3         11.30          7.57         3.48 o                         
  -2  -5   3          2.72          5.61         2.76 o                         
  -1  -5   3          8.26         12.00         3.14 o                         
   0  -5   3        246.31        254.68         9.45 o                         
   1  -5   3         55.06         50.34         4.20 o                         
   2  -5   3         60.41         62.92         4.31 o                         
   3  -5   3          2.24          7.20         2.67 o                         
   4  -5   3         56.17         55.68         2.59 o                         
   5  -5   3        302.27        294.14         9.02 o                         
   6  -5   3         24.01         26.39         4.51 o                         
   7  -5   3         41.59         32.32         6.54 o                         
  -4  -4   3        323.08        313.81        27.13 o                         
  -3  -4   3         76.39         69.62         5.58 o                         
  -2  -4   3        158.14        175.65        18.72 o                         
  -1  -4   3         92.48         88.74         5.39 o                         
   0  -4   3         52.21         54.90         5.27 o                         
   1  -4   3        116.39        113.57         5.58 o                         
   2  -4   3        190.00        177.57         8.94 o                         
   3  -4   3         12.85         13.97         4.23 o                         
   4  -4   3        100.11         98.34         4.31 o                         
   5  -4   3        211.84        212.10         7.44 o                         
   6  -4   3          0.80          2.45         2.36 o                         
   7  -4   3          8.09         14.29         4.87 o                         
  -4  -3   3         25.41         23.54         5.03 o                         
  -3  -3   3          7.54         22.27         4.47 o                         
  -2  -3   3        151.69        152.59         7.03 o                         
  -1  -3   3       2039.51       2105.25        63.52 o                         
   0  -3   3        671.27        659.15        17.02 o                         
   1  -3   3         38.86         37.91         5.03 o                         
   2  -3   3       1080.09        965.82        20.94 o                         
   3  -3   3         53.08         53.85         2.71 o                         
   4  -3   3        104.46        112.81         4.54 o                         
   5  -3   3          3.94          5.35         2.27 o                         
   6  -3   3          3.16          4.01         6.07 o                         
   7  -3   3         20.83          9.66         4.47 o                         
  -6  -2   3          0.16         -0.64         3.43 o                         
  -4  -2   3        536.89        514.99        16.92 o                         
  -3  -2   3         14.17          4.31         3.83 o                         
  -2  -2   3         19.82         19.59         3.65 o                         
  -1  -2   3       6183.18       5712.07       114.81 o                         
   0  -2   3         14.77         21.46         3.03 o                         
   1  -2   3       1060.07       1066.19        69.63 o                         
   2  -2   3        172.81        162.33         3.75 o                         
   3  -2   3        637.01        630.42        14.50 o                         
   4  -2   3          9.54         10.90         1.86 o                         
   5  -2   3         27.69         28.33         4.15 o                         
   6  -2   3          6.42          6.76         2.91 o                         
   7  -2   3         27.31         21.07         5.67 o                         
  -7  -1   3        116.06        127.44         9.74 o                         
  -6  -1   3          0.00          0.40         3.11 o                         
  -5  -1   3        322.76        313.87        12.53 o                         
  -4  -1   3        287.14        270.03         7.63 o                         
  -3  -1   3         61.01         58.48         3.31 o                         
  -2  -1   3         12.25         13.17         2.79 o                         
  -1  -1   3        180.67        191.14        10.77 o                         
   0  -1   3        297.46        262.95         6.58 o                         
   1  -1   3         12.09         16.08         1.85 o                         
   2  -1   3        821.35        831.03        18.09 o                         
   3  -1   3         44.79         55.72         3.43 o                         
   4  -1   3        145.98        149.32         5.47 o                         
   5  -1   3        228.72        213.87        12.89 o                         
   6  -1   3          0.07         -1.68         3.51 o                         
  -7   0   3       1172.01       1299.86        41.33 o                         
  -6   0   3         42.23         37.27         4.63 o                         
  -5   0   3         32.68         22.27         3.35 o                         
  -4   0   3         48.87         42.49         2.91 o                         
  -3   0   3         75.77         77.43         3.17 o                         
  -2   0   3          3.81         12.11         2.12 o                         
  -1   0   3         53.39         63.62         2.42 o                         
   0   0   3         13.56         16.16         1.52 o                         
   1   0   3       1106.19       1069.54        22.72 o                         
   2   0   3        702.36        717.64        16.11 o                         
   3   0   3         67.99         74.32         3.55 o                         
   4   0   3        353.81        385.16        10.52 o                         
   5   0   3         25.66         26.41         3.54 o                         
   6   0   3         39.23         25.54         4.31 o                         
  -7   1   3        188.47        184.19        10.38 o                         
  -6   1   3         87.20         88.90         6.54 o                         
  -5   1   3         58.24         64.08         5.19 o                         
  -4   1   3        626.00        666.56        13.49 o                         
  -3   1   3       1240.37       1300.77        20.02 o                         
  -2   1   3       1145.01       1138.88        17.76 o                         
  -1   1   3       1505.81       1556.84        23.02 o                         
   0   1   3         35.15         40.66         1.83 o                         
   1   1   3       3482.74       3402.80        67.89 o                         
   2   1   3        156.69        158.97         5.39 o                         
   3   1   3         64.52         60.76         3.38 o                         
   4   1   3          0.00         -1.83         2.27 o                         
   5   1   3        222.26        205.44         7.82 o                         
   6   1   3         26.92         21.23         4.31 o                         
  -7   2   3         10.63         15.00         4.23 o                         
  -6   2   3          0.03          3.19         2.47 o                         
  -5   2   3        178.73        193.26         8.04 o                         
  -4   2   3        765.18        788.34        13.37 o                         
  -3   2   3        561.90        596.24        11.46 o                         
  -2   2   3       1749.13       1758.38        26.37 o                         
  -1   2   3         31.70         27.30         1.76 o                         
   0   2   3         16.96         16.51         1.38 o                         
   1   2   3         90.18         90.35         4.00 o                         
   2   2   3         62.30         64.13         3.43 o                         
   3   2   3         15.76         20.25         5.47 o                         
   4   2   3        145.06        149.09         6.67 o                         
   5   2   3        163.55        165.00        10.34 o                         
   6   2   3         52.63         66.32         8.22 o                         
  -7   3   3          8.54          3.99         3.35 o                         
  -6   3   3         71.67         76.30         3.63 o                         
  -5   3   3        897.81        874.16        15.03 o                         
  -4   3   3        334.22        342.97         7.15 o                         
  -3   3   3         52.71         66.99         3.17 o                         
  -2   3   3        434.71        446.84         8.42 o                         
  -1   3   3       3279.28       3438.91        48.93 o                         
   0   3   3        381.48        405.92         7.34 o                         
   1   3   3         71.33         74.52         3.82 o                         
   2   3   3         53.99         51.29         3.36 o                         
   3   3   3          1.82          3.20         1.97 o                         
   4   3   3        101.77        107.91        12.09 o                         
   5   3   3         41.60         29.37         5.35 o                         
  -8   4   3         40.92         30.97        11.57 o                         
  -7   4   3          3.67          5.42         2.37 o                         
  -6   4   3         20.67         26.40         2.33 o                         
  -5   4   3        127.59        131.95         4.28 o                         
  -4   4   3        438.23        431.55         8.57 o                         
  -3   4   3        186.56        199.74         5.79 o                         
  -2   4   3        780.14        882.28        14.68 o                         
  -1   4   3         39.93         46.48         2.28 o                         
   0   4   3        154.31        176.98         4.25 o                         
   1   4   3          0.00         -0.73         1.21 o                         
   2   4   3        203.15        221.68         7.39 o                         
   3   4   3       2053.75       2116.37        50.56 o                         
   4   4   3         79.00        100.39        17.56 o                         
  -8   5   3        149.51        184.11        20.43 o                         
  -7   5   3        120.54        112.45         5.33 o                         
  -6   5   3         58.59         55.48         4.12 o                         
  -5   5   3         70.93         76.64         3.51 o                         
  -4   5   3        116.98        119.50         3.92 o                         
  -3   5   3         68.60         72.01         3.19 o                         
  -2   5   3         37.28         42.11         2.47 o                         
  -1   5   3         61.16         60.41         3.10 o                         
   0   5   3        339.15        336.98         9.46 o                         
   1   5   3        421.20        427.67        11.20 o                         
   2   5   3       1493.43       1459.43        32.07 o                         
   3   5   3         67.89         69.03         6.86 o                         
   4   5   3         29.63         21.21         3.68 o                         
  -8   6   3         15.56         19.14         3.66 o                         
  -7   6   3          0.09         -2.86         2.86 o                         
  -6   6   3         53.84         43.68         5.03 o                         
  -5   6   3         55.73         53.61         3.29 o                         
  -4   6   3        925.35        933.28        16.07 o                         
  -3   6   3        444.26        431.17        10.15 o                         
  -2   6   3          7.67         14.09         1.92 o                         
  -1   6   3          6.00          4.43         1.94 o                         
   0   6   3        384.67        392.60        11.15 o                         
   1   6   3        482.52        478.76        12.98 o                         
  -7   7   3         35.91         32.02         4.44 o                         
  -6   7   3         21.52         23.10         3.57 o                         
  -5   7   3         21.35         21.71         2.82 o                         
  -4   7   3        157.64        161.38         6.01 o                         
  -3   7   3        260.63        256.33         8.83 o                         
  -2   7   3        272.40        277.27         9.61 o                         
  -1   7   3        248.79        254.10        10.33 o                         
   0   7   3        288.72        282.42        13.81 o                         
   1   7   3          6.99         12.77         5.03 o                         
  -7   8   3         19.69         11.88         5.02 o                         
  -6   8   3          0.41          2.15         2.82 o                         
  -5   8   3         62.49         67.36         4.21 o                         
  -4   8   3          4.00          7.27         2.61 o                         
  -3   8   3        592.39        563.80        15.75 o                         
  -2   8   3         99.04        104.17         6.04 o                         
  -1   8   3        117.91        116.38        12.69 o                         
   0   8   3         14.24         11.27         3.75 o                         
   1   8   3          5.99          5.30         3.99 o                         
  -6   9   3         30.03         20.51         5.51 o                         
  -5   9   3          0.06          0.32         4.31 o                         
  -4   9   3         16.92         17.72         4.79 o                         
  -3   9   3         15.43         11.65         4.31 o                         
  -2   9   3          6.25          6.94         4.71 o                         
  -1   9   3          0.20          1.60         4.31 o                         
   1  -9   4          8.78          9.42         4.31 o                         
   2  -9   4          0.16          2.47         3.59 o                         
   3  -9   4         37.33         38.55         6.46 o                         
   4  -9   4         20.62         28.41         5.19 o                         
  -1  -8   4          1.02         -2.31         3.99 o                         
   0  -8   4        168.13        158.33        10.93 o                         
   1  -8   4          2.56          2.31         3.43 o                         
   2  -8   4        158.13        162.29        14.29 o                         
   3  -8   4         16.46          7.61        10.06 o                         
   4  -8   4          6.20          7.85         3.49 o                         
   5  -8   4         50.91         38.90         5.28 o                         
   6  -8   4          0.74         -0.80         4.59 o                         
  -3  -7   4         46.42         52.51         7.26 o                         
  -2  -7   4          5.35          5.94         7.50 o                         
  -1  -7   4         40.45         41.89        10.45 o                         
   0  -7   4          9.73         13.52         3.82 o                         
   1  -7   4         40.71         35.95         6.86 o                         
   2  -7   4        362.86        367.98        16.28 o                         
   3  -7   4          4.10          4.51         2.86 o                         
   4  -7   4         36.70         38.95         6.30 o                         
   5  -7   4          4.90          7.15         2.97 o                         
   6  -7   4          0.16         -3.21         3.21 o                         
  -4  -6   4        230.47        225.37        28.37 o                         
  -3  -6   4          1.18         12.45         9.82 o                         
  -2  -6   4          0.04         -4.32         7.46 o                         
  -1  -6   4         25.12         26.48         4.87 o                         
   0  -6   4         21.09         25.87         6.19 o                         
   1  -6   4        121.79        134.79         9.42 o                         
   2  -6   4          0.52          2.83         2.56 o                         
   3  -6   4         30.21         33.85         4.31 o                         
   4  -6   4          0.56         -1.78         3.67 o                         
   5  -6   4        784.77        810.54        25.61 o                         
   6  -6   4         16.77         17.15         4.51 o                         
  -4  -5   4         33.06         25.90         8.86 o                         
  -3  -5   4         28.42         17.88         4.83 o                         
  -2  -5   4          1.20         -0.17         3.05 o                         
  -1  -5   4        310.27        318.34        15.08 o                         
   0  -5   4        100.90        104.43         6.44 o                         
   1  -5   4          0.52         -2.00         2.00 o                         
   2  -5   4        470.60        471.80        18.44 o                         
   3  -5   4          4.71          7.59         2.33 o                         
   4  -5   4         80.52         88.23         4.34 o                         
   5  -5   4        294.26        303.89        13.41 o                         
   6  -5   4          5.14          2.93         2.86 o                         
   7  -5   4         55.61         76.37         9.10 o                         
  -5  -4   4          5.09          3.33         3.48 o                         
  -4  -4   4         82.13         84.11         8.70 o                         
  -3  -4   4        347.77        360.11        13.29 o                         
  -2  -4   4        293.37        307.36        11.60 o                         
  -1  -4   4       2377.05       2426.64        53.37 o                         
   0  -4   4          0.54          3.35         2.41 o                         
   1  -4   4         91.67         90.98         8.18 o                         
   2  -4   4         83.61         72.05         5.02 o                         
   3  -4   4        231.53        226.47         7.00 o                         
   4  -4   4         36.49         40.03         3.07 o                         
   5  -4   4          8.95          4.59         3.43 o                         
   6  -4   4          3.09         -0.13         2.85 o                         
   7  -4   4          0.12         -6.54         6.54 o                         
  -5  -3   4         99.47         91.38         9.10 o                         
  -4  -3   4          1.88          3.91         2.58 o                         
  -3  -3   4        232.39        228.62        16.36 o                         
  -2  -3   4         11.76         11.11         3.27 o                         
  -1  -3   4        245.23        224.17        10.29 o                         
   0  -3   4         27.99         36.27         4.18 o                         
   1  -3   4          0.13          1.88         3.35 o                         
   2  -3   4        341.69        345.66         9.48 o                         
   3  -3   4         14.51         17.13         2.59 o                         
   4  -3   4          0.16         -1.46         1.46 o                         
   5  -3   4         57.06         50.91         4.21 o                         
   6  -3   4          1.66          4.31         3.67 o                         
   7  -3   4         10.14         23.39         7.18 o                         
  -5  -2   4        193.11        194.57        13.17 o                         
  -4  -2   4        406.24        402.09        23.74 o                         
  -3  -2   4         27.12         25.77         3.27 o                         
  -2  -2   4          0.57          3.59         4.31 o                         
  -1  -2   4       1905.10       1836.34        41.30 o                         
   0  -2   4          1.17          2.34         2.49 o                         
   1  -2   4         45.63         44.32         2.58 o                         
   2  -2   4        500.21        505.57        10.34 o                         
   3  -2   4         36.34         35.09         2.65 o                         
   4  -2   4        201.09        203.54         6.88 o                         
   5  -2   4         10.37          9.58         3.35 o                         
   6  -2   4          1.20          1.36         3.03 o                         
  -7  -1   4        299.67        301.32        11.88 o                         
  -6  -1   4        561.02        584.97        20.99 o                         
  -5  -1   4         15.92         13.43         3.11 o                         
  -4  -1   4        175.89        168.39         6.11 o                         
  -3  -1   4        266.36        263.60         6.79 o                         
  -2  -1   4         21.40         29.32         3.42 o                         
  -1  -1   4       1268.24       1361.56        24.91 o                         
   0  -1   4        427.25        410.81         7.67 o                         
   1  -1   4          2.36          2.56         1.58 o                         
   2  -1   4         30.32         29.43         3.91 o                         
   3  -1   4        377.27        359.04         9.76 o                         
   4  -1   4        139.81        145.22         5.83 o                         
   5  -1   4        250.58        218.16         8.12 o                         
   6  -1   4          9.66          5.67         3.67 o                         
  -7   0   4        310.96        319.54        12.35 o                         
  -6   0   4        137.73        128.16         8.30 o                         
  -5   0   4        121.04        125.12         6.05 o                         
  -4   0   4        196.71        206.68         5.69 o                         
  -3   0   4        694.81        736.42        14.49 o                         
  -2   0   4        158.21        168.12         5.29 o                         
  -1   0   4        847.35        932.38        17.21 o                         
   0   0   4        231.57        223.59         5.59 o                         
   1   0   4          9.63         11.67         1.41 o                         
   2   0   4        159.67        157.25         5.52 o                         
   3   0   4         13.53         17.99         2.17 o                         
   4   0   4         14.08         18.00         2.91 o                         
   5   0   4         99.93         91.31         5.37 o                         
   6   0   4         40.49         25.38         4.55 o                         
  -7   1   4          9.92         17.83         3.86 o                         
  -6   1   4          1.47          5.27         2.71 o                         
  -5   1   4          0.00          5.03         4.71 o                         
  -4   1   4        942.20        999.57        16.58 o                         
  -3   1   4        641.11        642.34        13.19 o                         
  -2   1   4         34.27         44.16         2.48 o                         
  -1   1   4       1682.79       1735.27        25.94 o                         
   0   1   4        251.24        273.17         5.67 o                         
   1   1   4          0.00          2.85         1.29 o                         
   2   1   4        657.83        664.62        15.93 o                         
   3   1   4          0.02          2.21         2.15 o                         
   4   1   4         62.83         55.30         4.10 o                         
   5   1   4         70.44         69.26        10.46 o                         
   6   1   4         36.66         20.83         6.62 o                         
  -8   2   4          3.93         19.79        10.77 o                         
  -7   2   4         50.15         57.70         6.35 o                         
  -6   2   4         88.60         94.07         3.91 o                         
  -5   2   4        183.95        181.21         5.10 o                         
  -4   2   4        177.61        177.28         5.04 o                         
  -3   2   4          9.65         12.09         1.85 o                         
  -2   2   4         41.17         36.06         2.41 o                         
  -1   2   4         41.85         51.82         2.48 o                         
   0   2   4       1960.98       2135.31        31.23 o                         
   1   2   4         37.89         44.55         2.33 o                         
   2   2   4          4.97          7.47         2.47 o                         
   3   2   4        204.70        207.59         7.36 o                         
   4   2   4         51.64         55.45         6.23 o                         
   5   2   4        530.13        532.93        20.51 o                         
  -8   3   4          4.52         -4.95         8.94 o                         
  -7   3   4        140.26        143.33         6.41 o                         
  -6   3   4         83.68         91.01         3.86 o                         
  -5   3   4        267.83        259.56         6.44 o                         
  -4   3   4         18.97         18.86         2.07 o                         
  -3   3   4          0.32          1.26         1.58 o                         
  -2   3   4        163.14        152.33         4.35 o                         
  -1   3   4        174.06        205.98         4.96 o                         
   0   3   4         11.05         13.41         1.58 o                         
   1   3   4         25.89         27.59         2.41 o                         
   2   3   4       2089.19       2118.81        44.79 o                         
   3   3   4        304.60        327.12        15.00 o                         
   4   3   4        105.73        108.23        13.17 o                         
   5   3   4          1.77          6.70         4.07 o                         
  -8   4   4          6.26          5.32         6.03 o                         
  -7   4   4         10.43         12.80         3.36 o                         
  -6   4   4          5.60          3.62         2.59 o                         
  -5   4   4          0.00         -0.84         1.66 o                         
  -4   4   4         30.75         35.96         2.69 o                         
  -3   4   4         48.17         58.89         2.98 o                         
  -2   4   4         13.00         19.54         2.04 o                         
  -1   4   4        394.03        384.71         7.69 o                         
   0   4   4         95.87         99.40         4.13 o                         
   1   4   4         95.48         91.26         3.16 o                         
   2   4   4        185.86        191.71         7.35 o                         
   3   4   4         17.80         21.95         4.15 o                         
   4   4   4        113.11        114.92         8.38 o                         
  -8   5   4          0.01          0.85         5.79 o                         
  -7   5   4        207.09        192.44        10.93 o                         
  -6   5   4        119.79        116.65         4.95 o                         
  -5   5   4         42.22         46.15         3.10 o                         
  -4   5   4        168.79        176.25         5.98 o                         
  -3   5   4        135.84        133.93         4.46 o                         
  -2   5   4        221.76        209.55         5.51 o                         
  -1   5   4         42.43         42.85         2.66 o                         
   0   5   4         46.52         44.55         2.63 o                         
   1   5   4         81.29         74.44         3.20 o                         
   2   5   4          0.24         -4.95         4.95 o                         
   3   5   4          2.24          4.74         3.95 o                         
  -8   6   4         64.04         55.95         5.27 o                         
  -7   6   4          6.78          4.29         2.83 o                         
  -6   6   4          5.28          4.91         3.07 o                         
  -5   6   4          6.39          4.96         3.77 o                         
  -4   6   4        155.56        144.11         7.20 o                         
  -3   6   4        344.53        352.70         8.18 o                         
  -2   6   4         34.68         36.63         4.79 o                         
  -1   6   4        118.31        124.62         4.64 o                         
   0   6   4         47.45         52.41         3.39 o                         
   1   6   4         37.00         38.03         4.11 o                         
  -7   7   4        117.79        109.69         8.68 o                         
  -6   7   4          8.33          4.06         2.33 o                         
  -5   7   4         10.81          9.99         2.41 o                         
  -4   7   4        872.76        839.15        17.74 o                         
  -3   7   4          0.27          2.84         2.46 o                         
  -2   7   4         65.21         68.08         3.88 o                         
  -1   7   4        101.44         97.16         5.75 o                         
   0   7   4         54.79         60.54         5.10 o                         
   1   7   4         21.62         17.06         3.83 o                         
  -7   8   4         15.97         14.55         5.20 o                         
  -6   8   4          2.05         -3.33         3.60 o                         
  -5   8   4         26.83         33.64         3.98 o                         
  -4   8   4          7.99         10.47         2.69 o                         
  -3   8   4         33.95         36.78         3.44 o                         
  -2   8   4          0.34          1.13         2.60 o                         
  -1   8   4         40.46         41.97         6.39 o                         
   0   8   4         13.56         13.97         4.13 o                         
  -6   9   4         19.95         21.98         5.62 o                         
  -5   9   4          2.16          1.10         3.29 o                         
  -4   9   4          1.03          2.88         7.06 o                         
  -3   9   4          0.53          5.03         4.47 o                         
  -2   9   4         43.75         37.75         7.02 o                         
   1  -9   5         17.73         19.23         5.67 o                         
   3  -9   5          0.25          0.08         5.83 o                         
  -1  -8   5         16.19         12.29         5.59 o                         
   0  -8   5         26.22         30.65         5.75 o                         
   1  -8   5         80.82         76.45         8.22 o                         
   2  -8   5          6.20          3.03         4.07 o                         
   3  -8   5         23.58         34.40         5.75 o                         
   4  -8   5         32.92         27.14         5.19 o                         
   5  -8   5        207.34        231.99        12.53 o                         
  -2  -7   5          0.37          4.31         5.03 o                         
  -1  -7   5          0.12          3.67         4.55 o                         
   0  -7   5         55.88         69.51         8.54 o                         
   1  -7   5         12.51         14.97         4.19 o                         
   2  -7   5        114.91        139.37         8.82 o                         
   3  -7   5          0.85          8.86         7.50 o                         
   4  -7   5        227.06        261.89        10.79 o                         
   5  -7   5         94.62        119.77        10.21 o                         
   6  -7   5          8.77          3.66         7.32 o                         
  -3  -6   5          0.10         10.12         6.86 o                         
  -2  -6   5         12.90          0.55         7.62 o                         
  -1  -6   5          3.19          3.41         5.35 o                         
   0  -6   5        194.81        198.24        12.13 o                         
   1  -6   5          1.02          1.98         3.09 o                         
   2  -6   5          0.57         -2.15         5.67 o                         
   3  -6   5        114.29        105.00         7.22 o                         
   4  -6   5        178.39        205.56         9.12 o                         
   5  -6   5         20.15         16.40         2.49 o                         
   6  -6   5         49.21         48.60         6.39 o                         
  -4  -5   5         50.14         54.74         7.66 o                         
  -3  -5   5         49.18         54.66         8.14 o                         
  -2  -5   5         62.85         61.41         7.10 o                         
  -1  -5   5        155.63        144.16         8.50 o                         
   0  -5   5        526.45        472.36        20.59 o                         
   1  -5   5         55.39         50.74         9.81 o                         
   2  -5   5         98.96         98.72         8.22 o                         
   3  -5   5          0.62         -0.26         2.79 o                         
   4  -5   5          5.74          3.21         3.28 o                         
   5  -5   5         17.59         15.24         3.75 o                         
   6  -5   5         15.30         24.50         5.27 o                         
  -5  -4   5          7.50          7.10         4.23 o                         
  -4  -4   5          8.24         11.73         5.51 o                         
  -3  -4   5         18.38         18.66         5.31 o                         
  -2  -4   5       1342.92       1311.39        54.43 o                         
  -1  -4   5       1344.44       1350.49        33.54 o                         
   0  -4   5          4.31          6.86         3.11 o                         
   1  -4   5         50.27         50.50         9.05 o                         
   2  -4   5         27.09         34.18         7.94 o                         
   3  -4   5         32.12         29.46         2.71 o                         
   4  -4   5         55.38         51.18         5.75 o                         
   5  -4   5          5.87         10.44         2.67 o                         
   6  -4   5         44.18         42.53         6.46 o                         
  -5  -3   5         17.52         12.99         6.11 o                         
  -4  -3   5       1167.53       1138.59        40.50 o                         
  -3  -3   5          0.20          1.52         4.31 o                         
  -2  -3   5        752.80        764.95        23.02 o                         
  -1  -3   5         79.63         91.61         6.63 o                         
   0  -3   5         22.38         27.50         4.21 o                         
   1  -3   5       1080.62       1040.25        26.20 o                         
   2  -3   5        128.71        130.10         5.93 o                         
   3  -3   5         25.11         23.71         2.44 o                         
   4  -3   5          0.98          1.26         1.89 o                         
   5  -3   5         80.27         80.27         6.23 o                         
   6  -3   5        143.09        147.08         9.66 o                         
  -6  -2   5         82.45         67.50         6.27 o                         
  -5  -2   5          0.74         -2.63         5.39 o                         
  -4  -2   5        238.79        237.82        20.87 o                         
  -3  -2   5         72.90         76.97         7.34 o                         
  -2  -2   5         35.63         37.11         6.78 o                         
  -1  -2   5        301.24        296.95        15.88 o                         
   0  -2   5         91.51        121.06         9.58 o                         
   1  -2   5         26.67         28.66         2.79 o                         
   2  -2   5        901.73        882.07        23.03 o                         
   3  -2   5         68.84         64.80         3.81 o                         
   4  -2   5        122.91        115.08         8.30 o                         
   5  -2   5        248.54        237.64         8.69 o                         
   6  -2   5         26.86         20.35         4.79 o                         
  -7  -1   5         69.33         71.42         7.35 o                         
  -6  -1   5        333.13        332.77         9.59 o                         
  -5  -1   5        260.29        245.72         7.12 o                         
  -4  -1   5         79.90         91.35         5.79 o                         
  -3  -1   5          0.05          2.16         2.05 o                         
  -2  -1   5         61.55         83.70         4.10 o                         
  -1  -1   5        309.49        301.68         6.73 o                         
   0  -1   5        422.66        404.39         7.97 o                         
   1  -1   5        114.92        105.06         3.37 o                         
   2  -1   5        490.24        471.38        10.16 o                         
   3  -1   5         12.44         13.46         4.63 o                         
   4  -1   5        355.17        337.55        10.24 o                         
   5  -1   5         15.19          3.99         5.43 o                         
   6  -1   5         22.72         12.53         4.15 o                         
  -7   0   5          0.06          1.33         4.56 o                         
  -6   0   5         12.62         19.06         2.40 o                         
  -5   0   5         12.36         13.69         4.49 o                         
  -4   0   5        443.29        438.97         9.37 o                         
  -3   0   5         12.84         16.22         2.66 o                         
  -2   0   5        510.55        542.50        12.25 o                         
  -1   0   5         99.70        102.12         4.80 o                         
   0   0   5        118.21        113.32         3.98 o                         
   1   0   5          8.54          7.90         1.35 o                         
   2   0   5        678.90        692.30        16.80 o                         
   3   0   5         12.47          7.50         2.20 o                         
   4   0   5         59.65         59.46         4.75 o                         
   5   0   5          3.15          4.15         3.43 o                         
  -7   1   5          5.88          3.53         3.71 o                         
  -6   1   5          0.15          2.89         2.96 o                         
  -5   1   5          4.78          0.31         1.74 o                         
  -4   1   5         53.31         60.92         3.09 o                         
  -3   1   5        724.45        756.21        13.62 o                         
  -2   1   5         15.80         15.45         1.92 o                         
  -1   1   5       1325.38       1420.14        22.06 o                         
   0   1   5         57.47         53.76         2.73 o                         
   1   1   5          2.19          3.58         1.12 o                         
   2   1   5        617.59        638.38        16.09 o                         
   3   1   5          8.78          7.37         2.62 o                         
   4   1   5          0.85          2.41         2.39 o                         
   5   1   5         10.62         12.45         3.99 o                         
  -8   2   5         13.09         13.57        11.41 o                         
  -7   2   5          6.49         10.82         4.11 o                         
  -6   2   5        140.96        132.19         4.81 o                         
  -5   2   5          0.76          1.23         1.57 o                         
  -4   2   5        237.91        237.84         7.10 o                         
  -3   2   5         23.30         24.66         2.37 o                         
  -2   2   5          4.60          9.60         1.66 o                         
  -1   2   5        566.87        603.31        10.93 o                         
   0   2   5         96.18        107.86         5.34 o                         
   1   2   5         94.83        102.20         4.10 o                         
   2   2   5          2.07          3.17         1.95 o                         
   3   2   5         41.67         40.81         3.95 o                         
   4   2   5        176.62        196.78        11.45 o                         
   5   2   5          5.07          4.63         4.15 o                         
  -8   3   5          3.94          2.71        11.17 o                         
  -7   3   5        360.19        333.70        10.25 o                         
  -6   3   5          0.43          0.79         3.29 o                         
  -5   3   5          4.14          3.71         1.72 o                         
  -4   3   5        131.17        130.81         5.06 o                         
  -3   3   5          6.12         11.76         1.84 o                         
  -2   3   5        348.44        375.26         8.02 o                         
  -1   3   5          0.74          4.33         1.75 o                         
   0   3   5         77.64         73.30         3.13 o                         
   1   3   5          4.36          5.64         2.19 o                         
   2   3   5        853.77        871.82        21.42 o                         
   3   3   5         36.67         34.61         3.83 o                         
   4   3   5        231.27        266.79        13.17 o                         
  -8   4   5         10.66          7.87         4.71 o                         
  -7   4   5         82.34         77.36        10.09 o                         
  -6   4   5        111.40        113.21         5.63 o                         
  -5   4   5          4.06          3.83         1.76 o                         
  -4   4   5        197.16        197.72         6.56 o                         
  -3   4   5        203.60        203.36         5.76 o                         
  -2   4   5         23.90         25.56         2.36 o                         
  -1   4   5        607.51        612.79        11.34 o                         
   0   4   5          0.54          1.01         1.62 o                         
   1   4   5          2.90          1.59         2.37 o                         
   2   4   5        415.82        427.49        12.92 o                         
   3   4   5          0.88         -0.44         7.14 o                         
  -8   5   5          0.28          5.16         4.20 o                         
  -7   5   5         22.27         18.84         3.53 o                         
  -6   5   5        123.03        132.17         8.37 o                         
  -5   5   5        120.66        118.15         4.72 o                         
  -4   5   5       2150.99       2140.78        38.34 o                         
  -3   5   5          1.98          1.30         1.52 o                         
  -2   5   5         33.02         42.53         2.94 o                         
  -1   5   5         61.40         63.66         3.31 o                         
   0   5   5         44.91         45.45         2.93 o                         
   1   5   5         75.99         64.86         6.71 o                         
   2   5   5          0.36         -0.49         7.02 o                         
   3   5   5          1.56         -1.60         4.07 o                         
  -7   6   5         21.57         22.51         5.75 o                         
  -6   6   5         62.25         63.62         4.09 o                         
  -5   6   5         13.16         13.22         2.48 o                         
  -4   6   5         77.19         73.02         5.18 o                         
  -3   6   5         32.80         30.26         2.84 o                         
  -2   6   5         35.97         39.22         3.24 o                         
  -1   6   5        219.82        204.03         6.70 o                         
   0   6   5         62.88         63.32         6.38 o                         
   1   6   5          2.15          8.30         3.71 o                         
   2   6   5         21.25         20.67         4.79 o                         
  -7   7   5        191.97        189.01        11.13 o                         
  -6   7   5         34.90         34.88         5.64 o                         
  -5   7   5         11.48         11.77         2.66 o                         
  -4   7   5         74.79         74.75         4.60 o                         
  -3   7   5          2.22         -1.26         2.06 o                         
  -2   7   5          2.32          0.99         1.98 o                         
  -1   7   5         64.05         63.29         4.08 o                         
   0   7   5          6.16          6.62         3.03 o                         
   1   7   5         74.09         73.09        10.87 o                         
  -6   8   5         30.44         34.11         6.00 o                         
  -5   8   5          5.54          5.03         3.16 o                         
  -4   8   5        143.28        136.63        10.85 o                         
  -3   8   5        108.88        101.30         7.33 o                         
  -2   8   5         31.93         22.59         5.83 o                         
  -1   8   5          0.61         -0.88         4.87 o                         
  -4   9   5         22.73         19.93         9.10 o                         
   1  -8   6        163.01        164.16        11.89 o                         
   2  -8   6        192.92        201.18        12.77 o                         
   3  -8   6          0.27         -0.72         4.31 o                         
   4  -8   6         78.22         81.80         8.38 o                         
  -2  -7   6         21.35         11.41         5.59 o                         
  -1  -7   6          8.38         13.97         5.03 o                         
   0  -7   6        223.52        260.64        15.00 o                         
   1  -7   6         28.84         43.41         7.26 o                         
   2  -7   6        118.91        122.31        22.82 o                         
   3  -7   6          0.05         -8.60         8.74 o                         
   4  -7   6         42.41         36.28         5.33 o                         
   5  -7   6        209.61        195.66        10.40 o                         
  -3  -6   6          3.76          1.44         5.99 o                         
  -2  -6   6        126.94        143.73        11.89 o                         
  -1  -6   6        423.03        409.82        15.80 o                         
   0  -6   6        388.58        386.13        14.92 o                         
   1  -6   6          5.67          7.21         3.75 o                         
   2  -6   6         44.07         59.53         7.66 o                         
   3  -6   6         22.16         29.61         5.15 o                         
   4  -6   6        130.99        139.03        10.22 o                         
   5  -6   6          0.79         -2.65         2.65 o                         
  -4  -5   6          0.03          8.46         6.07 o                         
  -3  -5   6          0.21          1.04         5.51 o                         
  -2  -5   6       1790.43       1782.69        43.91 o                         
  -1  -5   6        628.63        638.52        33.24 o                         
   0  -5   6         19.60         21.31         4.93 o                         
   1  -5   6         33.90         19.29         8.18 o                         
   2  -5   6          1.17         -0.77         5.31 o                         
   3  -5   6         89.46         81.15         8.86 o                         
   4  -5   6        112.26        122.84         6.30 o                         
   5  -5   6         18.42         19.70         3.42 o                         
  -5  -4   6         26.16         35.15         6.07 o                         
  -4  -4   6         24.64         28.14         4.69 o                         
  -3  -4   6          0.01         -2.87         4.71 o                         
  -2  -4   6         23.66         27.69         9.02 o                         
  -1  -4   6         40.57         43.82         5.97 o                         
   0  -4   6        197.62        204.57        10.05 o                         
   1  -4   6          1.04         -0.05         2.83 o                         
   2  -4   6        688.39        716.18        44.21 o                         
   3  -4   6         11.21         10.15         1.94 o                         
   4  -4   6         55.41         51.72         4.21 o                         
   5  -4   6         19.63         19.41         7.22 o                         
   6  -4   6         86.55         95.05         8.70 o                         
  -5  -3   6          3.41          8.13         8.74 o                         
  -4  -3   6        203.65        212.62        16.48 o                         
  -3  -3   6        319.49        326.93        12.08 o                         
  -2  -3   6         29.22         22.59         7.66 o                         
  -1  -3   6         10.66         12.21         6.54 o                         
   0  -3   6         45.13         86.54        11.13 o                         
   1  -3   6        175.01        169.05        11.41 o                         
   2  -3   6          6.08          5.20         1.62 o                         
   3  -3   6        241.88        251.19         6.88 o                         
   4  -3   6        106.33        105.42         9.22 o                         
   5  -3   6         24.51         17.16         4.15 o                         
  -6  -2   6          0.44         -1.75         4.19 o                         
  -5  -2   6         24.44         15.81         4.43 o                         
  -4  -2   6        235.88        239.28        10.38 o                         
  -3  -2   6          8.91          9.79         2.70 o                         
  -2  -2   6         51.15         63.07         5.27 o                         
  -1  -2   6          0.14          2.28         2.19 o                         
   0  -2   6       1024.25       1029.30        20.29 o                         
   1  -2   6         11.01         12.72         1.74 o                         
   2  -2   6        105.37        104.12         4.31 o                         
   3  -2   6         89.91         90.66         4.93 o                         
   4  -2   6        168.60        176.84        10.85 o                         
   5  -2   6        134.43        122.50         8.38 o                         
  -6  -1   6          0.45          6.55         3.60 o                         
  -5  -1   6        208.58        202.79         9.46 o                         
  -4  -1   6         16.36         21.16         3.80 o                         
  -3  -1   6        449.65        425.19        13.83 o                         
  -2  -1   6         35.41         48.42         3.17 o                         
  -1  -1   6         97.72         89.45         3.74 o                         
   0  -1   6        490.66        459.22        11.02 o                         
   1  -1   6        101.34         94.35         3.70 o                         
   2  -1   6          0.46          1.71         1.54 o                         
   3  -1   6          1.52          0.00         3.43 o                         
   4  -1   6          5.20         -1.63         3.95 o                         
   5  -1   6          3.44          4.07         3.67 o                         
  -7   0   6          4.08         10.81         6.77 o                         
  -6   0   6        180.06        177.66         7.90 o                         
  -5   0   6          0.71         -1.47         2.51 o                         
  -4   0   6        115.39        112.76         4.50 o                         
  -3   0   6        128.06        127.89         5.64 o                         
  -2   0   6         64.61         69.17         6.19 o                         
  -1   0   6        436.85        445.69         9.37 o                         
   0   0   6         27.44         28.71         2.54 o                         
   1   0   6         25.18         25.99         2.25 o                         
   2   0   6         76.30         78.98         4.63 o                         
   3   0   6          4.31          6.74         3.15 o                         
   4   0   6          4.52         14.45         5.27 o                         
   5   0   6         90.07         99.52         8.22 o                         
  -7   1   6          9.68         11.91         4.70 o                         
  -6   1   6         55.97         60.59         5.62 o                         
  -5   1   6        132.73        136.10         5.69 o                         
  -4   1   6        156.05        151.64         7.20 o                         
  -3   1   6         65.33         59.82         3.38 o                         
  -2   1   6        638.17        682.21        12.61 o                         
  -1   1   6          7.65          8.97         2.15 o                         
   0   1   6        338.11        347.18         7.68 o                         
   1   1   6         94.68         91.23         3.96 o                         
   2   1   6        843.12        877.20        21.42 o                         
   3   1   6         34.55         37.03         4.05 o                         
   4   1   6          2.21          6.70         3.43 o                         
   5   1   6         39.98         35.28         6.70 o                         
  -7   2   6          0.71         -2.02         9.54 o                         
  -6   2   6         15.19          3.61         5.59 o                         
  -5   2   6          6.08          7.53         2.08 o                         
  -4   2   6         13.86         18.35         2.86 o                         
  -3   2   6        226.98        226.69         6.28 o                         
  -2   2   6         15.28         15.68         2.98 o                         
  -1   2   6        657.63        640.10        11.84 o                         
   0   2   6          3.05          4.86         1.33 o                         
   1   2   6        282.44        298.76         6.87 o                         
   2   2   6        712.02        715.37        18.47 o                         
   3   2   6          9.30          2.81         4.07 o                         
   4   2   6          1.12          4.87         3.75 o                         
  -7   3   6          3.38          6.84         3.07 o                         
  -6   3   6          1.73          5.32         2.63 o                         
  -5   3   6         14.08         14.38         3.77 o                         
  -4   3   6        275.58        280.98         7.54 o                         
  -3   3   6        207.34        205.58         6.11 o                         
  -2   3   6         84.34         85.95         3.73 o                         
  -1   3   6         67.19         66.55         3.39 o                         
   0   3   6         74.10         78.54         3.36 o                         
   1   3   6        200.05        200.86        12.29 o                         
   2   3   6         24.10         34.88         4.12 o                         
   3   3   6        123.73        125.05         8.86 o                         
   4   3   6          0.26          3.19         4.71 o                         
  -7   4   6         13.17         11.33         3.35 o                         
  -6   4   6          8.09          5.87         2.88 o                         
  -5   4   6        111.20        112.66         5.10 o                         
  -4   4   6        425.95        445.65        10.88 o                         
  -3   4   6        386.47        379.61         8.89 o                         
  -2   4   6          0.00         -0.49         1.56 o                         
  -1   4   6         70.24         71.57         4.28 o                         
   0   4   6         73.57         75.86         3.72 o                         
   1   4   6         45.05         39.98         5.75 o                         
   2   4   6          8.00          2.81         3.55 o                         
   3   4   6         10.14         15.24         4.39 o                         
  -7   5   6         18.85         13.75         5.22 o                         
  -6   5   6          2.64          2.27         2.53 o                         
  -5   5   6        881.33        859.66        15.98 o                         
  -4   5   6        465.01        463.32        10.68 o                         
  -3   5   6         22.14         28.18         3.39 o                         
  -2   5   6          0.08          0.01         1.88 o                         
  -1   5   6         88.91         89.53         4.25 o                         
   0   5   6          8.92          6.87         2.20 o                         
   1   5   6         83.12         79.40         4.89 o                         
   2   5   6         14.60         19.00         4.79 o                         
  -7   6   6        563.25        562.11        46.60 o                         
  -6   6   6         14.99          7.06         5.07 o                         
  -5   6   6        107.60        103.62         7.27 o                         
  -4   6   6         33.58         32.73         3.27 o                         
  -3   6   6          0.05          0.77         2.19 o                         
  -2   6   6        250.29        205.51         8.94 o                         
  -1   6   6        167.90        157.68         5.61 o                         
   0   6   6         28.69         36.87         3.05 o                         
   1   6   6          1.33         -2.47         3.99 o                         
  -6   7   6          0.16          0.15         4.31 o                         
  -5   7   6         17.39         20.83         4.60 o                         
  -4   7   6         37.88         52.69         7.27 o                         
  -3   7   6         17.96         19.01         5.25 o                         
  -2   7   6          7.63          5.07         2.71 o                         
  -1   7   6        186.10        186.39         6.32 o                         
   0   7   6         22.91         26.18         3.56 o                         
  -5   8   6         46.84         38.95         9.50 o                         
  -4   8   6         28.29         39.06        11.93 o                         
  -3   8   6        106.56        108.71         7.73 o                         
  -2   8   6         17.48         19.65         5.83 o                         
   1  -8   7         17.81         10.77         5.99 o                         
  -1  -7   7         33.44         14.29         6.07 o                         
   0  -7   7         81.91         85.07         9.82 o                         
   1  -7   7        267.68        272.30        15.64 o                         
   2  -7   7         34.58         36.16         6.86 o                         
   3  -7   7          0.03         -4.15         4.15 o                         
   4  -7   7          0.03         -1.84         4.55 o                         
  -3  -6   7          2.63         -3.83         5.83 o                         
  -2  -6   7        401.25        435.82        21.79 o                         
  -1  -6   7         36.72         39.67         7.82 o                         
   0  -6   7        258.42        280.83        16.52 o                         
   1  -6   7         43.39         51.16         6.72 o                         
   2  -6   7         78.65         88.49         8.07 o                         
   3  -6   7          0.29         -3.80         3.80 o                         
   4  -6   7         46.46         41.74         6.10 o                         
  -4  -5   7          0.94         -6.23         6.23 o                         
  -3  -5   7          7.80          0.64         6.07 o                         
  -2  -5   7         15.21          9.85         6.62 o                         
  -1  -5   7         30.61         35.44         6.94 o                         
   0  -5   7         43.23         54.25         6.77 o                         
   1  -5   7        100.37        112.58         9.05 o                         
   2  -5   7          2.79          9.29         4.51 o                         
   3  -5   7          4.76          2.85         4.01 o                         
   4  -5   7          7.20         15.36         6.29 o                         
   5  -5   7          2.87          5.83         3.75 o                         
  -4  -4   7          3.46          1.84         6.31 o                         
  -3  -4   7          1.97          4.54         4.35 o                         
  -2  -4   7          4.11          1.04         5.35 o                         
  -1  -4   7          4.30          2.79         5.35 o                         
   0  -4   7          0.03          2.45         9.82 o                         
   1  -4   7         71.21         57.70         9.66 o                         
   2  -4   7          1.23         13.49         7.42 o                         
   3  -4   7        227.78        230.61         7.36 o                         
   4  -4   7         12.95         10.23         4.71 o                         
   5  -4   7         41.27         34.64         5.35 o                         
  -5  -3   7         46.61         38.39         9.26 o                         
  -4  -3   7          2.79          4.48         4.06 o                         
  -3  -3   7          3.16          6.46         3.82 o                         
  -2  -3   7          3.72          4.24         3.47 o                         
  -1  -3   7          0.24          4.31         5.35 o                         
   0  -3   7        220.10        196.08        14.29 o                         
   1  -3   7          9.17         12.77         5.35 o                         
   2  -3   7          3.16          0.19         1.56 o                         
   3  -3   7         18.37         19.74         2.68 o                         
   4  -3   7        136.41        137.54        11.85 o                         
   5  -3   7         15.61          8.70         4.31 o                         
  -6  -2   7         27.81         -6.78         9.58 o                         
  -5  -2   7          5.43          0.79         6.50 o                         
  -4  -2   7          2.60          6.93         4.46 o                         
  -3  -2   7        107.04        125.43         8.86 o                         
  -2  -2   7         86.64         90.28         6.26 o                         
  -1  -2   7         43.20         50.62         4.99 o                         
   0  -2   7         64.74         66.71         3.86 o                         
   1  -2   7         55.72         49.95         3.24 o                         
   2  -2   7          8.65         10.83         2.25 o                         
   3  -2   7         28.27         26.26         4.39 o                         
   4  -2   7        101.66         96.64         7.66 o                         
   5  -2   7          0.24          3.11         3.83 o                         
  -6  -1   7          0.91         -3.25         3.25 o                         
  -5  -1   7         41.37         46.77         5.56 o                         
  -4  -1   7          0.67          5.77         3.58 o                         
  -3  -1   7          1.14          7.49         2.88 o                         
  -2  -1   7        760.17        757.48        16.74 o                         
  -1  -1   7         10.93         11.25         1.96 o                         
   0  -1   7          0.83          0.63         1.55 o                         
   1  -1   7          6.71          6.74         2.18 o                         
   2  -1   7         27.35         32.47         3.80 o                         
   3  -1   7          0.35         -2.13         2.13 o                         
   4  -1   7          0.01          3.19         3.75 o                         
   5  -1   7          1.93         -0.32         3.91 o                         
  -6   0   7         36.81         37.83         5.93 o                         
  -5   0   7          3.91          3.25         3.06 o                         
  -4   0   7         19.76         25.74         3.85 o                         
  -3   0   7         22.85         33.03         3.21 o                         
  -2   0   7          1.92          3.42         2.23 o                         
  -1   0   7        375.01        395.75         9.08 o                         
   0   0   7         75.86         76.96         3.81 o                         
   1   0   7        938.37        954.67        16.73 o                         
   2   0   7        496.80        499.31        14.17 o                         
   3   0   7         14.27         13.37         3.35 o                         
   4   0   7         26.81         25.46         4.95 o                         
  -7   1   7          0.49         -7.06         7.06 o                         
  -6   1   7         60.92         59.10         7.79 o                         
  -5   1   7         32.10         27.12         4.11 o                         
  -4   1   7          8.44          7.37         2.82 o                         
  -3   1   7          2.65         -0.53         2.25 o                         
  -2   1   7        105.45        115.87         7.90 o                         
  -1   1   7        188.59        187.39         7.58 o                         
   0   1   7          2.53          3.66         1.93 o                         
   1   1   7        491.17        495.20        14.11 o                         
   2   1   7         63.06         73.38         9.26 o                         
   3   1   7         26.85         32.72         4.87 o                         
   4   1   7          5.72          7.90         4.23 o                         
  -7   2   7        325.05        323.53        16.95 o                         
  -6   2   7         38.86         38.15         3.98 o                         
  -5   2   7         94.22         92.84        13.97 o                         
  -4   2   7         31.61         31.79         3.53 o                         
  -3   2   7        311.25        312.98         7.98 o                         
  -2   2   7        223.43        221.44         6.32 o                         
  -1   2   7        163.54        170.08         5.33 o                         
   0   2   7        124.26        120.74         4.51 o                         
   1   2   7         28.74         28.66         2.45 o                         
   2   2   7        222.16        228.13         9.32 o                         
   3   2   7         10.40         13.01         3.99 o                         
  -7   3   7          0.02          4.83         4.85 o                         
  -6   3   7         39.95         42.18         4.39 o                         
  -5   3   7        332.88        330.32         9.81 o                         
  -4   3   7        685.32        698.03        14.08 o                         
  -3   3   7        477.08        467.28        11.47 o                         
  -2   3   7          8.48          7.29         3.81 o                         
  -1   3   7         42.50         49.72         3.88 o                         
   0   3   7         21.71         23.33         2.85 o                         
   1   3   7         32.36         32.55         2.67 o                         
   2   3   7          9.25          6.94         4.23 o                         
   3   3   7         57.36         69.03         7.82 o                         
  -7   4   7         10.95         12.80         4.88 o                         
  -6   4   7          4.78          4.74         3.39 o                         
  -5   4   7       1383.90       1385.86        27.37 o                         
  -4   4   7        728.42        757.33        15.44 o                         
  -3   4   7         83.07         83.97         4.44 o                         
  -2   4   7         70.23         71.13         4.20 o                         
  -1   4   7          9.33         13.20         2.26 o                         
   0   4   7         90.03         86.18         4.14 o                         
   1   4   7        151.38        149.88         8.21 o                         
   2   4   7         10.17         12.45         4.47 o                         
  -7   5   7         29.04         28.73         7.50 o                         
  -6   5   7          2.37          4.55         4.24 o                         
  -5   5   7         57.02         60.13         5.06 o                         
  -4   5   7         54.76         58.42         4.13 o                         
  -3   5   7         68.19         53.76         3.94 o                         
  -2   5   7          0.99         -1.30         2.77 o                         
  -1   5   7        476.07        422.51         9.70 o                         
   0   5   7         35.65         34.61         3.50 o                         
   1   5   7         24.27         23.92         5.17 o                         
  -6   6   7        267.77        258.57        12.27 o                         
  -5   6   7          0.00          4.65         3.69 o                         
  -4   6   7          8.24          2.30        10.58 o                         
  -3   6   7         83.82         80.89         4.83 o                         
  -2   6   7         10.41          9.49         2.78 o                         
  -1   6   7          7.23          1.04         2.67 o                         
   0   6   7         44.13         47.69         4.79 o                         
  -6   7   7          4.60          0.24         6.23 o                         
  -5   7   7          4.89          5.86         4.50 o                         
  -4   7   7          7.93         10.04         5.71 o                         
  -3   7   7        316.14        286.45        11.77 o                         
  -2   7   7          1.05          4.33        10.89 o                         
  -1   7   7         30.94         37.06         4.73 o                         
   0  -7   8          3.88         -5.59         5.59 o                         
   2  -7   8         25.61         23.23         6.07 o                         
  -2  -6   8        277.33        281.47        25.06 o                         
  -1  -6   8          5.43         -5.83         6.07 o                         
   0  -6   8         40.10         35.20         8.46 o                         
   1  -6   8        126.44        131.44        11.89 o                         
   2  -6   8          5.51         -0.96         5.51 o                         
   3  -6   8         25.79         19.16         5.67 o                         
  -3  -5   8          3.83         -5.51         6.62 o                         
  -2  -5   8          1.37          0.56         6.31 o                         
  -1  -5   8         33.82         44.45         8.94 o                         
   0  -5   8         11.04         13.89         5.91 o                         
   1  -5   8         34.74         34.68        16.84 o                         
   2  -5   8         55.63         45.80         7.50 o                         
   3  -5   8         14.62          9.02         5.75 o                         
   4  -5   8         87.41         76.75         5.83 o                         
  -4  -4   8         28.49         27.85         9.42 o                         
  -3  -4   8          2.20         -6.54         6.54 o                         
  -2  -4   8         10.79          6.70         5.67 o                         
  -1  -4   8         68.58         74.46        11.41 o                         
   0  -4   8         11.49         15.80         6.70 o                         
   1  -4   8        324.20        315.47        18.20 o                         
   2  -4   8         10.22         -0.72         4.87 o                         
   3  -4   8         18.12         17.32         2.63 o                         
   4  -4   8         29.97         24.66         4.47 o                         
  -5  -3   8          9.15          0.72         8.06 o                         
  -4  -3   8          0.03         -3.91         7.74 o                         
  -3  -3   8         74.59         96.33         9.90 o                         
  -2  -3   8        154.65        166.90        24.26 o                         
  -1  -3   8         45.60         37.11         8.86 o                         
   0  -3   8          0.27         -3.20         3.20 o                         
   1  -3   8         22.23         22.15         2.39 o                         
   2  -3   8         10.24          9.64         2.65 o                         
   3  -3   8         33.64         36.63         3.27 o                         
   4  -3   8         11.71          7.42         3.99 o                         
  -5  -2   8        225.64        229.12        20.03 o                         
  -4  -2   8          2.09          4.87         7.90 o                         
  -3  -2   8        123.84        138.44         9.38 o                         
  -2  -2   8         36.25         39.19         8.94 o                         
  -1  -2   8          0.00          8.06         3.32 o                         
   0  -2   8          4.04          4.87         2.60 o                         
   1  -2   8         12.44         12.29         2.21 o                         
   2  -2   8         14.13         15.52         3.88 o                         
   3  -2   8         41.04         44.43         5.90 o                         
   4  -2   8        100.49        118.75         9.10 o                         
  -6  -1   8         15.48         16.13         4.87 o                         
  -5  -1   8          8.72          8.82         4.23 o                         
  -4  -1   8         56.52         62.33         4.40 o                         
  -3  -1   8         75.94         68.48         4.64 o                         
  -2  -1   8        126.82        129.95         5.53 o                         
  -1  -1   8         35.58         33.34         5.02 o                         
   0  -1   8         70.26         71.21         3.99 o                         
   1  -1   8         58.08         59.37         3.72 o                         
   2  -1   8         82.65         82.30         4.52 o                         
   3  -1   8        141.08        140.29         9.26 o                         
   4  -1   8          0.17          8.14         4.39 o                         
  -6   0   8          0.05         -5.89         5.89 o                         
  -5   0   8        225.96        209.73         7.19 o                         
  -4   0   8        153.95        149.85         8.91 o                         
  -3   0   8         56.68         62.67         5.11 o                         
  -2   0   8          0.61          3.94         2.09 o                         
  -1   0   8         91.48         91.82         4.77 o                         
   0   0   8          4.61         10.70         3.16 o                         
   1   0   8        158.08        160.25         6.36 o                         
   2   0   8         52.51         46.42         4.60 o                         
   3   0   8          0.17          0.16         3.03 o                         
  -6   1   8         36.63         24.96         7.40 o                         
  -5   1   8         44.45         49.03         4.18 o                         
  -4   1   8          2.84          5.94         2.73 o                         
  -3   1   8          0.00          8.03         3.23 o                         
  -2   1   8         69.81         74.96         4.97 o                         
  -1   1   8        789.65        824.84        22.07 o                         
   0   1   8        164.18        168.38         6.05 o                         
   1   1   8        936.51        969.43        17.57 o                         
   2   1   8          3.36          9.42         4.07 o                         
   3   1   8         15.92         19.79         4.39 o                         
  -6   2   8         56.35         38.87        10.85 o                         
  -5   2   8        281.76        286.28        11.73 o                         
  -4   2   8        249.05        255.47         7.81 o                         
  -3   2   8        237.59        226.24         8.60 o                         
  -2   2   8        698.46        691.34        13.69 o                         
  -1   2   8        173.05        180.29         6.35 o                         
   0   2   8         22.73         25.09         3.20 o                         
   1   2   8          0.00         -2.65         4.15 o                         
   2   2   8         39.01         37.35         5.91 o                         
   3   2   8         88.89         98.88         9.18 o                         
  -6   3   8          6.99          3.11         4.40 o                         
  -5   3   8        514.46        505.54        14.19 o                         
  -4   3   8         55.95         52.69         4.94 o                         
  -3   3   8        805.92        793.18        15.61 o                         
  -2   3   8        152.94        136.43         5.53 o                         
  -1   3   8        154.36        143.06         5.47 o                         
   0   3   8          0.94          2.89         2.37 o                         
   1   3   8        120.87        123.91         6.34 o                         
   2   3   8         18.36         16.28         4.87 o                         
  -6   4   8         49.84         47.55         6.36 o                         
  -5   4   8        153.39        158.32         9.08 o                         
  -4   4   8         89.26         89.19         4.94 o                         
  -3   4   8         18.45         16.50         2.72 o                         
  -2   4   8        115.72        102.19         4.98 o                         
  -1   4   8          0.48         -0.98         2.64 o                         
   0   4   8         12.40         12.11         2.82 o                         
   1   4   8          1.08          0.12         2.66 o                         
  -6   5   8          9.49         12.69         5.05 o                         
  -5   5   8          0.55          1.80         3.78 o                         
  -4   5   8          1.29          3.62         3.74 o                         
  -3   5   8         14.66          9.00         3.70 o                         
  -2   5   8         50.47         42.62         4.13 o                         
  -1   5   8         28.47         24.97         3.63 o                         
   0   5   8        176.62        174.57         6.89 o                         
  -5   6   8          1.44          1.90         4.33 o                         
  -4   6   8          0.07          4.89         6.50 o                         
  -3   6   8         73.36         88.57         7.17 o                         
  -2   6   8          0.62          4.18         3.60 o                         
  -1   6   8         14.57         10.55         4.23 o                         
   0  -6   9          0.42         -6.54         6.54 o                         
  -2  -5   9          2.68          3.75         7.74 o                         
  -1  -5   9         20.10         14.21         7.26 o                         
   0  -5   9          1.76          1.12         6.70 o                         
   1  -5   9          8.15         10.85         6.39 o                         
   2  -5   9          0.76         -6.23         6.23 o                         
  -3  -4   9         33.60         21.63         9.34 o                         
  -2  -4   9          0.02         -2.63         7.10 o                         
  -1  -4   9        122.10        127.52        14.61 o                         
   0  -4   9         58.27         41.73         8.62 o                         
   1  -4   9          5.94          1.20         6.07 o                         
   2  -4   9          4.55          2.99         2.46 o                         
   3  -4   9         26.13         23.74         4.22 o                         
  -4  -3   9         26.08         15.80         9.58 o                         
  -3  -3   9          0.34         -0.40         8.06 o                         
  -2  -3   9         85.25         77.17        13.81 o                         
  -1  -3   9         41.01         13.89         7.74 o                         
   0  -3   9         20.60         15.05         5.27 o                         
   1  -3   9          1.66         -3.53         3.53 o                         
   2  -3   9          8.75          6.86         2.54 o                         
   3  -3   9        180.47        156.95        24.50 o                         
  -4  -2   9          0.04         -8.06         8.06 o                         
  -3  -2   9        185.47        176.85        17.72 o                         
  -2  -2   9        526.46        488.41        25.38 o                         
  -1  -2   9          2.51          3.86         3.40 o                         
   0  -2   9         12.30         14.96         2.75 o                         
   1  -2   9          5.93          3.34         3.01 o                         
   2  -2   9          0.00          1.44         3.04 o                         
   3  -2   9        181.83        174.06        10.62 o                         
  -5  -1   9          0.33          3.43        10.06 o                         
  -4  -1   9         32.17         18.75         8.78 o                         
  -3  -1   9         24.59         26.22         4.56 o                         
  -2  -1   9         11.11          8.07         3.41 o                         
  -1  -1   9          4.65          6.90         2.66 o                         
   0  -1   9         17.67         20.37         6.86 o                         
   1  -1   9       2266.96       2274.34        41.49 o                         
   2  -1   9        207.24        193.50         8.31 o                         
   3  -1   9          2.31          1.44         3.91 o                         
  -5   0   9        121.81        132.01         8.00 o                         
  -4   0   9         39.53         42.22         6.70 o                         
  -3   0   9          7.48         11.87         3.59 o                         
  -2   0   9        286.60        291.72        11.15 o                         
  -1   0   9        125.31        122.13         6.60 o                         
   0   0   9        462.22        479.19        11.37 o                         
   1   0   9         12.11          8.47         2.95 o                         
   2   0   9          1.99          4.95         3.67 o                         
   3   0   9         65.33         87.39         7.98 o                         
  -6   1   9         38.92         34.77        10.05 o                         
  -5   1   9        587.44        572.10        20.75 o                         
  -4   1   9          3.00          2.92         4.28 o                         
  -3   1   9         14.10         18.88         3.49 o                         
  -2   1   9         25.94         21.60         3.47 o                         
  -1   1   9        367.45        394.69        11.65 o                         
   0   1   9        129.41        140.46         6.14 o                         
   1   1   9          3.69          5.20         3.22 o                         
   2   1   9          5.59          5.35         3.83 o                         
  -6   2   9         63.71         52.80         8.47 o                         
  -5   2   9          2.96          5.51         6.39 o                         
  -4   2   9          7.47          7.31         5.38 o                         
  -3   2   9         15.22         17.53         4.62 o                         
  -2   2   9        192.41        189.01        11.67 o                         
  -1   2   9         67.04         64.81         5.20 o                         
   0   2   9          0.38         -2.04         4.79 o                         
   1   2   9          7.16          6.71         3.91 o                         
   2   2   9         13.46         10.69         5.19 o                         
  -6   3   9         10.87         18.44        10.38 o                         
  -5   3   9        252.88        243.75        11.44 o                         
  -4   3   9         13.19         10.34        11.65 o                         
  -3   3   9         12.81         11.89         3.67 o                         
  -2   3   9        129.77        134.79         6.31 o                         
  -1   3   9          2.73          1.57         2.71 o                         
   0   3   9         76.00         67.28         6.68 o                         
   1   3   9          8.97          7.34         6.62 o                         
  -5   4   9         16.35         21.38         4.87 o                         
  -4   4   9          0.03         -0.88         3.70 o                         
  -3   4   9          6.31         10.10         3.92 o                         
  -2   4   9          9.25          8.69         7.26 o                         
  -1   4   9         20.92         25.05         3.47 o                         
   0   4   9          3.53          1.49         4.29 o                         
  -5   5   9          6.20         16.15         5.83 o                         
  -4   5   9         54.05         54.22         7.02 o                         
  -3   5   9          0.63          1.77         3.80 o                         
  -2   5   9        178.66        172.50         9.19 o                         
  -1   5   9          0.01          9.82         5.99 o                         
   0  -4  10        114.37         89.22        13.73 o                         
   1  -4  10          3.40         -1.60         6.94 o                         
  -2  -3  10         58.25         43.57        12.37 o                         
  -1  -3  10          1.38         -6.07         9.02 o                         
   0  -3  10         26.07         32.56         9.26 o                         
   1  -3  10        213.51        195.86        11.11 o                         
  -3  -2  10          8.99         -9.02         9.66 o                         
  -2  -2  10          6.39         12.46         4.70 o                         
  -1  -2  10          1.30         -2.21         3.34 o                         
   0  -2  10        288.07        291.41        10.37 o                         
   1  -2  10         55.05         44.13        13.52 o                         
   2  -2  10         78.41         57.70         7.06 o                         
  -4  -1  10         17.91         26.98         7.34 o                         
  -3  -1  10          0.45         -0.73         6.92 o                         
  -2  -1  10          0.07          2.32         3.82 o                         
  -1  -1  10         11.55         12.16         3.81 o                         
   0  -1  10         20.40         22.51         4.12 o                         
   1  -1  10         13.95          6.86         3.35 o                         
  -4   0  10          5.18          5.75         6.70 o                         
  -3   0  10          1.23          3.17         4.91 o                         
  -2   0  10          5.60          6.03         4.24 o                         
  -1   0  10          4.90          3.76         4.07 o                         
   0   0  10         31.82         30.51         5.44 o                         
   1   0  10          7.63          2.18         4.02 o                         
  -5   1  10        341.27        335.90        16.01 o                         
  -4   1  10          0.39         -1.95         5.17 o                         
  -3   1  10          4.82         -0.28        14.17 o                         
  -2   1  10          0.79          6.70        10.06 o                         
  -1   1  10          0.72         -2.52         4.10 o                         
   0   1  10          0.31         -1.44         3.28 o                         
   1   1  10          1.01         -1.89         5.87 o                         
  -5   2  10        148.75        153.94        17.16 o                         
  -4   2  10         16.02         13.33         6.70 o                         
  -3   2  10        157.34        169.51        12.93 o                         
  -2   2  10          6.06          3.51         4.95 o                         
  -1   2  10          3.10          8.38         4.95 o                         
   0   2  10          0.78         -0.99         4.23 o                         
  -4   3  10          6.80          7.10         6.23 o                         
  -3   3  10          0.42          2.11         3.69 o                         
  -2   3  10         53.59         37.43        11.73 o                         
  -3   4  10          1.63          3.02         5.25 o                         
  -2   4  10          1.52         -2.97         3.98 o                         
  -2   0  11         10.47         -0.08         5.11 o                         
                                                                                
