# Supplementary material for: Polymorphism and Hirshfeld surface analysis of tetra­oxa[2]perfluoro­arene[2]triazine
Source: Acta Crystallogr E Crystallogr Commun. 2025 Mar 6;81(Pt 4):289–95. doi: 10.1107/S205698902500194X (PMC11974337; doi:10.1107/S205698902500194X)
Supplement: Supplementary file 3 [file e-81-00289-IIsup3.hkl]

data_II                                                                         
_shelx_title ' tk241219b_0m_a.res in P-1'                                       
_shelx_refln_list_code          4                                               
_shelx_F_calc_maximum      135.78                                               
_exptl_crystal_F_000       576.00                                               
_reflns_d_resolution_high  0.8401                                               
                                                                                
loop_                                                                           
 _space_group_symop_operation_xyz                                               
 'x, y, z'                                                                      
 '-x, -y, -z'                                                                   
                                                                                
_cell_length_a     7.1729                                                       
_cell_length_b     9.7282                                                       
_cell_length_c    16.3067                                                       
_cell_angle_alpha 104.420                                                       
_cell_angle_beta   91.293                                                       
_cell_angle_gamma  99.274                                                       
                                                                                
_shelx_F_squared_multiplier     1.000                                           
                                                                                
loop_                                                                           
 _refln_index_h                                                                 
 _refln_index_k                                                                 
 _refln_index_l                                                                 
 _refln_F_squared_calc                                                          
 _refln_F_squared_meas                                                          
 _refln_F_squared_sigma                                                         
 _refln_observed_status                                                         
   1   0   0         42.76         43.37         3.06 o                         
   2   0   0       4620.53       4116.95       201.20 o                         
   3   0   0         10.15         24.84         5.93 o                         
   4   0   0        121.64        125.53        19.16 o                         
   5   0   0        121.08        112.70        13.79 o                         
   6   0   0         79.89        100.47        16.03 o                         
   7   0   0         64.81         85.06        11.27 o                         
   8   0   0         13.80         12.02         8.97 o                         
  -8   1   0         75.51        107.99        18.59 o                         
  -7   1   0          2.86         -0.09         6.97 o                         
  -6   1   0         94.64        112.97        20.19 o                         
  -5   1   0          9.70         10.06         4.04 o                         
  -4   1   0         57.40         61.01         7.14 o                         
  -3   1   0         47.76         70.20         7.12 o                         
  -2   1   0         64.89         82.19         8.81 o                         
  -1   1   0          0.04          0.76         0.54 o                         
   1   1   0        160.20        160.41         7.05 o                         
   2   1   0       7929.56       8215.67       343.63 o                         
   3   1   0       1756.25       1839.27       156.52 o                         
   4   1   0         16.81         20.99         6.25 o                         
   5   1   0        575.71        509.02        61.09 o                         
   6   1   0         42.90         41.90         7.13 o                         
   7   1   0        561.65        570.54        35.06 o                         
   8   1   0          4.14         -1.76         9.93 o                         
  -8   2   0         37.21         49.35        13.14 o                         
  -7   2   0          7.49         11.31         8.81 o                         
  -6   2   0          4.08          1.24         5.85 o                         
  -5   2   0        287.24        326.29        20.64 o                         
  -4   2   0        156.08        143.38        10.49 o                         
  -3   2   0       3023.40       3024.80       218.69 o                         
  -2   2   0        475.18        426.20        18.26 o                         
  -1   2   0         27.99         25.93         1.81 o                         
   0   2   0        967.75        893.97        31.21 o                         
   1   2   0         27.19         21.21         2.48 o                         
   2   2   0      12267.60      13097.29       448.25 o                         
   3   2   0         73.12         63.16         3.96 o                         
   4   2   0         16.27         12.02         3.73 o                         
   5   2   0        255.63        268.27        18.03 o                         
   6   2   0         53.95         59.84         9.06 o                         
   7   2   0         50.07         41.98        12.18 o                         
   8   2   0         13.50          2.72         9.45 o                         
  -8   3   0          0.18          5.45         8.49 o                         
  -7   3   0          0.20          4.35         5.08 o                         
  -6   3   0        333.15        366.15        24.54 o                         
  -5   3   0        520.41        551.76        31.56 o                         
  -4   3   0        433.65        476.43        26.96 o                         
  -3   3   0          1.17          3.31         2.14 o                         
  -2   3   0       1567.36       1590.48        55.78 o                         
  -1   3   0         94.39         80.64         4.39 o                         
   0   3   0          6.46         14.02         1.67 o                         
   1   3   0       1931.27       1866.19        64.96 o                         
   2   3   0          1.35          3.39         1.23 o                         
   3   3   0        843.66        783.96        28.93 o                         
   4   3   0        285.02        286.20        15.47 o                         
   5   3   0         94.45        104.86         7.14 o                         
   6   3   0        169.12        177.31        33.02 o                         
   7   3   0         66.24         62.50        13.94 o                         
  -8   4   0          0.92         19.23         9.77 o                         
  -7   4   0        243.03        243.32        19.03 o                         
  -6   4   0        570.59        548.57        46.55 o                         
  -5   4   0        489.63        468.74        27.64 o                         
  -4   4   0        342.45        385.29        27.27 o                         
  -3   4   0       1791.25       1840.14        65.11 o                         
  -2   4   0        713.74        703.77        25.75 o                         
  -1   4   0       3658.85       3463.36       138.28 o                         
   0   4   0        136.21        129.25         6.70 o                         
   1   4   0        269.40        259.51        10.40 o                         
   2   4   0         58.28         44.60         7.37 o                         
   3   4   0        379.46        364.86        14.86 o                         
   4   4   0         27.18         29.23         5.31 o                         
   5   4   0         11.16         13.51         3.87 o                         
   6   4   0         74.05         64.31        19.22 o                         
   7   4   0         66.89         91.48        17.63 o                         
  -8   5   0         93.31         70.03        16.19 o                         
  -7   5   0         33.00         32.04        11.06 o                         
  -6   5   0         37.12         52.83         7.85 o                         
  -5   5   0        168.54        173.53        13.42 o                         
  -4   5   0        370.22        364.29        15.35 o                         
  -3   5   0         48.09         52.70         4.00 o                         
  -2   5   0        754.08        842.58        35.56 o                         
  -1   5   0        445.09        456.39        17.31 o                         
   0   5   0        183.32        200.26        21.25 o                         
   1   5   0         75.80         96.92         7.40 o                         
   2   5   0          3.39          2.98         1.38 o                         
   3   5   0        227.22        236.74        10.69 o                         
   4   5   0        110.28        113.20         7.27 o                         
   5   5   0        223.11        212.50        11.10 o                         
   6   5   0        161.36        145.65         9.87 o                         
  -7   6   0         92.38         88.13        15.38 o                         
  -6   6   0          4.87          0.82         4.41 o                         
  -5   6   0          3.65          4.44         3.23 o                         
  -4   6   0        480.62        424.27        17.33 o                         
  -3   6   0        371.95        373.72        15.26 o                         
  -2   6   0          2.91          7.99         1.81 o                         
  -1   6   0         62.61         68.18         4.52 o                         
   0   6   0         76.68         78.59         8.21 o                         
   1   6   0        438.77        424.52        16.88 o                         
   2   6   0        150.98        199.56        12.95 o                         
   3   6   0         60.22         72.69         5.93 o                         
   4   6   0        299.79        285.80        16.94 o                         
   5   6   0          0.53         -2.46         4.01 o                         
   6   6   0         27.16         40.65         6.59 o                         
  -7   7   0          3.20          3.36         7.53 o                         
  -6   7   0        121.39        120.43         8.61 o                         
  -5   7   0        699.87        648.88        25.81 o                         
  -4   7   0         15.60         25.23         3.79 o                         
  -3   7   0         23.51         19.02         4.19 o                         
  -2   7   0        243.35        243.68        18.77 o                         
  -1   7   0          3.57          2.96         1.76 o                         
   0   7   0         37.78         40.07         3.83 o                         
   1   7   0          0.27         -1.87         2.56 o                         
   2   7   0        127.28        118.37         7.13 o                         
   3   7   0         48.46         41.59         8.26 o                         
   4   7   0          1.50         -1.23         3.23 o                         
   5   7   0          0.00         -1.22         4.72 o                         
  -6   8   0         40.82         28.62         5.30 o                         
  -5   8   0          4.55         -3.68         3.68 o                         
  -4   8   0        144.49        163.63         9.39 o                         
  -3   8   0       1289.75       1298.21        47.46 o                         
  -2   8   0       1653.56       1593.35        57.99 o                         
  -1   8   0          9.04          9.12         4.51 o                         
   0   8   0          2.53          0.79         2.17 o                         
   1   8   0         22.92         22.24         3.48 o                         
   2   8   0        101.94        108.67         7.54 o                         
   3   8   0         31.01         30.31         4.37 o                         
   4   8   0         10.75          5.51         5.32 o                         
  -6   9   0         17.57         10.00         5.01 o                         
  -5   9   0         10.00          7.72         3.90 o                         
  -4   9   0         11.17         13.26         3.73 o                         
  -3   9   0          6.19          9.23         3.56 o                         
  -2   9   0         88.21        101.75         8.12 o                         
  -1   9   0        670.95        725.44        28.21 o                         
   0   9   0         76.13         68.81         7.04 o                         
   1   9   0        116.29        111.14         9.36 o                         
   2   9   0         23.64         16.56         6.09 o                         
   3   9   0         13.33         11.74         5.85 o                         
  -5  10   0          0.64          4.68        11.07 o                         
  -4  10   0         21.62         18.38        12.82 o                         
  -3  10   0         10.74          3.98         4.56 o                         
  -2  10   0        362.94        414.73        24.59 o                         
  -1  10   0        267.87        294.46        16.07 o                         
   0  10   0        365.76        516.14        36.97 o                         
   1  10   0          1.28          0.57         4.48 o                         
   2  10   0          2.48          3.82         5.40 o                         
  -3  11   0          2.92         11.06         6.00 o                         
  -2  11   0          3.93         16.54         5.57 o                         
  -1  11   0         40.58         46.10         8.10 o                         
   0  11   0         51.23         56.13        10.79 o                         
   0 -11   1        210.89        262.35        18.41 o                         
   1 -11   1          0.36          1.77         4.85 o                         
   2 -11   1         41.41         61.67         7.27 o                         
   3 -11   1          1.46         -7.34         8.28 o                         
  -2 -10   1          4.53         15.69         5.24 o                         
  -1 -10   1        220.52        230.12        13.58 o                         
   0 -10   1         41.52         37.38         5.65 o                         
   1 -10   1         37.78         35.65         6.59 o                         
   2 -10   1         65.56         79.30         8.34 o                         
   3 -10   1         87.95        104.01        11.03 o                         
   4 -10   1         31.66         23.85         7.85 o                         
   5 -10   1         18.39         27.46         6.59 o                         
  -3  -9   1         75.21         73.42         7.44 o                         
  -2  -9   1         10.46         12.33         5.60 o                         
  -1  -9   1        132.71        139.55         8.48 o                         
   0  -9   1        201.80        213.63        12.69 o                         
   1  -9   1         25.24         18.94         3.56 o                         
   2  -9   1       1226.64       1284.95        47.71 o                         
   3  -9   1         68.33         57.15         6.70 o                         
   4  -9   1          2.18         -0.86         2.97 o                         
   5  -9   1         16.56         32.56         9.51 o                         
   6  -9   1          3.56         -1.49         7.40 o                         
  -4  -8   1         14.55         14.60         4.67 o                         
  -3  -8   1          1.68         -1.90         3.05 o                         
  -2  -8   1          8.54         10.65         4.51 o                         
  -1  -8   1         24.08         24.40         4.22 o                         
   0  -8   1         23.32         20.69         3.43 o                         
   1  -8   1        119.20        133.08         7.24 o                         
   2  -8   1         13.91         16.66         3.23 o                         
   3  -8   1       1571.62       1644.39        59.41 o                         
   4  -8   1         58.45         59.48         6.71 o                         
   5  -8   1         54.76         56.50         6.40 o                         
   6  -8   1         42.80         53.10         9.41 o                         
   7  -8   1         50.58         71.01        12.00 o                         
  -5  -7   1          9.78         11.10         4.51 o                         
  -4  -7   1          1.03          2.92         3.18 o                         
  -3  -7   1         30.76         28.42         4.67 o                         
  -2  -7   1          2.93          1.57         2.71 o                         
  -1  -7   1          1.65          6.72         2.54 o                         
   0  -7   1          2.51          5.49         1.75 o                         
   1  -7   1        335.10        354.57        14.54 o                         
   2  -7   1         58.34         71.16         6.16 o                         
   3  -7   1         15.78         18.34         3.35 o                         
   4  -7   1        189.01        179.20         9.31 o                         
   5  -7   1        276.56        251.87        12.39 o                         
   6  -7   1         96.64        107.91         8.26 o                         
   7  -7   1         26.11         39.10         9.77 o                         
  -6  -6   1          0.27         -4.81         4.81 o                         
  -5  -6   1        151.97        154.13        11.51 o                         
  -4  -6   1        372.28        405.12        20.88 o                         
  -3  -6   1        472.16        460.95        18.77 o                         
  -2  -6   1        335.45        354.00        20.35 o                         
  -1  -6   1         76.62         83.35         5.12 o                         
   0  -6   1        113.77        130.82         7.51 o                         
   1  -6   1         63.02         70.87         4.21 o                         
   2  -6   1         42.32         49.05         4.51 o                         
   3  -6   1        132.62        131.22         6.88 o                         
   4  -6   1         32.00         38.87         3.92 o                         
   5  -6   1         93.64         93.92         7.49 o                         
   6  -6   1        124.42        131.20        10.66 o                         
   7  -6   1          0.96          4.97        14.34 o                         
  -6  -5   1         53.48         50.95         6.64 o                         
  -5  -5   1        100.33         75.62         7.41 o                         
  -4  -5   1        392.22        408.02        16.95 o                         
  -3  -5   1        185.87        171.78         8.35 o                         
  -2  -5   1       1196.39       1231.71        44.59 o                         
  -1  -5   1         29.10         38.68         3.10 o                         
   0  -5   1        872.82        803.75        33.22 o                         
   1  -5   1         60.96         51.38         5.04 o                         
   2  -5   1       1366.34       1372.64        48.78 o                         
   3  -5   1        166.97        189.11         8.63 o                         
   4  -5   1         48.86         52.91         7.03 o                         
   5  -5   1        357.27        382.47        16.14 o                         
   6  -5   1        127.21        151.57        15.20 o                         
   7  -5   1         27.56         20.04         6.62 o                         
   8  -5   1         25.85         19.07         9.93 o                         
  -7  -4   1         36.03         46.47        13.62 o                         
  -6  -4   1         33.02         20.52        11.14 o                         
  -5  -4   1          4.01         -0.29         2.76 o                         
  -4  -4   1        484.08        454.94        18.42 o                         
  -3  -4   1        818.88        823.71        30.32 o                         
  -2  -4   1        362.17        359.49        16.68 o                         
  -1  -4   1        430.65        428.29        16.13 o                         
   0  -4   1        856.43        816.08        29.09 o                         
   1  -4   1        178.31        200.22         9.23 o                         
   2  -4   1        105.08        106.13        10.96 o                         
   3  -4   1        726.25        825.95        30.15 o                         
   4  -4   1          1.48          0.82         1.66 o                         
   5  -4   1         33.45         36.79         8.65 o                         
   6  -4   1         64.79         87.19        11.20 o                         
   7  -4   1          1.86         13.10         6.73 o                         
   8  -4   1         13.37         28.52        10.90 o                         
  -7  -3   1          5.37          9.77         8.65 o                         
  -6  -3   1         27.92         21.62         6.34 o                         
  -5  -3   1          8.86          8.63         4.07 o                         
  -4  -3   1          8.54         12.46         3.84 o                         
  -3  -3   1        554.18        541.25        20.58 o                         
  -2  -3   1        215.64        220.45         9.08 o                         
  -1  -3   1         22.64         23.55         2.02 o                         
   0  -3   1        308.31        310.05        16.75 o                         
   1  -3   1        518.34        483.75        17.45 o                         
   2  -3   1       2126.54       1941.45        67.61 o                         
   3  -3   1        428.30        441.07        16.98 o                         
   4  -3   1        301.31        287.16        17.64 o                         
   5  -3   1         19.94         21.44         6.01 o                         
   6  -3   1       1246.42       1232.10        76.41 o                         
   7  -3   1         81.96        100.88        14.26 o                         
   8  -3   1          2.68          2.56         8.49 o                         
  -8  -2   1          0.52         -3.85        20.83 o                         
  -7  -2   1         55.33         61.49        19.22 o                         
  -6  -2   1         69.66         84.23        10.75 o                         
  -5  -2   1          1.68          1.85         3.19 o                         
  -4  -2   1        385.52        439.93        25.25 o                         
  -3  -2   1        478.68        465.65        20.48 o                         
  -2  -2   1       1662.16       1559.14        54.58 o                         
  -1  -2   1        710.24        682.75        24.14 o                         
   0  -2   1        137.98        149.30         5.66 o                         
   1  -2   1        238.77        249.01         9.29 o                         
   2  -2   1          0.16          2.35         1.01 o                         
   3  -2   1         16.77         17.45         2.71 o                         
   4  -2   1          8.11          2.49         3.93 o                         
   5  -2   1        175.11        178.12        16.43 o                         
   6  -2   1         51.97         67.76        11.22 o                         
   7  -2   1         27.23         17.35         6.12 o                         
   8  -2   1         35.13         24.20         9.61 o                         
  -8  -1   1          4.77         -0.48         9.13 o                         
  -7  -1   1        210.20        188.42        16.56 o                         
  -6  -1   1         51.42         60.24         8.92 o                         
  -5  -1   1        883.46        824.79        76.11 o                         
  -4  -1   1       1224.70       1300.10        67.85 o                         
  -3  -1   1         67.08         79.49         6.68 o                         
  -2  -1   1       1071.78       1018.92        51.33 o                         
  -1  -1   1       2408.36       2117.22       103.48 o                         
   1  -1   1       1416.98       1461.70        50.59 o                         
   2  -1   1        506.72        491.53        20.88 o                         
   3  -1   1        157.54        167.64        11.71 o                         
   4  -1   1       1769.34       1867.91        94.31 o                         
   5  -1   1        601.00        577.94        82.70 o                         
   6  -1   1         12.41         18.70         5.79 o                         
   7  -1   1         91.92         98.41        24.27 o                         
   8  -1   1         13.67         14.42        10.41 o                         
  -8   0   1         40.81         54.00        13.62 o                         
  -7   0   1         41.85         49.09         9.58 o                         
  -6   0   1          0.27         -5.45         5.45 o                         
  -5   0   1        567.66        593.63        33.66 o                         
  -4   0   1       2154.04       2350.33       117.48 o                         
  -3   0   1         39.33         53.10         5.10 o                         
  -2   0   1        711.70        639.33        32.90 o                         
  -1   0   1       1587.26       1421.05        69.73 o                         
   1   0   1       4829.47       5138.14       176.04 o                         
   2   0   1        612.99        658.02        23.68 o                         
   3   0   1       1798.21       1889.30        76.90 o                         
   4   0   1         67.35         71.48        11.22 o                         
   5   0   1         34.29         39.96         7.53 o                         
   6   0   1         23.73         13.72         8.49 o                         
   7   0   1         22.79         25.86         6.81 o                         
   8   0   1         18.53         14.90         9.45 o                         
  -8   1   1          1.01          4.33         8.17 o                         
  -7   1   1          0.61          4.90         5.50 o                         
  -6   1   1          4.27          4.59         4.06 o                         
  -5   1   1        292.89        302.16        19.39 o                         
  -4   1   1         67.95         81.03         9.29 o                         
  -3   1   1       2895.63       2824.94       139.75 o                         
  -2   1   1         77.99         69.94         5.27 o                         
  -1   1   1          5.84          5.54         1.25 o                         
   0   1   1          0.23          0.84         0.30 o                         
   1   1   1      10306.32      10090.28       489.53 o                         
   2   1   1        541.89        522.07        19.23 o                         
   3   1   1        908.15        973.41        35.00 o                         
   4   1   1        162.26        171.49         8.10 o                         
   5   1   1         47.94         84.42        10.48 o                         
   6   1   1         53.64         66.55        11.30 o                         
   7   1   1        162.23        132.14        15.37 o                         
  -8   2   1          0.68         -3.36         7.53 o                         
  -7   2   1         19.65         23.19         6.48 o                         
  -6   2   1         11.76         19.98         5.92 o                         
  -5   2   1          6.85          8.36         3.61 o                         
  -4   2   1          7.67         18.54         7.61 o                         
  -3   2   1       6780.55       6794.61       331.64 o                         
  -2   2   1         77.84         81.95         4.56 o                         
  -1   2   1        582.57        576.32        23.73 o                         
   0   2   1        146.60        128.41         5.19 o                         
   1   2   1      13565.69      14022.05       480.57 o                         
   2   2   1       6355.44       6213.79       213.15 o                         
   3   2   1        249.85        258.37        12.51 o                         
   4   2   1        870.16        814.54        30.42 o                         
   5   2   1          0.42         -0.26         1.83 o                         
   6   2   1         56.46         69.24        18.34 o                         
   7   2   1         51.32         60.89        12.34 o                         
  -8   3   1          0.82          4.01         8.01 o                         
  -7   3   1         69.12         72.27        12.97 o                         
  -6   3   1       1748.14       1443.91       107.78 o                         
  -5   3   1        670.45        638.15        65.37 o                         
  -4   3   1        174.45        198.01        14.48 o                         
  -3   3   1        335.12        349.86        19.86 o                         
  -2   3   1        509.28        470.22        17.40 o                         
  -1   3   1         22.36         37.26         2.37 o                         
   0   3   1         32.91         30.20         3.42 o                         
   1   3   1        110.63        118.17         5.42 o                         
   2   3   1         38.90         30.66         3.23 o                         
   3   3   1        480.60        510.21        19.73 o                         
   4   3   1        630.49        636.61        24.54 o                         
   5   3   1         10.96          9.41         3.32 o                         
   6   3   1          0.07         -1.97         2.71 o                         
   7   3   1          7.06         14.26         9.13 o                         
  -8   4   1         31.03          9.45         7.53 o                         
  -7   4   1         63.99         68.46        10.39 o                         
  -6   4   1       1624.83       1729.50        93.56 o                         
  -5   4   1        217.28        166.74        18.92 o                         
  -4   4   1         58.21         69.79         7.73 o                         
  -3   4   1          0.42          2.83         1.35 o                         
  -2   4   1        377.40        419.50        16.31 o                         
  -1   4   1          1.22          2.63         1.45 o                         
   0   4   1        829.92        771.31        32.29 o                         
   1   4   1         98.44        110.81         6.94 o                         
   2   4   1       1137.23       1215.60        43.73 o                         
   3   4   1         24.27         32.06         5.64 o                         
   4   4   1        945.87        918.91        34.55 o                         
   5   4   1          2.67          3.67         2.92 o                         
   6   4   1         60.63         53.71         5.86 o                         
   7   4   1          0.11         -6.43         6.43 o                         
  -8   5   1         68.39         53.04        14.10 o                         
  -7   5   1          1.54          2.59         6.41 o                         
  -6   5   1        407.52        446.01        27.90 o                         
  -5   5   1        435.85        433.02        26.09 o                         
  -4   5   1        302.01        285.94        12.35 o                         
  -3   5   1        298.35        326.17        13.35 o                         
  -2   5   1         67.47         75.45         6.82 o                         
  -1   5   1          8.04          4.83         1.62 o                         
   0   5   1       2107.14       2167.46        87.89 o                         
   1   5   1        965.63        976.26        35.52 o                         
   2   5   1         60.16         69.03         7.45 o                         
   3   5   1         40.63         40.14         4.18 o                         
   4   5   1          0.23          5.24         2.59 o                         
   5   5   1        347.77        331.84        15.27 o                         
   6   5   1        294.81        293.80        16.38 o                         
  -7   6   1        203.68        212.87        23.40 o                         
  -6   6   1         12.66         15.70         7.05 o                         
  -5   6   1        106.31        110.95         8.11 o                         
  -4   6   1          2.74          3.10         2.50 o                         
  -3   6   1        801.55        804.64        30.62 o                         
  -2   6   1          1.42          2.02         1.67 o                         
  -1   6   1        120.39        126.20         6.78 o                         
   0   6   1         55.63         56.30         4.13 o                         
   1   6   1         89.61         70.75         4.84 o                         
   2   6   1        140.27        129.06         7.20 o                         
   3   6   1         45.55         47.90         4.81 o                         
   4   6   1         67.63         62.10         6.78 o                         
   5   6   1        244.98        242.65        15.43 o                         
   6   6   1          5.22          3.03         5.49 o                         
  -7   7   1         39.11         41.50        11.38 o                         
  -6   7   1         46.66         67.98         9.74 o                         
  -5   7   1        134.41        123.41        11.96 o                         
  -4   7   1         57.24         53.93         5.46 o                         
  -3   7   1        153.11        145.83         7.82 o                         
  -2   7   1        431.39        418.16        17.08 o                         
  -1   7   1        110.69        102.87         5.95 o                         
   0   7   1          4.81          5.43         2.04 o                         
   1   7   1         75.85         80.16         7.22 o                         
   2   7   1         83.51         62.43         6.01 o                         
   3   7   1        379.01        392.46        17.06 o                         
   4   7   1         56.63         47.24         8.70 o                         
   5   7   1          0.00         -4.58         4.58 o                         
  -6   8   1          6.16          2.68         4.22 o                         
  -5   8   1         62.11         79.51         6.81 o                         
  -4   8   1        408.71        424.06        18.14 o                         
  -3   8   1        197.75        185.82        11.56 o                         
  -2   8   1         26.58         19.92         4.20 o                         
  -1   8   1          0.67          3.32         2.63 o                         
   0   8   1          5.07          7.69         2.72 o                         
   1   8   1         19.20         17.12         3.86 o                         
   2   8   1         49.41         52.72         7.19 o                         
   3   8   1          0.02          3.12         3.72 o                         
   4   8   1          6.06         12.09         5.66 o                         
  -6   9   1          7.32          2.91         4.52 o                         
  -5   9   1         50.43         55.35         6.62 o                         
  -4   9   1          2.87          4.85         3.54 o                         
  -3   9   1          0.15         -1.96         3.68 o                         
  -2   9   1        494.01        519.22        21.30 o                         
  -1   9   1        712.50        701.71        32.16 o                         
   0   9   1        848.02        931.19        41.59 o                         
   1   9   1          5.56         -0.61         3.58 o                         
   2   9   1         40.56         38.47         8.54 o                         
   3   9   1         14.19          4.43         5.39 o                         
  -4  10   1          0.25          0.07         4.89 o                         
  -3  10   1          0.45         -1.99         4.40 o                         
  -2  10   1        203.14        213.80        13.28 o                         
  -1  10   1          5.26          2.63         4.63 o                         
   0  10   1         66.70         58.22         7.79 o                         
   1  10   1          3.31         14.74         5.31 o                         
   2  10   1          0.72         -0.98         5.60 o                         
  -2  11   1         12.25          6.89        12.18 o                         
  -1  11   1         77.89         81.25        11.64 o                         
   0 -11   2        166.22        172.13        19.72 o                         
   1 -11   2         85.34         77.49         8.70 o                         
   2 -11   2          2.86          6.61         4.92 o                         
   3 -11   2          0.14         -1.87         4.92 o                         
  -2 -10   2          1.14          5.63         4.49 o                         
  -1 -10   2          3.28          3.22         6.57 o                         
   0 -10   2        129.70        117.35        10.84 o                         
   1 -10   2         62.29         45.59         5.37 o                         
   2 -10   2          1.12          0.68         3.69 o                         
   3 -10   2         19.20         14.94         4.41 o                         
   4 -10   2          5.16          9.87         6.77 o                         
   5 -10   2         48.30         59.74        10.82 o                         
  -4  -9   2         30.69         34.84         7.27 o                         
  -3  -9   2         87.36         92.75         8.44 o                         
  -2  -9   2          3.98          2.63         4.56 o                         
  -1  -9   2         35.00         40.88         4.22 o                         
   0  -9   2        142.83        147.18         8.76 o                         
   1  -9   2         14.47         19.67         3.36 o                         
   2  -9   2        827.54        838.22        32.20 o                         
   3  -9   2        816.79        997.43        75.86 o                         
   4  -9   2        243.73        250.99        12.45 o                         
   5  -9   2          3.99         -0.47         4.35 o                         
   6  -9   2          0.37         -2.52         4.69 o                         
  -5  -8   2          1.27          4.18         5.76 o                         
  -4  -8   2         17.71         11.72         4.32 o                         
  -3  -8   2        119.89        119.28         7.89 o                         
  -2  -8   2         25.37         22.10         4.30 o                         
  -1  -8   2          1.39          1.93         2.19 o                         
   0  -8   2          0.76         -0.58         2.06 o                         
   1  -8   2         28.02         33.50         3.79 o                         
   2  -8   2        896.04        920.16        34.15 o                         
   3  -8   2         42.90         45.04         6.20 o                         
   4  -8   2        584.32        566.40        26.76 o                         
   5  -8   2         95.39        107.06         8.17 o                         
   6  -8   2          3.11          3.81         4.36 o                         
   7  -8   2          1.42          2.94         5.51 o                         
  -5  -7   2         37.97         39.31         5.97 o                         
  -4  -7   2         24.92         24.02         7.89 o                         
  -3  -7   2         73.27         86.13        10.59 o                         
  -2  -7   2        149.51        140.13         7.50 o                         
  -1  -7   2        530.25        481.79        30.40 o                         
   0  -7   2        262.26        277.63        14.38 o                         
   1  -7   2        234.53        260.80        15.21 o                         
   2  -7   2        133.67        134.98        10.70 o                         
   3  -7   2        231.53        250.46        13.37 o                         
   4  -7   2       1499.69       1488.29        54.04 o                         
   5  -7   2        334.88        377.21        16.50 o                         
   6  -7   2         69.85         82.80         8.50 o                         
   7  -7   2          5.83          3.08         6.34 o                         
  -6  -6   2          2.30          1.37         4.44 o                         
  -5  -6   2          1.92          5.74         3.73 o                         
  -4  -6   2        178.72        194.70        10.01 o                         
  -3  -6   2          0.61          3.53         2.96 o                         
  -2  -6   2        949.39        973.57        35.67 o                         
  -1  -6   2       1180.87       1064.73        38.40 o                         
   0  -6   2        592.05        581.15        21.83 o                         
   1  -6   2          4.37          4.18         1.31 o                         
   2  -6   2         96.05         80.44         6.96 o                         
   3  -6   2        253.82        251.00        10.99 o                         
   4  -6   2         44.07         55.87         5.62 o                         
   5  -6   2       1810.56       1709.84        61.77 o                         
   6  -6   2       1007.66       1032.66        39.35 o                         
   7  -6   2        165.80        191.54        16.66 o                         
  -6  -5   2         48.26         58.67         9.35 o                         
  -5  -5   2         16.85         19.67         3.64 o                         
  -4  -5   2       1132.35       1195.77        48.86 o                         
  -3  -5   2        185.27        167.95         8.13 o                         
  -2  -5   2          0.00         -0.26         1.36 o                         
  -1  -5   2        669.10        737.65        30.95 o                         
   0  -5   2        377.63        417.36        23.16 o                         
   1  -5   2         38.61         59.69         4.32 o                         
   2  -5   2        275.54        280.36        11.37 o                         
   3  -5   2         93.59         95.01         5.35 o                         
   4  -5   2        133.46        126.90         6.98 o                         
   5  -5   2       1355.93       1436.93        60.40 o                         
   6  -5   2        184.58        186.05        17.97 o                         
   7  -5   2          2.45         -3.92         5.39 o                         
   8  -5   2          0.27         -8.81         8.81 o                         
  -7  -4   2          1.47         -2.56         7.85 o                         
  -6  -4   2          1.44         -2.86         5.57 o                         
  -5  -4   2          6.19         -3.15         4.03 o                         
  -4  -4   2         61.75         60.60         4.84 o                         
  -3  -4   2         64.53         68.13         5.11 o                         
  -2  -4   2         28.67         33.41         2.92 o                         
  -1  -4   2         30.73         42.35         2.76 o                         
   0  -4   2          1.32          5.47         1.22 o                         
   1  -4   2       4179.79       4164.89       143.80 o                         
   2  -4   2         33.62         41.75         3.26 o                         
   3  -4   2        593.01        510.78        19.58 o                         
   4  -4   2         26.67         28.12         3.42 o                         
   5  -4   2          5.92          3.88         3.65 o                         
   6  -4   2         17.77         19.37        12.10 o                         
   7  -4   2        543.56        567.95        34.55 o                         
   8  -4   2         37.79         53.36        13.94 o                         
  -7  -3   2         15.55         13.30         9.29 o                         
  -6  -3   2         21.73         15.35         6.05 o                         
  -5  -3   2        236.97        206.21        15.08 o                         
  -4  -3   2        183.92        187.38        10.34 o                         
  -3  -3   2          3.63          4.03         2.38 o                         
  -2  -3   2        119.64         90.58         5.21 o                         
  -1  -3   2        702.47        644.61        23.11 o                         
   0  -3   2        686.18        622.85        31.91 o                         
   1  -3   2        147.30        135.12         5.63 o                         
   2  -3   2          0.45          2.50         1.02 o                         
   3  -3   2        230.51        232.13        10.06 o                         
   4  -3   2         40.05         43.26         4.17 o                         
   5  -3   2         25.87         39.40         6.66 o                         
   6  -3   2          2.16          6.00         4.74 o                         
   7  -3   2         82.70         78.24        10.46 o                         
   8  -3   2        233.56        250.54        28.54 o                         
  -7  -2   2        162.07        161.71        15.56 o                         
  -6  -2   2        118.33        122.23        22.04 o                         
  -5  -2   2         32.45         50.57        17.39 o                         
  -4  -2   2         68.41         63.00         8.33 o                         
  -3  -2   2         64.81         72.56         7.00 o                         
  -2  -2   2        338.52        339.23        18.45 o                         
  -1  -2   2      11907.01      12248.07       418.29 o                         
   0  -2   2      15200.37      16426.59       796.07 o                         
   1  -2   2        405.96        367.14        13.49 o                         
   2  -2   2        166.55        158.10         6.75 o                         
   3  -2   2        662.11        608.79        26.64 o                         
   4  -2   2        242.64        224.16        11.65 o                         
   5  -2   2        315.12        376.57        25.51 o                         
   6  -2   2        178.23        158.84        14.15 o                         
   7  -2   2          2.27          3.82         5.00 o                         
   8  -2   2         26.13         27.40        12.18 o                         
  -8  -1   2          1.31          0.16         8.97 o                         
  -7  -1   2         38.40         44.22         8.69 o                         
  -6  -1   2         60.65         76.37        11.59 o                         
  -5  -1   2        200.45        204.04        21.73 o                         
  -4  -1   2        480.80        504.34        28.92 o                         
  -3  -1   2        406.82        417.12        23.11 o                         
  -2  -1   2        465.18        480.30        25.19 o                         
  -1  -1   2       1320.82       1192.47        58.74 o                         
   0  -1   2         74.57         76.08         3.02 o                         
   1  -1   2       2014.60       1878.83        65.05 o                         
   2  -1   2        405.31        376.14        14.21 o                         
   3  -1   2        446.87        458.86        24.88 o                         
   4  -1   2          1.94         10.75         2.59 o                         
   5  -1   2        241.76        253.14        33.99 o                         
   6  -1   2         22.57         24.36         9.13 o                         
   7  -1   2        181.85        175.62        21.48 o                         
   8  -1   2          1.92          4.33         8.97 o                         
  -8   0   2         20.74         11.54         9.61 o                         
  -7   0   2          5.90         -2.43         6.25 o                         
  -6   0   2        203.74        212.74        23.25 o                         
  -5   0   2        836.90        878.59        47.51 o                         
  -4   0   2         94.41         94.52         8.90 o                         
  -3   0   2        202.82        152.96        10.15 o                         
  -2   0   2        242.06        228.21        13.00 o                         
  -1   0   2        522.18        510.20        25.80 o                         
   0   0   2        237.05        255.71        31.71 o                         
   1   0   2          1.79          0.79         1.04 o                         
   2   0   2       4824.38       4867.67       170.80 o                         
   3   0   2       1588.19       1584.03        64.73 o                         
   4   0   2          1.09          0.80         2.15 o                         
   5   0   2        192.68        168.01        12.75 o                         
   6   0   2          5.43          3.29         7.37 o                         
   7   0   2         79.95         87.58        17.38 o                         
   8   0   2         34.35         15.06         9.13 o                         
  -8   1   2        130.48        141.99        22.60 o                         
  -7   1   2         10.83         11.20         5.77 o                         
  -6   1   2        130.27        170.60        44.00 o                         
  -5   1   2        283.67        294.09        19.10 o                         
  -4   1   2          5.27          9.32         3.26 o                         
  -3   1   2       4429.67       4305.19       211.33 o                         
  -2   1   2       1174.04        955.84        48.23 o                         
  -1   1   2         48.34         49.78         3.63 o                         
   0   1   2       1126.66       1038.08        41.89 o                         
   1   1   2        527.26        529.02        19.17 o                         
   2   1   2      14502.54      15152.92       519.76 o                         
   3   1   2         31.93         33.83         3.25 o                         
   4   1   2        100.72        112.11         7.06 o                         
   5   1   2          2.93          5.35         2.46 o                         
   6   1   2          2.80          5.47         4.09 o                         
   7   1   2          8.15         20.03         7.85 o                         
   8   1   2          1.59         -1.60         9.77 o                         
  -8   2   2         13.02          8.65         8.49 o                         
  -7   2   2          1.17         -1.63         7.45 o                         
  -6   2   2        193.62        177.30        21.48 o                         
  -5   2   2         95.58         98.40         9.94 o                         
  -4   2   2       1401.04       1557.36        80.57 o                         
  -3   2   2         47.74         59.16         6.32 o                         
  -2   2   2       4254.63       3958.95       193.74 o                         
  -1   2   2          1.01          1.39         0.70 o                         
   0   2   2       1217.26       1186.04        47.94 o                         
   1   2   2        158.08        146.68        11.11 o                         
   2   2   2       2895.89       2675.51       107.71 o                         
   3   2   2          9.52         17.65         3.18 o                         
   4   2   2        720.07        723.80        27.49 o                         
   5   2   2          4.44          4.59         2.23 o                         
   6   2   2          2.91          1.11         2.81 o                         
   7   2   2          0.05          1.12         8.17 o                         
  -8   3   2        126.06         87.49        16.19 o                         
  -7   3   2          1.45          5.32         5.77 o                         
  -6   3   2         20.77         15.22         6.57 o                         
  -5   3   2         45.65         44.15         6.85 o                         
  -4   3   2         11.17         15.97         3.85 o                         
  -3   3   2        237.79        237.85        14.63 o                         
  -2   3   2       2196.52       2035.06        71.05 o                         
  -1   3   2        337.99        289.32        11.12 o                         
   0   3   2       2344.33       2038.05        81.97 o                         
   1   3   2        780.72        784.69        28.36 o                         
   2   3   2        909.25        943.86        34.39 o                         
   3   3   2        359.39        314.29        16.77 o                         
   4   3   2        478.48        451.21        18.30 o                         
   5   3   2        312.57        335.94        14.79 o                         
   6   3   2         32.96         30.43         4.46 o                         
   7   3   2         34.79         31.72         6.19 o                         
  -8   4   2          7.45         24.03        10.57 o                         
  -7   4   2         20.23         19.80         9.85 o                         
  -6   4   2        196.40        189.53        15.14 o                         
  -5   4   2          0.12         -0.99         3.47 o                         
  -4   4   2         50.45         36.97         5.65 o                         
  -3   4   2        108.79        115.98         6.10 o                         
  -2   4   2       3828.49       4195.28       145.46 o                         
  -1   4   2        111.74        106.31        11.06 o                         
   0   4   2         35.77         33.12         6.17 o                         
   1   4   2       1159.10       1240.40        46.71 o                         
   2   4   2          1.03          2.81         1.45 o                         
   3   4   2       1610.22       1698.67        60.86 o                         
   4   4   2       1700.56       1628.13        58.85 o                         
   5   4   2       1133.23       1125.44        42.34 o                         
   6   4   2        116.48        121.16         9.83 o                         
   7   4   2         22.05         29.02         6.57 o                         
  -7   5   2         51.67         58.97        12.34 o                         
  -6   5   2        261.84        236.01        18.72 o                         
  -5   5   2         82.34        103.13        13.22 o                         
  -4   5   2        671.70        657.43        29.19 o                         
  -3   5   2         52.41         53.79         4.76 o                         
  -2   5   2        124.52        121.86         6.08 o                         
  -1   5   2          2.90          3.44         1.27 o                         
   0   5   2         62.50         99.32        11.78 o                         
   1   5   2        611.86        652.30        24.59 o                         
   2   5   2        125.72        143.70         7.75 o                         
   3   5   2          6.99          6.23         2.12 o                         
   4   5   2         48.70         57.54         5.35 o                         
   5   5   2        640.71        667.32        28.53 o                         
   6   5   2         11.52         11.94         5.08 o                         
  -7   6   2         14.79          7.05         7.21 o                         
  -6   6   2          3.06         -8.97        10.33 o                         
  -5   6   2          6.76         11.16         3.88 o                         
  -4   6   2         10.07          8.90         2.57 o                         
  -3   6   2        139.45        129.91         7.24 o                         
  -2   6   2          1.52          4.78         2.21 o                         
  -1   6   2        122.43        123.67         6.41 o                         
   0   6   2         48.49         45.35         3.90 o                         
   1   6   2        324.90        322.10        16.01 o                         
   2   6   2          0.01          4.47         2.13 o                         
   3   6   2         37.49         32.97         4.26 o                         
   4   6   2         29.95         32.26         4.70 o                         
   5   6   2        124.90         95.01        10.87 o                         
   6   6   2        105.54         60.77        10.51 o                         
  -7   7   2          3.34         -0.64         6.73 o                         
  -6   7   2          5.13         -5.24         5.24 o                         
  -5   7   2        191.44        176.44         9.99 o                         
  -4   7   2         22.15         16.93         3.29 o                         
  -3   7   2        177.23        183.07         9.74 o                         
  -2   7   2        622.62        648.66        25.09 o                         
  -1   7   2         51.94         44.32         5.34 o                         
   0   7   2        150.72        174.22         8.84 o                         
   1   7   2         21.13         26.02         4.21 o                         
   2   7   2         83.36         76.10         6.27 o                         
   3   7   2         15.24         16.39         3.65 o                         
   4   7   2         23.51         27.77         5.00 o                         
   5   7   2          2.00          5.18         6.88 o                         
  -6   8   2         11.29          7.11         4.60 o                         
  -5   8   2          3.36          2.05         9.14 o                         
  -4   8   2        236.42        227.56        11.50 o                         
  -3   8   2        541.33        523.47        26.36 o                         
  -2   8   2          8.21          7.92         4.09 o                         
  -1   8   2        197.15        183.41        16.32 o                         
   0   8   2          2.23          3.54         2.67 o                         
   1   8   2        133.29        147.00         8.59 o                         
   2   8   2        141.52        138.14         8.95 o                         
   3   8   2          3.86          3.88         4.67 o                         
   4   8   2          9.45          2.07         5.56 o                         
  -5   9   2          0.03         -0.30         3.98 o                         
  -4   9   2         46.24         42.69         6.59 o                         
  -3   9   2          0.01          5.17         3.67 o                         
  -2   9   2        212.28        213.87        12.73 o                         
  -1   9   2        163.34        207.79        18.01 o                         
   0   9   2        421.62        450.57        19.37 o                         
   1   9   2          0.27          0.32         4.23 o                         
   2   9   2         27.09         24.32         6.85 o                         
   3   9   2          0.78          7.58         5.60 o                         
  -4  10   2          0.02         -0.37         5.47 o                         
  -3  10   2          9.68         13.63         5.21 o                         
  -2  10   2          1.46         10.12         4.88 o                         
  -1  10   2         23.71         21.55         5.63 o                         
   0  10   2        103.96         86.16         8.86 o                         
   1  10   2        112.62         94.31        18.58 o                         
  -1 -11   3         35.69         37.86         7.96 o                         
   0 -11   3         12.55         23.07        11.86 o                         
   1 -11   3          2.69         -7.37         9.29 o                         
   2 -11   3         11.81         11.22        10.09 o                         
   3 -11   3         48.25         43.33         7.27 o                         
  -2 -10   3         53.44         48.61         6.00 o                         
  -1 -10   3          9.30         11.80         4.05 o                         
   0 -10   3        127.19        131.47         8.91 o                         
   1 -10   3          4.43          1.38         4.00 o                         
   2 -10   3         36.40         33.94         5.32 o                         
   3 -10   3        118.38        102.64         8.93 o                         
   4 -10   3          1.47         -3.46         5.92 o                         
   5 -10   3          8.70          5.32         5.28 o                         
  -4  -9   3          4.22          1.05         5.04 o                         
  -3  -9   3         16.80         18.65         4.56 o                         
  -2  -9   3         16.09         12.60         4.59 o                         
  -1  -9   3         90.50        100.68         6.52 o                         
   0  -9   3         27.47         32.36        11.54 o                         
   1  -9   3         66.32         62.02         9.04 o                         
   2  -9   3        572.05        591.05        23.54 o                         
   3  -9   3         11.83         13.61         4.76 o                         
   4  -9   3         33.03         28.58         4.23 o                         
   5  -9   3         17.22         16.14         6.35 o                         
   6  -9   3         43.82         49.68         7.22 o                         
  -5  -8   3         30.21         27.89        10.46 o                         
  -4  -8   3          4.24          7.59         3.81 o                         
  -3  -8   3          8.36          4.10         4.97 o                         
  -2  -8   3        405.49        384.13        16.13 o                         
  -1  -8   3        165.95        187.62        12.44 o                         
   0  -8   3        184.54        198.90        10.92 o                         
   1  -8   3         65.16         64.14         4.70 o                         
   2  -8   3         30.53         29.96         5.69 o                         
   3  -8   3        584.60        566.76        22.41 o                         
   4  -8   3        706.46        698.44        27.45 o                         
   5  -8   3         80.30         79.59         6.99 o                         
   6  -8   3         20.95         29.23         5.10 o                         
   7  -8   3          5.28          4.53         5.63 o                         
  -5  -7   3         36.19         38.15         5.34 o                         
  -4  -7   3          2.36          0.33         3.49 o                         
  -3  -7   3        253.08        260.24        12.29 o                         
  -2  -7   3         40.89         37.70         3.76 o                         
  -1  -7   3        465.24        452.27        21.36 o                         
   0  -7   3         12.41         10.95         1.99 o                         
   1  -7   3        942.67        986.72        41.80 o                         
   2  -7   3          8.97          5.17         2.62 o                         
   3  -7   3        480.82        489.81        19.50 o                         
   4  -7   3        580.44        558.77        22.58 o                         
   5  -7   3         67.26         90.33         7.56 o                         
   6  -7   3         43.54         49.37         5.71 o                         
   7  -7   3          0.72         -4.77         5.13 o                         
  -6  -6   3        110.52        113.74        15.29 o                         
  -5  -6   3          0.12         -3.93         3.93 o                         
  -4  -6   3         27.25         26.96         3.98 o                         
  -3  -6   3         60.43         66.42         5.24 o                         
  -2  -6   3        345.06        340.08        16.10 o                         
  -1  -6   3         65.95         84.11        10.00 o                         
   0  -6   3        878.82        948.88        34.13 o                         
   1  -6   3        858.39        866.41        36.48 o                         
   2  -6   3       1007.24       1067.20        38.53 o                         
   3  -6   3        817.80        813.03        30.30 o                         
   4  -6   3         87.01         83.71         7.83 o                         
   5  -6   3         86.43        105.16         8.03 o                         
   6  -6   3        289.54        293.54        16.58 o                         
   7  -6   3         19.71         22.76         7.71 o                         
  -7  -5   3          0.63         15.70        10.73 o                         
  -6  -5   3         89.70         91.42        11.67 o                         
  -5  -5   3          1.64         -2.03         3.45 o                         
  -4  -5   3        205.77        204.10         9.80 o                         
  -3  -5   3        119.70        115.97         6.69 o                         
  -2  -5   3         87.82         82.69         4.73 o                         
  -1  -5   3        331.93        345.53        13.36 o                         
   0  -5   3        721.46        688.83        36.45 o                         
   1  -5   3        841.16        864.57        36.14 o                         
   2  -5   3        174.68        146.99         6.78 o                         
   3  -5   3        247.81        253.48        10.92 o                         
   4  -5   3        236.84        256.61        13.15 o                         
   5  -5   3       2703.75       2846.97       100.67 o                         
   6  -5   3        307.98        316.13        19.86 o                         
   7  -5   3        363.58        405.18        26.71 o                         
   8  -5   3        112.18         98.23        17.79 o                         
  -7  -4   3         66.04         74.03        14.90 o                         
  -6  -4   3         51.20         39.10        10.74 o                         
  -5  -4   3          1.48         -0.65         4.38 o                         
  -4  -4   3         20.69         21.18         3.06 o                         
  -3  -4   3        388.36        380.34        17.42 o                         
  -2  -4   3         42.68         44.28         3.19 o                         
  -1  -4   3          2.67          1.01         0.79 o                         
   0  -4   3        715.16        732.10        50.29 o                         
   1  -4   3        461.96        458.70        31.17 o                         
   2  -4   3       1372.75       1371.79        48.63 o                         
   3  -4   3        570.39        578.28        25.41 o                         
   4  -4   3        114.69        121.36         9.28 o                         
   5  -4   3        228.10        214.15        12.11 o                         
   6  -4   3         68.51         90.92         8.37 o                         
   7  -4   3       1022.00        920.63        51.87 o                         
   8  -4   3          0.30         -4.65         8.33 o                         
  -7  -3   3          0.05          3.04         7.85 o                         
  -6  -3   3         15.95          8.71         5.39 o                         
  -5  -3   3        269.08        278.62        18.43 o                         
  -4  -3   3         40.02         35.48         5.42 o                         
  -3  -3   3        488.32        501.12        21.92 o                         
  -2  -3   3       1496.42       1404.66        49.47 o                         
  -1  -3   3        196.34        157.39         6.38 o                         
   0  -3   3       1605.99       1570.24        78.03 o                         
   1  -3   3          3.43         12.73         1.48 o                         
   2  -3   3        735.15        681.24        24.87 o                         
   3  -3   3        514.93        580.01        25.77 o                         
   4  -3   3        506.35        559.89        43.84 o                         
   5  -3   3         43.48         47.44         4.66 o                         
   6  -3   3         34.11         44.64         6.11 o                         
   7  -3   3          0.79         -1.50         5.36 o                         
   8  -3   3         34.74         38.78        11.38 o                         
  -8  -2   3         88.16        117.13        26.60 o                         
  -7  -2   3          0.93          0.33         6.36 o                         
  -6  -2   3          4.50         -1.46         4.22 o                         
  -5  -2   3        203.49        220.64        22.84 o                         
  -4  -2   3        728.26        724.28        55.29 o                         
  -3  -2   3       1124.04       1231.80        62.67 o                         
  -2  -2   3         16.39         14.98         2.71 o                         
  -1  -2   3       1055.75       1052.12        36.71 o                         
   0  -2   3       5680.19       5619.91       273.33 o                         
   1  -2   3       1282.95       1110.62        38.99 o                         
   2  -2   3         69.71         71.35         3.89 o                         
   3  -2   3         75.86         67.76         5.11 o                         
   4  -2   3          0.18          0.32         1.47 o                         
   5  -2   3        245.43        235.83        12.11 o                         
   6  -2   3        104.90         95.99        16.51 o                         
   7  -2   3         23.87         20.07         7.29 o                         
   8  -2   3         32.43         29.96        11.54 o                         
  -8  -1   3         88.42         70.51        15.70 o                         
  -7  -1   3          0.02          1.05         5.53 o                         
  -6  -1   3        208.65        173.60        15.43 o                         
  -5  -1   3         63.17         71.95         8.89 o                         
  -4  -1   3        219.91        241.45        29.98 o                         
  -3  -1   3          1.07          2.08         2.48 o                         
  -2  -1   3         17.32         13.08         2.43 o                         
  -1  -1   3      18435.03      19003.74      1301.94 o                         
   0  -1   3       1314.34       1136.50        39.57 o                         
   1  -1   3      12623.42      14195.33       974.23 o                         
   2  -1   3        338.56        339.46        13.15 o                         
   3  -1   3          1.84          2.96         2.50 o                         
   4  -1   3        781.65        769.63        33.27 o                         
   5  -1   3       1448.49       1400.64        59.18 o                         
   6  -1   3         56.53         66.77         7.08 o                         
   7  -1   3        255.54        226.21        18.42 o                         
   8  -1   3          5.15          6.89         8.97 o                         
  -8   0   3         46.29         46.95        12.18 o                         
  -7   0   3         32.79         26.55         7.45 o                         
  -6   0   3          5.35         10.25         7.05 o                         
  -5   0   3          1.05         -2.95         4.33 o                         
  -4   0   3        189.16        198.62        16.00 o                         
  -3   0   3        351.60        325.77        18.68 o                         
  -2   0   3        123.24        103.40         7.78 o                         
  -1   0   3         44.80         29.19         2.66 o                         
   0   0   3        906.12        794.00        49.57 o                         
   1   0   3       7305.63       7497.71       257.26 o                         
   2   0   3        249.91        244.44         9.99 o                         
   3   0   3         35.73         72.03         4.54 o                         
   4   0   3       1351.94       1395.72        50.20 o                         
   5   0   3        111.71         99.62         9.05 o                         
   6   0   3         44.83         61.36         8.61 o                         
   7   0   3         52.82         74.03        15.06 o                         
   8   0   3         34.12         25.32        20.67 o                         
  -8   1   3         53.73         55.28        12.82 o                         
  -7   1   3        112.95        163.54        23.00 o                         
  -6   1   3        706.37        739.92        59.42 o                         
  -5   1   3         68.41        100.02        14.58 o                         
  -4   1   3        203.48        260.13        19.16 o                         
  -3   1   3        662.03        614.03        32.75 o                         
  -2   1   3        324.09        337.08        18.51 o                         
  -1   1   3        738.88        705.32        35.67 o                         
   0   1   3        176.79        159.01        12.37 o                         
   1   1   3      11428.42      10753.72       522.34 o                         
   2   1   3       3929.68       3857.12       133.28 o                         
   3   1   3        149.19        141.83        10.30 o                         
   4   1   3        904.35        899.73        33.52 o                         
   5   1   3         50.03         45.83         5.35 o                         
   6   1   3          2.70          5.46         2.98 o                         
   7   1   3        179.44        135.92        21.48 o                         
   8   1   3          2.30         11.38        10.57 o                         
  -8   2   3         10.56          1.76         8.81 o                         
  -7   2   3          8.94         15.13         9.05 o                         
  -6   2   3       3446.70       3476.18       174.56 o                         
  -5   2   3        772.07        438.30        37.60 o                         
  -4   2   3         40.57         57.77         6.97 o                         
  -3   2   3        144.47        149.58        10.90 o                         
  -2   2   3        156.93        154.64         9.69 o                         
  -1   2   3        108.44         87.56         4.07 o                         
   0   2   3          6.28          9.31         1.32 o                         
   1   2   3       2498.27       2483.21        86.17 o                         
   2   2   3         29.25         43.51         8.41 o                         
   3   2   3       4214.19       4297.37       149.02 o                         
   4   2   3          1.03          3.04         1.85 o                         
   5   2   3          3.62          2.55         2.68 o                         
   6   2   3         14.75         18.81         3.93 o                         
   7   2   3         20.17         11.55         4.33 o                         
  -8   3   3         44.49         55.44        12.50 o                         
  -7   3   3         82.75         78.44        11.27 o                         
  -6   3   3       1240.92       1228.63        75.11 o                         
  -5   3   3         52.65         54.08         7.65 o                         
  -4   3   3         35.59         43.12         6.00 o                         
  -3   3   3       4982.34       5206.30       255.14 o                         
  -2   3   3         32.02         29.30         3.19 o                         
  -1   3   3       7179.58       7077.11       243.21 o                         
   0   3   3          8.59          8.72         2.00 o                         
   1   3   3       3398.37       3520.98       170.21 o                         
   2   3   3        123.06        130.10         6.49 o                         
   3   3   3       1205.22       1156.97        71.89 o                         
   4   3   3         43.04         52.30         5.58 o                         
   5   3   3        334.24        340.15        17.52 o                         
   6   3   3         15.30         11.02         3.85 o                         
   7   3   3          9.98          6.85         5.02 o                         
  -8   4   3          1.42         -2.40        10.25 o                         
  -7   4   3         18.43          6.57         7.05 o                         
  -6   4   3         20.18         26.33         6.25 o                         
  -5   4   3          3.07          2.09         3.12 o                         
  -4   4   3          0.37          1.13         2.51 o                         
  -3   4   3        560.25        543.63        23.04 o                         
  -2   4   3        156.58        171.24         7.69 o                         
  -1   4   3        888.95        789.52        28.69 o                         
   0   4   3        412.06        400.20        15.53 o                         
   1   4   3        585.05        522.33        25.69 o                         
   2   4   3        320.04        354.11        14.66 o                         
   3   4   3         89.59         77.68         7.84 o                         
   4   4   3       1364.91       1379.48        58.53 o                         
   5   4   3         94.34         90.97         7.47 o                         
   6   4   3          0.12          6.25         4.23 o                         
  -7   5   3        239.26        213.69        24.05 o                         
  -6   5   3         54.01         48.73         7.56 o                         
  -5   5   3         49.64         47.90        16.10 o                         
  -4   5   3        123.70        139.29         8.81 o                         
  -3   5   3        145.24        152.75        11.62 o                         
  -2   5   3          0.87          1.30         1.25 o                         
  -1   5   3        729.98        806.81        29.95 o                         
   0   5   3         33.70         28.75         4.46 o                         
   1   5   3        344.21        328.04        13.63 o                         
   2   5   3        304.62        295.63        12.83 o                         
   3   5   3         61.19         62.70         5.22 o                         
   4   5   3         19.27         16.16         3.49 o                         
   5   5   3         18.10         14.85         4.73 o                         
   6   5   3          1.98          7.07         5.39 o                         
  -7   6   3          5.00         -4.01         6.89 o                         
  -6   6   3         34.63         27.33         6.55 o                         
  -5   6   3         42.55         38.37         6.32 o                         
  -4   6   3         42.71         41.00         4.26 o                         
  -3   6   3        138.53        152.95        16.08 o                         
  -2   6   3          0.52          4.56         2.10 o                         
  -1   6   3         78.90         78.96         7.04 o                         
   0   6   3         74.31         78.36         6.09 o                         
   1   6   3        142.60        171.16        14.51 o                         
   2   6   3        164.63        182.81         9.35 o                         
   3   6   3         11.72         24.85         3.73 o                         
   4   6   3          2.43          1.16         3.10 o                         
   5   6   3         88.88         82.12         7.73 o                         
  -7   7   3         25.31         42.78        11.86 o                         
  -6   7   3         37.86         36.85         9.37 o                         
  -5   7   3         56.02         41.47         4.90 o                         
  -4   7   3         36.66         33.65         4.15 o                         
  -3   7   3          4.98          3.98         2.29 o                         
  -2   7   3       1324.41       1355.39        54.57 o                         
  -1   7   3       1653.72       1711.57        61.36 o                         
   0   7   3        361.41        399.96        22.22 o                         
   1   7   3         39.10         42.33         5.56 o                         
   2   7   3         68.50         60.12         8.69 o                         
   3   7   3         27.99         23.99         4.27 o                         
   4   7   3          0.05         -5.34         5.34 o                         
   5   7   3         45.66         33.49         9.23 o                         
  -6   8   3          7.09          4.65         7.69 o                         
  -5   8   3         63.95         48.58         5.93 o                         
  -4   8   3          0.94          5.33         3.39 o                         
  -3   8   3         55.25         55.92         8.12 o                         
  -2   8   3        204.08        232.50        11.57 o                         
  -1   8   3        246.91        261.42        15.46 o                         
   0   8   3        486.17        539.46        30.92 o                         
   1   8   3         18.85         17.06         3.94 o                         
   2   8   3         45.02         34.55         6.78 o                         
   3   8   3         17.18         16.69         5.15 o                         
   4   8   3          0.46          0.36         9.29 o                         
  -5   9   3         12.41         15.45         5.15 o                         
  -4   9   3         27.46         23.10         6.48 o                         
  -3   9   3          4.43          4.62         4.01 o                         
  -2   9   3         91.79         97.42         9.60 o                         
  -1   9   3         17.71         23.43         4.44 o                         
   0   9   3        230.32        263.03        23.07 o                         
   1   9   3          0.45          7.41         4.37 o                         
   2   9   3         60.30         49.47         9.33 o                         
   3   9   3         92.70         94.78        10.79 o                         
  -4  10   3          0.80          6.08         6.80 o                         
  -3  10   3          0.60          1.79         4.98 o                         
  -2  10   3         22.01         20.93         5.48 o                         
  -1  10   3         17.00         18.75         6.57 o                         
   0  10   3        141.94        174.55        12.95 o                         
   1  10   3         25.14         21.87         8.37 o                         
  -1 -11   4          4.51         -1.28        13.78 o                         
   0 -11   4          0.47         -0.48         8.97 o                         
   1 -11   4         21.87         25.48        10.25 o                         
   2 -11   4         59.40         52.08        12.98 o                         
   3 -11   4         54.21         52.88        13.30 o                         
  -3 -10   4          6.56          2.01         4.60 o                         
  -2 -10   4         20.78         19.73         7.47 o                         
  -1 -10   4        129.84        161.86        21.16 o                         
   0 -10   4          1.27         -7.05         7.05 o                         
   1 -10   4         19.08          2.72         7.53 o                         
   2 -10   4         82.89         87.96        14.90 o                         
   3 -10   4        198.22        199.16        13.47 o                         
   4 -10   4          0.00         -0.11         9.21 o                         
   5 -10   4          0.00         -4.20         4.20 o                         
  -4  -9   4          0.27         -5.94         5.94 o                         
  -3  -9   4         47.41         44.71         5.11 o                         
  -2  -9   4         87.60         81.34         7.98 o                         
  -1  -9   4          0.32         -0.81         3.26 o                         
   0  -9   4         37.26         31.13         6.91 o                         
   1  -9   4          0.11          0.38         4.50 o                         
   2  -9   4        132.75        162.90        12.31 o                         
   3  -9   4        275.88        299.92        16.23 o                         
   4  -9   4        137.58        125.88         8.12 o                         
   5  -9   4         22.30         22.40         4.50 o                         
   6  -9   4          7.55          9.16         5.07 o                         
  -5  -8   4         27.19         27.41         5.35 o                         
  -4  -8   4          1.43          1.20         3.26 o                         
  -3  -8   4          0.00         -2.97         2.97 o                         
  -2  -8   4         20.01         23.52         4.29 o                         
  -1  -8   4        131.86        135.23        17.39 o                         
   0  -8   4         39.56         33.09         6.18 o                         
   1  -8   4          8.38          4.70         3.89 o                         
   2  -8   4         74.79         77.71         6.29 o                         
   3  -8   4        325.59        313.67        15.12 o                         
   4  -8   4        150.71        130.99        24.44 o                         
   5  -8   4          2.79         -0.52         3.36 o                         
   6  -8   4          6.93          2.34         4.26 o                         
   7  -8   4          0.83         -5.29         5.29 o                         
  -5  -7   4         75.13         80.20         7.87 o                         
  -4  -7   4         20.23         19.13         3.78 o                         
  -3  -7   4         40.04         40.92         4.51 o                         
  -2  -7   4          1.04          0.92         2.07 o                         
  -1  -7   4         73.05         71.36         8.89 o                         
   0  -7   4        204.30        174.82        19.08 o                         
   1  -7   4          0.00         -2.87         2.87 o                         
   2  -7   4        283.37        269.38        13.31 o                         
   3  -7   4        224.70        228.76        10.38 o                         
   4  -7   4        434.74        451.38        18.76 o                         
   5  -7   4        348.64        368.43        16.40 o                         
   6  -7   4        102.75        132.38        11.07 o                         
   7  -7   4          0.74         -0.79         5.63 o                         
  -6  -6   4        111.16        129.84        12.42 o                         
  -5  -6   4         15.15         23.35         4.29 o                         
  -4  -6   4        374.43        367.06        15.69 o                         
  -3  -6   4        470.70        438.02        17.55 o                         
  -2  -6   4         14.34         11.44         2.83 o                         
  -1  -6   4         63.63         63.06         4.89 o                         
   0  -6   4        834.99        818.37        43.43 o                         
   1  -6   4       1133.86       1101.28        57.26 o                         
   2  -6   4        143.99        134.16         6.42 o                         
   3  -6   4          3.51          1.72         2.13 o                         
   4  -6   4         43.76         46.80         4.60 o                         
   5  -6   4        260.73        286.60        13.48 o                         
   6  -6   4        214.89        234.03        13.01 o                         
   7  -6   4          9.81          7.86         4.45 o                         
  -6  -5   4          2.18          3.04         5.60 o                         
  -5  -5   4         19.68         19.92         4.43 o                         
  -4  -5   4         23.41         34.34         4.47 o                         
  -3  -5   4          8.77          8.44         2.06 o                         
  -2  -5   4        250.80        251.52        10.50 o                         
  -1  -5   4         63.39         54.27         5.26 o                         
   0  -5   4       5605.70       5882.49       287.76 o                         
   1  -5   4         61.93         83.09         7.28 o                         
   2  -5   4       1782.51       1699.59        60.03 o                         
   3  -5   4        530.70        524.72        28.61 o                         
   4  -5   4        655.97        696.57        26.70 o                         
   5  -5   4         77.62         71.70         6.24 o                         
   6  -5   4         36.78         45.96         6.62 o                         
   7  -5   4        146.12        192.90        11.49 o                         
   8  -5   4         16.76         -4.17         9.77 o                         
  -7  -4   4          3.56         17.94         9.45 o                         
  -6  -4   4          0.49         -0.96         4.93 o                         
  -5  -4   4          0.29          2.20         4.01 o                         
  -4  -4   4         93.43         99.99         9.12 o                         
  -3  -4   4         15.27         19.19         2.47 o                         
  -2  -4   4         60.10         57.52         3.80 o                         
  -1  -4   4        288.19        331.36        23.72 o                         
   0  -4   4         48.56         61.28         5.59 o                         
   1  -4   4          5.56         13.00         2.96 o                         
   2  -4   4        148.74        208.72        10.49 o                         
   3  -4   4        154.70        142.05         8.36 o                         
   4  -4   4        420.42        472.01        18.99 o                         
   5  -4   4         38.37         32.00         5.58 o                         
   6  -4   4        116.32        160.75         9.51 o                         
   7  -4   4        504.48        508.25        50.06 o                         
   8  -4   4         32.18         28.36        11.54 o                         
  -7  -3   4          2.46          7.53         8.97 o                         
  -6  -3   4        609.71        626.72        36.66 o                         
  -5  -3   4        519.06        522.38        30.47 o                         
  -4  -3   4       1011.66       1056.76        66.99 o                         
  -3  -3   4        634.09        618.87        33.01 o                         
  -2  -3   4        230.89        198.96         8.20 o                         
  -1  -3   4        659.85        651.42        23.27 o                         
   0  -3   4        281.13        307.52        17.20 o                         
   1  -3   4         16.85         13.82         1.51 o                         
   2  -3   4       2374.77       2474.50        99.71 o                         
   3  -3   4        420.89        428.31        18.65 o                         
   4  -3   4       1166.24       1225.27        51.46 o                         
   5  -3   4         94.00         95.09         6.94 o                         
   6  -3   4          3.56          7.26         3.55 o                         
   7  -3   4          3.93         10.89         6.07 o                         
   8  -3   4          5.92         -5.13         8.65 o                         
  -8  -2   4          2.44         -1.92        14.10 o                         
  -7  -2   4         18.95         30.12        14.74 o                         
  -6  -2   4        296.43        289.63        20.24 o                         
  -5  -2   4         30.53         30.01         5.73 o                         
  -4  -2   4        983.53       1007.02        74.65 o                         
  -3  -2   4       1002.34        978.28        50.39 o                         
  -2  -2   4       2175.78       2138.82       105.44 o                         
  -1  -2   4       1807.43       1787.77        62.13 o                         
   0  -2   4       5020.52       4980.56       197.75 o                         
   1  -2   4       4546.08       4063.68       139.89 o                         
   2  -2   4       1033.58       1031.60        36.94 o                         
   3  -2   4       2842.73       3127.84       109.16 o                         
   4  -2   4        445.28        491.18        25.92 o                         
   5  -2   4          0.47          1.99         2.22 o                         
   6  -2   4         27.40         26.27         4.84 o                         
   7  -2   4          1.28          7.81         5.18 o                         
   8  -2   4         11.44         -1.12         9.29 o                         
  -8  -1   4        166.08        160.75        24.84 o                         
  -7  -1   4         26.86         39.94         8.24 o                         
  -6  -1   4          0.03          4.36         5.16 o                         
  -5  -1   4         16.36         17.70         4.84 o                         
  -4  -1   4        695.54        747.38        56.73 o                         
  -3  -1   4       3271.37       3164.54       156.12 o                         
  -2  -1   4         14.51         22.64         3.10 o                         
  -1  -1   4       8286.37       8304.03       285.04 o                         
   0  -1   4      14657.16      13835.58      1315.33 o                         
   1  -1   4      11751.64      12232.32       484.77 o                         
   2  -1   4         47.10         44.24         3.17 o                         
   3  -1   4         47.35         54.22         4.46 o                         
   4  -1   4          5.53          7.78         3.73 o                         
   5  -1   4          0.08          2.63         2.16 o                         
   6  -1   4          6.21          4.61         3.62 o                         
   7  -1   4        328.57        327.73        23.88 o                         
  -8   0   4         86.95         90.53        16.67 o                         
  -7   0   4         24.33         29.16         8.49 o                         
  -6   0   4         37.99         54.16         8.44 o                         
  -5   0   4         82.87         91.35         9.17 o                         
  -4   0   4         16.50         21.21         4.49 o                         
  -3   0   4          0.56          0.93         1.60 o                         
  -2   0   4         18.77         17.15         3.93 o                         
  -1   0   4        260.91        247.80        10.97 o                         
   0   0   4       3496.67       3621.96       176.62 o                         
   1   0   4       2849.54       2912.51       137.82 o                         
   2   0   4       1222.73       1280.96        45.69 o                         
   3   0   4        328.02        354.74        14.40 o                         
   4   0   4         17.36         22.85         3.19 o                         
   5   0   4        177.01        192.43        11.75 o                         
   6   0   4        120.97         96.71         9.13 o                         
   7   0   4         25.81         29.16         9.29 o                         
   8   0   4          1.70          8.65        10.09 o                         
  -8   1   4         16.99          9.45         8.01 o                         
  -7   1   4        280.31        298.80        21.92 o                         
  -6   1   4        161.94        174.21        14.36 o                         
  -5   1   4        187.76        170.01        13.02 o                         
  -4   1   4        962.51        914.24        48.36 o                         
  -3   1   4         34.73         41.83         5.15 o                         
  -2   1   4       1095.64       1010.82        51.31 o                         
  -1   1   4        530.82        460.15        16.82 o                         
   0   1   4         77.29         66.74         3.62 o                         
   1   1   4       2072.36       2069.59       101.42 o                         
   2   1   4       2289.82       2453.95       201.38 o                         
   3   1   4       1654.95       1706.69        70.25 o                         
   4   1   4        218.23        236.95        10.94 o                         
   5   1   4          3.88          4.32         2.46 o                         
   6   1   4          8.09          5.11         2.96 o                         
   7   1   4         70.58         88.02        10.54 o                         
  -8   2   4         34.19         49.99        13.30 o                         
  -7   2   4        103.47         97.91        22.91 o                         
  -6   2   4         47.89         38.08         7.53 o                         
  -5   2   4       1096.65       1107.33        59.52 o                         
  -4   2   4        400.35        406.68        23.77 o                         
  -3   2   4       1932.26       2074.99       103.66 o                         
  -2   2   4        440.74        484.16        25.54 o                         
  -1   2   4        115.15        116.99         5.31 o                         
   0   2   4        327.29        309.30        21.80 o                         
   1   2   4        908.67        918.77        33.39 o                         
   2   2   4       2798.90       2930.49       118.46 o                         
   3   2   4          8.40         25.13         5.69 o                         
   4   2   4        369.14        402.10        16.79 o                         
   5   2   4         47.28         68.38         7.07 o                         
   6   2   4          2.10         -2.94         2.94 o                         
   7   2   4          0.97         -2.58         5.49 o                         
  -8   3   4         17.40         31.40        12.34 o                         
  -7   3   4        275.76        285.70        29.18 o                         
  -6   3   4         19.14         23.62         6.89 o                         
  -5   3   4         10.03         15.22         8.01 o                         
  -4   3   4         20.00         11.55         6.57 o                         
  -3   3   4        189.40        184.27        16.52 o                         
  -2   3   4       7735.40       7925.56       272.83 o                         
  -1   3   4         28.98         27.12         2.84 o                         
   0   3   4        748.08        657.05        28.12 o                         
   1   3   4        316.43        347.53        14.20 o                         
   2   3   4        318.08        250.12        15.20 o                         
   3   3   4         65.71         72.27         5.30 o                         
   4   3   4        463.22        423.47        17.86 o                         
   5   3   4         51.06         47.73         5.04 o                         
   6   3   4         98.46         75.93         8.53 o                         
   7   3   4          3.28          2.95         4.95 o                         
  -8   4   4          0.01         13.30         9.93 o                         
  -7   4   4         44.99         40.70         8.97 o                         
  -6   4   4         24.05         22.08         5.97 o                         
  -5   4   4         16.31         13.67         4.06 o                         
  -4   4   4         48.88         51.61         6.50 o                         
  -3   4   4         25.16         21.28         3.79 o                         
  -2   4   4        880.73        919.84        33.34 o                         
  -1   4   4         30.03         37.63         3.11 o                         
   0   4   4          0.86          5.04         1.43 o                         
   1   4   4         20.01         19.84         3.19 o                         
   2   4   4         11.52          8.74         3.34 o                         
   3   4   4         49.24         46.92         4.39 o                         
   4   4   4        180.36        191.29        11.41 o                         
   5   4   4        864.27        866.33        68.91 o                         
   6   4   4         23.01         16.63         5.45 o                         
  -7   5   4          7.51         -5.29         6.89 o                         
  -6   5   4         13.36         12.83         5.95 o                         
  -5   5   4          3.01         -2.15         5.18 o                         
  -4   5   4        609.29        549.33        31.21 o                         
  -3   5   4        218.79        215.10         9.78 o                         
  -2   5   4          0.06          1.72         1.43 o                         
  -1   5   4         40.42         48.06         6.41 o                         
   0   5   4       1560.43       1586.92        65.63 o                         
   1   5   4         67.65         42.95         7.56 o                         
   2   5   4        243.03        247.61        11.34 o                         
   3   5   4          4.69          2.01         2.34 o                         
   4   5   4          5.58          6.91         3.09 o                         
   5   5   4          4.74          6.67         3.82 o                         
   6   5   4         51.09         39.30        10.41 o                         
  -7   6   4         88.27         75.64        14.90 o                         
  -6   6   4         47.87         44.21        20.99 o                         
  -5   6   4        381.15        318.62        21.31 o                         
  -4   6   4          1.00         -1.02         2.20 o                         
  -3   6   4          0.03          1.73         2.14 o                         
  -2   6   4        162.11        148.38         9.56 o                         
  -1   6   4        128.53        112.73         7.45 o                         
   0   6   4         61.32         61.58         5.85 o                         
   1   6   4        123.93        129.24         7.93 o                         
   2   6   4         16.35          9.96         2.65 o                         
   3   6   4         86.06         93.31         7.28 o                         
   4   6   4          6.14          2.15         3.50 o                         
   5   6   4         68.75         56.45        10.02 o                         
  -6   7   4        497.20        497.28        43.16 o                         
  -5   7   4        253.50        204.95        13.08 o                         
  -4   7   4          6.46         11.26         5.03 o                         
  -3   7   4          0.03         -1.70         3.27 o                         
  -2   7   4          9.73         14.46         4.65 o                         
  -1   7   4        183.17        156.20        16.61 o                         
   0   7   4        121.60        124.55         8.42 o                         
   1   7   4         64.60         58.26         6.55 o                         
   2   7   4         11.89         13.38         3.38 o                         
   3   7   4         68.34         69.93         7.17 o                         
   4   7   4         78.42         87.89        13.65 o                         
  -6   8   4         60.41         71.47        15.38 o                         
  -5   8   4         15.08         13.80         4.23 o                         
  -4   8   4        232.90        218.58        13.00 o                         
  -3   8   4          0.81         -0.46         7.43 o                         
  -2   8   4        366.95        381.72        16.72 o                         
  -1   8   4        240.03        262.07        22.77 o                         
   0   8   4        164.52        160.15         9.31 o                         
   1   8   4         19.68         15.19         4.39 o                         
   2   8   4         11.03         15.73         8.13 o                         
   3   8   4          0.74          2.82         5.12 o                         
  -5   9   4         51.01         52.47         7.18 o                         
  -4   9   4          6.03          9.67         5.84 o                         
  -3   9   4         87.31         94.87         9.67 o                         
  -2   9   4         73.92         65.38         6.68 o                         
  -1   9   4        240.66        275.36        15.78 o                         
   0   9   4         12.78         15.69         4.86 o                         
   1   9   4         87.14        135.81        18.57 o                         
   2   9   4          0.35          3.03         9.69 o                         
  -3  10   4         21.85         10.98         6.05 o                         
  -2  10   4          0.01         -0.17         4.88 o                         
  -1  10   4          0.59          4.51         6.30 o                         
   0  10   4        141.57        143.78        23.72 o                         
   0 -11   5          6.07          7.85        10.25 o                         
   1 -11   5          1.18         -8.17         9.61 o                         
   2 -11   5          0.49          3.52         8.33 o                         
   3 -11   5         30.92         29.64        11.54 o                         
  -3 -10   5         14.76         16.61         6.77 o                         
  -2 -10   5          1.28          0.85         4.88 o                         
  -1 -10   5         26.23         17.63         8.97 o                         
   0 -10   5          0.39          2.88         8.17 o                         
   1 -10   5          9.91          4.49         8.17 o                         
   2 -10   5         11.76         -1.44         7.53 o                         
   3 -10   5         77.85         75.16        14.74 o                         
   4 -10   5         32.03         28.84         5.75 o                         
   5 -10   5          1.63          5.51         4.45 o                         
  -4  -9   5         10.97         12.67         4.92 o                         
  -3  -9   5         10.51         15.29         4.21 o                         
  -2  -9   5         17.63         16.90         6.77 o                         
  -1  -9   5         50.76         54.97         8.50 o                         
   0  -9   5         19.89         23.74         6.08 o                         
   1  -9   5          0.16         -4.19         4.77 o                         
   2  -9   5          6.61         10.11         5.48 o                         
   3  -9   5        144.62        153.60        13.21 o                         
   4  -9   5         24.72         43.04         5.53 o                         
   5  -9   5         17.19         17.79         5.18 o                         
   6  -9   5         18.93         28.12         5.89 o                         
  -5  -8   5         77.10         83.61         9.59 o                         
  -4  -8   5          8.98         15.78         4.03 o                         
  -3  -8   5         53.92         57.07         5.81 o                         
  -2  -8   5        103.53        101.34         6.20 o                         
  -1  -8   5        129.71        125.32        14.02 o                         
   0  -8   5        214.50        213.54        15.22 o                         
   1  -8   5        149.13        156.08        12.88 o                         
   2  -8   5         41.79         46.98        10.90 o                         
   3  -8   5         39.46         31.66         4.24 o                         
   4  -8   5        529.33        493.02        20.15 o                         
   5  -8   5          3.75         -1.63         5.20 o                         
   6  -8   5         56.51         68.25         8.30 o                         
  -5  -7   5         24.80         24.95         5.48 o                         
  -4  -7   5        111.10        100.49         7.01 o                         
  -3  -7   5        862.49        849.12        31.81 o                         
  -2  -7   5         53.41         50.58         4.13 o                         
  -1  -7   5        131.23        136.47        11.14 o                         
   0  -7   5         13.76         11.84         3.85 o                         
   1  -7   5         22.68         30.38         5.53 o                         
   2  -7   5        311.00        295.11        19.16 o                         
   3  -7   5         96.08         89.82         5.89 o                         
   4  -7   5        374.51        414.38        17.40 o                         
   5  -7   5       1848.15       1868.53        67.70 o                         
   6  -7   5        170.22        169.61        13.00 o                         
   7  -7   5         11.09         19.28         5.70 o                         
  -6  -6   5         22.90         28.21         6.53 o                         
  -5  -6   5          3.71          1.22         3.33 o                         
  -4  -6   5        659.99        636.03        24.70 o                         
  -3  -6   5        389.90        411.65        19.13 o                         
  -2  -6   5        317.96        326.70        13.24 o                         
  -1  -6   5        278.76        279.22        17.24 o                         
   0  -6   5       1612.98       1609.37        81.83 o                         
   1  -6   5         16.41         14.54         4.04 o                         
   2  -6   5         84.39         88.44         6.32 o                         
   3  -6   5         66.08         75.95        10.29 o                         
   4  -6   5         98.80        104.38         6.72 o                         
   5  -6   5         54.44         70.85         6.18 o                         
   6  -6   5        203.77        202.67        13.27 o                         
   7  -6   5         89.66         88.59         9.75 o                         
  -6  -5   5          4.35         10.07         7.27 o                         
  -5  -5   5         34.80         32.50         6.04 o                         
  -4  -5   5        504.21        510.70        29.13 o                         
  -3  -5   5          2.83          4.68         1.94 o                         
  -2  -5   5         34.14         33.84         3.17 o                         
  -1  -5   5        357.72        315.92        18.44 o                         
   0  -5   5        453.13        440.75        29.55 o                         
   1  -5   5          5.84         11.14         3.06 o                         
   2  -5   5          0.20          2.88         1.82 o                         
   3  -5   5        121.03        123.69         6.73 o                         
   4  -5   5          5.92          4.17         2.39 o                         
   5  -5   5         64.11         68.31         6.28 o                         
   6  -5   5          0.11          0.23         3.62 o                         
   7  -5   5        185.68        204.68        13.83 o                         
  -7  -4   5          0.53         -7.53         8.97 o                         
  -6  -4   5         21.97          9.95         8.89 o                         
  -5  -4   5         30.43         33.46         6.11 o                         
  -4  -4   5        410.41        446.83        25.75 o                         
  -3  -4   5          7.94          7.29         2.26 o                         
  -2  -4   5        157.39        134.01         6.19 o                         
  -1  -4   5       4033.30       3975.58       194.88 o                         
   0  -4   5        732.91        690.04        36.35 o                         
   1  -4   5       1610.10       1708.71        86.14 o                         
   2  -4   5       3404.23       3574.62       124.13 o                         
   3  -4   5          0.59          1.70         1.76 o                         
   4  -4   5          0.37          2.25         2.06 o                         
   5  -4   5         29.02         28.68         3.82 o                         
   6  -4   5         54.82         49.00         8.69 o                         
   7  -4   5         59.05         62.36         8.51 o                         
   8  -4   5         27.53         37.49        11.86 o                         
  -7  -3   5          9.92         11.70         8.33 o                         
  -6  -3   5        136.33        124.05        23.08 o                         
  -5  -3   5         66.04         89.38        10.08 o                         
  -4  -3   5        233.04        245.67        21.40 o                         
  -3  -3   5        191.24        171.54        23.09 o                         
  -2  -3   5        123.44        125.02         6.85 o                         
  -1  -3   5       5640.19       5895.28       202.35 o                         
   0  -3   5       1464.07       1460.50        73.40 o                         
   1  -3   5        491.73        441.78        18.75 o                         
   2  -3   5         12.60         15.88         3.08 o                         
   3  -3   5        361.31        360.83        14.72 o                         
   4  -3   5        799.55        818.10        35.95 o                         
   5  -3   5        172.72        168.88         9.27 o                         
   6  -3   5         77.33         73.97         9.65 o                         
   7  -3   5         21.25         12.30         4.49 o                         
   8  -3   5          0.43         20.99        10.89 o                         
  -7  -2   5         38.45         35.89         8.55 o                         
  -6  -2   5         30.38         27.40         6.35 o                         
  -5  -2   5        346.22        357.23        22.29 o                         
  -4  -2   5         44.74         26.32         4.61 o                         
  -3  -2   5         46.34         65.90         6.89 o                         
  -2  -2   5        240.97        264.92        20.30 o                         
  -1  -2   5       1741.26       1713.80        59.72 o                         
   0  -2   5         28.84         26.67         1.82 o                         
   1  -2   5        813.21        933.57        33.42 o                         
   2  -2   5         81.25         85.71         5.38 o                         
   3  -2   5         95.31         98.77         5.56 o                         
   4  -2   5          3.29          0.53         1.59 o                         
   5  -2   5        289.29        257.82        14.19 o                         
   6  -2   5          4.35          2.16         3.13 o                         
   7  -2   5         48.53         48.30         5.96 o                         
   8  -2   5         98.45         91.81        24.52 o                         
  -8  -1   5         34.56         54.00        13.62 o                         
  -7  -1   5         61.84         87.76        12.05 o                         
  -6  -1   5        332.47        305.89        39.53 o                         
  -5  -1   5        190.04        179.67        13.66 o                         
  -4  -1   5          4.43         10.32         3.62 o                         
  -3  -1   5       1279.66       1234.19        62.88 o                         
  -2  -1   5         65.63         95.16         6.69 o                         
  -1  -1   5        514.86        412.74        19.98 o                         
   0  -1   5       3082.83       2736.59        94.58 o                         
   1  -1   5        245.89        202.01        19.05 o                         
   2  -1   5       1170.47       1220.67        50.31 o                         
   3  -1   5        463.36        521.44        25.40 o                         
   4  -1   5        248.63        285.65        12.94 o                         
   5  -1   5         12.38          7.58         2.64 o                         
   6  -1   5         34.35         31.92         4.36 o                         
   7  -1   5         28.28         21.85         5.94 o                         
   8  -1   5          3.80          5.61         9.93 o                         
  -8   0   5        113.04        103.84        20.35 o                         
  -7   0   5          0.05          1.28         6.00 o                         
  -6   0   5          9.52         13.94         7.93 o                         
  -5   0   5         15.20         21.31         7.53 o                         
  -4   0   5          0.02         -0.39         3.04 o                         
  -3   0   5         72.27         63.59         5.94 o                         
  -2   0   5       3367.35       3256.96       159.99 o                         
  -1   0   5        424.80        399.11        14.89 o                         
   0   0   5       1536.97       1546.99        77.22 o                         
   1   0   5        674.52        654.76        29.19 o                         
   2   0   5        426.07        381.02        44.25 o                         
   3   0   5        389.26        397.85        16.11 o                         
   4   0   5        238.97        251.04        13.66 o                         
   5   0   5         80.67         91.49         8.27 o                         
   6   0   5        133.61        135.78         9.88 o                         
   7   0   5         56.17         53.80         6.80 o                         
  -8   1   5         20.39         24.03         9.61 o                         
  -7   1   5        903.53        849.30        49.11 o                         
  -6   1   5         20.93         29.11         6.13 o                         
  -5   1   5          3.84          2.75         3.54 o                         
  -4   1   5         31.81         43.13         6.23 o                         
  -3   1   5        532.09        563.22        30.50 o                         
  -2   1   5        493.12        428.75        23.24 o                         
  -1   1   5       1121.89        956.74        39.45 o                         
   0   1   5        173.73        173.94         8.57 o                         
   1   1   5       1666.89       1551.65        55.83 o                         
   2   1   5          8.66          6.20         1.32 o                         
   3   1   5         40.66         43.70         4.52 o                         
   4   1   5        304.63        314.12        13.85 o                         
   5   1   5         36.82         46.38         4.95 o                         
   6   1   5          4.36          7.03         4.32 o                         
   7   1   5         58.62         56.82         8.21 o                         
  -8   2   5          0.22         -5.29        10.25 o                         
  -7   2   5         22.35         24.51         9.13 o                         
  -6   2   5        196.65        178.10        14.65 o                         
  -5   2   5          0.00          2.37         3.59 o                         
  -4   2   5        181.66        171.16        12.46 o                         
  -3   2   5        150.24        170.41        11.50 o                         
  -2   2   5        309.74        375.88        26.86 o                         
  -1   2   5        596.58        589.54        30.70 o                         
   0   2   5        243.38        235.04        28.15 o                         
   1   2   5        122.54        128.31        11.32 o                         
   2   2   5        839.78        872.98        32.34 o                         
   3   2   5       1026.09       1028.95        44.22 o                         
   4   2   5        631.97        607.75        36.78 o                         
   5   2   5         31.81         33.12         4.20 o                         
   6   2   5          0.21          0.14         3.96 o                         
   7   2   5          8.55         11.57         6.29 o                         
  -8   3   5         51.82         37.34        11.06 o                         
  -7   3   5         60.74         35.89         8.81 o                         
  -6   3   5        639.93        623.29        54.58 o                         
  -5   3   5        270.85        263.49        17.85 o                         
  -4   3   5         81.17         75.52         7.69 o                         
  -3   3   5        861.64        930.81        48.84 o                         
  -2   3   5        206.47        248.53        10.27 o                         
  -1   3   5        794.18        729.98        31.00 o                         
   0   3   5         35.77         42.16         5.44 o                         
   1   3   5         56.13         63.76         4.25 o                         
   2   3   5        241.03        265.72        14.06 o                         
   3   3   5         94.34         98.80         6.14 o                         
   4   3   5         71.24         92.63         8.16 o                         
   5   3   5         18.53         21.17         6.22 o                         
   6   3   5          4.06          2.59         4.52 o                         
   7   3   5          4.76          2.97         5.79 o                         
  -7   4   5        132.89        114.58        19.07 o                         
  -6   4   5         35.32         38.97         7.29 o                         
  -5   4   5          9.81         10.12         4.39 o                         
  -4   4   5        207.40        211.10        14.54 o                         
  -3   4   5        139.87        118.68         7.42 o                         
  -2   4   5         22.90         28.35         4.76 o                         
  -1   4   5       1951.19       2124.97        74.70 o                         
   0   4   5        181.08        199.62        18.82 o                         
   1   4   5        205.69        208.36         9.66 o                         
   2   4   5         90.84         85.04         5.88 o                         
   3   4   5          2.40          4.90         2.46 o                         
   4   4   5         53.87         46.46         5.21 o                         
   5   4   5        280.12        348.09        19.01 o                         
   6   4   5         24.10         17.34         5.88 o                         
  -7   5   5          5.05         -6.09         6.09 o                         
  -6   5   5         28.64         25.29         5.69 o                         
  -5   5   5          0.32         -1.33         3.23 o                         
  -4   5   5          6.84         12.98         4.81 o                         
  -3   5   5          0.00          1.85         2.00 o                         
  -2   5   5          3.02          2.95         2.08 o                         
  -1   5   5        733.20        794.10        34.45 o                         
   0   5   5         52.19         46.63         4.21 o                         
   1   5   5        254.99        246.78        13.79 o                         
   2   5   5         88.70         96.53         6.38 o                         
   3   5   5          0.15         -0.80         2.59 o                         
   4   5   5          0.18          0.21         3.69 o                         
   5   5   5         53.03         25.04         6.10 o                         
   6   5   5         16.14         13.20        12.10 o                         
  -7   6   5          2.96          2.40         8.01 o                         
  -6   6   5          5.15         11.54         7.85 o                         
  -5   6   5        722.00        608.00        35.67 o                         
  -4   6   5         16.18         21.08         4.24 o                         
  -3   6   5         68.16         82.89         6.11 o                         
  -2   6   5        115.42        112.79         6.67 o                         
  -1   6   5       2141.29       2161.52        76.69 o                         
   0   6   5         20.85         33.93         6.11 o                         
   1   6   5        130.63        138.05        12.61 o                         
   2   6   5         30.50         34.73         4.30 o                         
   3   6   5          0.13         -1.30         2.64 o                         
   4   6   5         10.57         15.87         4.38 o                         
   5   6   5         16.59         16.02         8.65 o                         
  -6   7   5          8.08          8.49         5.13 o                         
  -5   7   5         53.77         42.82         5.96 o                         
  -4   7   5        180.98        168.92         9.48 o                         
  -3   7   5          3.39          8.40         4.25 o                         
  -2   7   5         30.57         32.39         4.83 o                         
  -1   7   5         20.93         22.55         6.48 o                         
   0   7   5        134.00        124.02         8.94 o                         
   1   7   5          3.76          2.84         2.80 o                         
   2   7   5        487.46        508.23        21.62 o                         
   3   7   5         36.82         31.21         5.88 o                         
   4   7   5         10.08         17.16         6.95 o                         
  -5   8   5         35.28         44.26         6.23 o                         
  -4   8   5         69.48         75.46        11.29 o                         
  -3   8   5         30.16         19.85         4.51 o                         
  -2   8   5          8.81          9.26         3.59 o                         
  -1   8   5         55.96         49.51         6.46 o                         
   0   8   5          1.73         -0.78         3.05 o                         
   1   8   5         14.10         20.13         5.11 o                         
   2   8   5         37.46         24.98         8.01 o                         
   3   8   5          2.10          0.45         6.89 o                         
  -4   9   5         13.89         29.03         6.20 o                         
  -3   9   5          2.72         -4.10         4.10 o                         
  -2   9   5         26.74         20.87         5.61 o                         
  -1   9   5          7.10         12.86         5.64 o                         
   0   9   5          0.09          6.14         4.93 o                         
   1   9   5          7.59         19.21         6.70 o                         
   2   9   5         33.82         43.43        21.31 o                         
  -2  10   5         94.42         92.85        19.30 o                         
  -1  10   5         54.79         65.94        10.24 o                         
   0 -11   6          0.17          3.52        10.41 o                         
   1 -11   6          9.83          1.92         9.29 o                         
   2 -11   6          5.86         16.50         9.93 o                         
   3 -11   6          2.24          6.57        10.25 o                         
  -3 -10   6          0.99         -1.44        10.41 o                         
  -2 -10   6          0.12          2.40         8.33 o                         
  -1 -10   6        253.27        232.62        25.49 o                         
   0 -10   6         51.05         55.12        12.66 o                         
   1 -10   6          0.03          1.44         7.37 o                         
   2 -10   6         16.74          8.49         8.01 o                         
   3 -10   6         69.63         73.71        14.10 o                         
   4 -10   6         24.61         25.28         4.70 o                         
   5 -10   6          1.34         -4.13         4.13 o                         
  -4  -9   6          4.76          9.75         4.60 o                         
  -3  -9   6         52.21         58.29         5.32 o                         
  -2  -9   6          7.89         14.86         5.93 o                         
  -1  -9   6         26.90         44.61         7.54 o                         
   0  -9   6         96.87         92.26        10.97 o                         
   1  -9   6        120.56        120.89        13.12 o                         
   2  -9   6        111.06        117.29        20.92 o                         
   3  -9   6        188.93        192.61        16.46 o                         
   4  -9   6         38.37         40.73         5.32 o                         
   5  -9   6         47.38         50.27         5.75 o                         
   6  -9   6          1.58          5.88         5.60 o                         
  -5  -8   6          0.36          7.85         4.76 o                         
  -4  -8   6         70.40         72.27         6.44 o                         
  -3  -8   6         47.67         50.16         5.90 o                         
  -2  -8   6         41.78         51.18         7.84 o                         
  -1  -8   6          8.15         10.41         7.05 o                         
   0  -8   6         50.44         54.67         7.89 o                         
   1  -8   6          9.19         14.95         5.18 o                         
   2  -8   6         79.44         98.38        16.67 o                         
   3  -8   6        117.47        122.71        12.04 o                         
   4  -8   6        111.73        119.04         8.77 o                         
   5  -8   6         56.55         56.10         5.75 o                         
   6  -8   6         30.88         38.63         7.71 o                         
  -5  -7   6         64.23         78.47         6.75 o                         
  -4  -7   6          0.37          0.97         2.97 o                         
  -3  -7   6         49.92         75.38         8.30 o                         
  -2  -7   6         44.02         51.46         5.26 o                         
  -1  -7   6        119.90        115.52        10.42 o                         
   0  -7   6         44.60         48.05         7.21 o                         
   1  -7   6         15.76         19.87         7.13 o                         
   2  -7   6          8.05          7.12         4.25 o                         
   3  -7   6          1.30          1.39         1.83 o                         
   4  -7   6        118.00        119.06         7.41 o                         
   5  -7   6       2116.98       1992.34        72.86 o                         
   6  -7   6         20.87         13.70         9.11 o                         
   7  -7   6        149.96        168.45        12.90 o                         
  -6  -6   6         23.51         19.74         8.10 o                         
  -5  -6   6          0.00          2.84         5.60 o                         
  -4  -6   6        293.97        280.25        12.74 o                         
  -3  -6   6        150.04        187.74         9.02 o                         
  -2  -6   6          6.47          7.41         2.10 o                         
  -1  -6   6         13.81         17.47         3.96 o                         
   0  -6   6         32.17         86.61        15.86 o                         
   1  -6   6         28.49         38.77         6.04 o                         
   2  -6   6        143.13        150.97        17.47 o                         
   3  -6   6        244.72        239.79        10.69 o                         
   4  -6   6         96.17         99.07         6.92 o                         
   5  -6   6         13.86         16.31         4.57 o                         
   6  -6   6        128.78        140.70        12.52 o                         
   7  -6   6         12.86         19.14         5.32 o                         
  -6  -5   6         97.61         97.42        16.67 o                         
  -5  -5   6        318.67        344.91        22.28 o                         
  -4  -5   6          0.32          2.05         2.71 o                         
  -3  -5   6          0.43          0.40         1.90 o                         
  -2  -5   6        169.90        164.32         7.45 o                         
  -1  -5   6         78.50         71.62         6.95 o                         
   0  -5   6         98.65        101.62         8.33 o                         
   1  -5   6        287.28        283.78        24.55 o                         
   2  -5   6       1378.55       1387.76        49.49 o                         
   3  -5   6         21.75         18.88         2.88 o                         
   4  -5   6          2.85          3.65         2.48 o                         
   5  -5   6          6.98          5.65         3.20 o                         
   6  -5   6        167.51        163.31        12.11 o                         
   7  -5   6        356.77        340.15        20.76 o                         
  -7  -4   6          5.70          7.53         9.45 o                         
  -6  -4   6          4.97         11.99         5.81 o                         
  -5  -4   6         95.31        104.80        11.08 o                         
  -4  -4   6          3.23          7.94         4.81 o                         
  -3  -4   6         91.25         92.73         6.04 o                         
  -2  -4   6         81.00         78.98         5.50 o                         
  -1  -4   6        236.16        239.58        15.39 o                         
   0  -4   6        116.58        128.47         9.33 o                         
   1  -4   6        550.89        576.34        31.53 o                         
   2  -4   6       1696.88       1842.15        65.07 o                         
   3  -4   6          8.26          8.52         2.08 o                         
   4  -4   6         79.33         88.60        10.95 o                         
   5  -4   6         31.18         42.36         5.67 o                         
   6  -4   6          4.32          1.04         3.40 o                         
   7  -4   6         15.55         15.29         5.10 o                         
  -7  -3   6          3.75         -6.73         6.73 o                         
  -6  -3   6         47.70         60.70         9.40 o                         
  -5  -3   6          0.11         -3.58         3.58 o                         
  -4  -3   6         15.96         11.07         3.72 o                         
  -3  -3   6        899.36        892.93        46.23 o                         
  -2  -3   6       1196.05       1152.29        40.91 o                         
  -1  -3   6       5315.93       5313.63       183.18 o                         
   0  -3   6         77.95        117.32        12.34 o                         
   1  -3   6       2006.35       1928.11        67.64 o                         
   2  -3   6        115.48        140.59         6.78 o                         
   3  -3   6        324.05        369.04        20.23 o                         
   4  -3   6        606.64        592.24        23.70 o                         
   5  -3   6         27.71         33.38         5.77 o                         
   6  -3   6        125.81        120.03         8.93 o                         
   7  -3   6         84.93         71.30         7.40 o                         
   8  -3   6         28.11         50.26         8.89 o                         
  -7  -2   6         10.64         30.44        10.73 o                         
  -6  -2   6         84.89         88.75        10.19 o                         
  -5  -2   6         12.01         15.94         4.87 o                         
  -4  -2   6        163.63        160.70        11.67 o                         
  -3  -2   6       1082.56       1082.24        55.51 o                         
  -2  -2   6        387.41        392.17        21.17 o                         
  -1  -2   6       1745.30       1763.23        61.70 o                         
   0  -2   6        387.21        417.64        15.99 o                         
   1  -2   6       3588.82       3698.65       147.74 o                         
   2  -2   6       1042.38       1073.98        38.90 o                         
   3  -2   6        332.65        376.27        19.28 o                         
   4  -2   6       1390.28       1435.93        52.31 o                         
   5  -2   6          1.76          4.18         2.74 o                         
   6  -2   6        342.67        343.54        15.97 o                         
   7  -2   6          0.24         -1.18         4.77 o                         
   8  -2   6          8.43         18.29        15.22 o                         
  -8  -1   6         20.31          5.93        12.34 o                         
  -7  -1   6         10.63         10.59         6.26 o                         
  -6  -1   6         12.54         19.08         6.39 o                         
  -5  -1   6         51.75         54.42         7.85 o                         
  -4  -1   6       2055.77       2020.48       101.84 o                         
  -3  -1   6         20.99         33.95         5.53 o                         
  -2  -1   6       1771.57       1682.80        83.84 o                         
  -1  -1   6        796.43        797.46        28.61 o                         
   0  -1   6        411.84        413.98        15.95 o                         
   1  -1   6        310.32        351.02        18.79 o                         
   2  -1   6       1005.57        915.47        33.81 o                         
   3  -1   6        337.19        339.94        15.64 o                         
   4  -1   6        201.13        191.44         9.68 o                         
   5  -1   6        302.16        313.25        14.38 o                         
   6  -1   6        423.91        436.47        22.25 o                         
   7  -1   6          0.02         -2.86         4.66 o                         
  -7   0   6        138.55        139.11        18.59 o                         
  -6   0   6          0.01         -1.89         4.18 o                         
  -5   0   6          0.86         -2.42         3.34 o                         
  -4   0   6        129.47        136.40        13.23 o                         
  -3   0   6          0.08          5.38         1.81 o                         
  -2   0   6         68.95         59.56         5.10 o                         
  -1   0   6       1972.31       2078.28        72.60 o                         
   0   0   6        669.43        581.23        28.19 o                         
   1   0   6       1072.09        995.85        36.26 o                         
   2   0   6         59.49         54.00         4.74 o                         
   3   0   6        115.52        125.32         8.42 o                         
   4   0   6          0.00          1.37         1.89 o                         
   5   0   6         42.47         45.55         5.67 o                         
   6   0   6          8.86         20.70         4.37 o                         
   7   0   6         26.54         19.30         7.34 o                         
  -7   1   6        898.47        899.36        71.64 o                         
  -6   1   6         73.48         96.70        11.78 o                         
  -5   1   6        410.27        443.02        26.70 o                         
  -4   1   6         15.92         15.84         3.58 o                         
  -3   1   6       1368.09       1302.37        66.53 o                         
  -2   1   6        813.99        922.31        47.57 o                         
  -1   1   6       3742.55       3273.00       113.61 o                         
   0   1   6        223.74        190.38         9.84 o                         
   1   1   6        240.03        206.17        17.17 o                         
   2   1   6        314.33        263.26        11.44 o                         
   3   1   6       1314.73       1388.19        50.44 o                         
   4   1   6         49.94         45.03         4.33 o                         
   5   1   6          0.23          2.20         2.51 o                         
   6   1   6         40.50         39.29         5.18 o                         
   7   1   6         26.45         20.99        10.25 o                         
  -8   2   6         64.06         71.15        15.54 o                         
  -7   2   6         18.47         10.41         6.57 o                         
  -6   2   6        242.41        253.56        18.70 o                         
  -5   2   6        123.51        113.87        13.46 o                         
  -4   2   6         34.74         37.52         5.51 o                         
  -3   2   6          0.68          5.13         3.52 o                         
  -2   2   6        723.46        756.76        27.68 o                         
  -1   2   6       2270.23       2077.65        84.11 o                         
   0   2   6         80.16         67.26         4.73 o                         
   1   2   6          7.77          7.89         1.97 o                         
   2   2   6        453.13        404.40        31.37 o                         
   3   2   6        619.32        671.01        26.13 o                         
   4   2   6       2164.49       2116.53        88.04 o                         
   5   2   6       1166.16       1224.72        53.40 o                         
   6   2   6         39.94         41.80         6.44 o                         
   7   2   6          0.89         -1.40         6.50 o                         
  -8   3   6          4.96         -4.81         7.37 o                         
  -7   3   6         34.65         27.40         9.13 o                         
  -6   3   6          6.74         21.24         6.01 o                         
  -5   3   6        155.50        172.09        13.79 o                         
  -4   3   6        579.43        538.40        30.65 o                         
  -3   3   6         10.99         12.01         6.49 o                         
  -2   3   6        170.25        179.05         8.23 o                         
  -1   3   6         49.67         47.34         3.68 o                         
   0   3   6          8.94          5.85         1.78 o                         
   1   3   6        700.17        801.26        35.84 o                         
   2   3   6        122.21        116.97         6.95 o                         
   3   3   6        158.72        159.74         8.55 o                         
   4   3   6         92.46         87.37         8.39 o                         
   5   3   6       1780.51       1794.28        82.73 o                         
   6   3   6         40.23         52.43         7.12 o                         
  -7   4   6         41.21         62.65        14.10 o                         
  -6   4   6          6.39          5.72         4.70 o                         
  -5   4   6        103.97        103.29        10.22 o                         
  -4   4   6         21.67         20.21         4.81 o                         
  -3   4   6        217.99        234.19        10.39 o                         
  -2   4   6        112.98        128.58         6.61 o                         
  -1   4   6         23.58         28.16         4.88 o                         
   0   4   6        467.80        496.90        22.67 o                         
   1   4   6         20.85         21.47         4.25 o                         
   2   4   6        554.43        569.41        41.17 o                         
   3   4   6          9.42          8.34         2.51 o                         
   4   4   6         12.32         11.12         3.38 o                         
   5   4   6         26.74         38.05         5.33 o                         
   6   4   6         65.67         69.38        10.83 o                         
  -7   5   6        148.13        143.59        19.55 o                         
  -6   5   6         31.57         25.81         7.35 o                         
  -5   5   6        386.51        332.72        27.91 o                         
  -4   5   6         39.43         41.21         6.91 o                         
  -3   5   6          0.57         -0.30         1.92 o                         
  -2   5   6         93.91         86.64         5.56 o                         
  -1   5   6         90.34         74.99         8.35 o                         
   0   5   6        209.92        205.33        13.77 o                         
   1   5   6          3.16          2.66         2.43 o                         
   2   5   6        153.75        139.89        19.45 o                         
   3   5   6         13.08         16.41         3.28 o                         
   4   5   6          0.06         -1.83         3.17 o                         
   5   5   6         23.29         15.97        16.10 o                         
  -6   6   6        102.65         71.32        14.10 o                         
  -5   6   6         82.70         91.26        10.66 o                         
  -4   6   6        193.22        173.14        10.82 o                         
  -3   6   6          2.69          5.99         2.51 o                         
  -2   6   6        710.69        687.27        26.72 o                         
  -1   6   6          0.08          1.35         2.31 o                         
   0   6   6        893.47       1005.17        37.78 o                         
   1   6   6         31.05         35.86         5.35 o                         
   2   6   6         60.11         51.10         6.06 o                         
   3   6   6         82.03         76.44         7.09 o                         
   4   6   6         24.45         15.67         7.42 o                         
   5   6   6          4.98         18.02        11.14 o                         
  -6   7   6          7.23          7.37         7.37 o                         
  -5   7   6         22.20         26.19         6.67 o                         
  -4   7   6        422.33        362.18        16.22 o                         
  -3   7   6         28.49         31.17         4.27 o                         
  -2   7   6        698.00        689.16        28.08 o                         
  -1   7   6          3.59         -0.87         3.44 o                         
   0   7   6         47.68         50.23         8.25 o                         
   1   7   6         22.96         28.62         4.67 o                         
   2   7   6        142.01        175.64        12.86 o                         
   3   7   6         42.75         41.60         6.60 o                         
   4   7   6         36.85         19.20         8.59 o                         
  -5   8   6          8.59          4.56         4.48 o                         
  -4   8   6        312.11        316.43        21.49 o                         
  -3   8   6          1.85          2.15         3.82 o                         
  -2   8   6         25.47         27.11         6.01 o                         
  -1   8   6          2.61         -2.35         3.69 o                         
   0   8   6          0.03          1.44         3.61 o                         
   1   8   6         11.63         14.55         4.96 o                         
   2   8   6          0.07          0.05         6.11 o                         
   3   8   6         60.63         35.28        10.42 o                         
  -4   9   6          5.74          6.82         6.59 o                         
  -3   9   6          5.58          3.95         6.04 o                         
  -2   9   6         68.32         65.89        10.75 o                         
  -1   9   6          8.62          7.07         5.45 o                         
   0   9   6          5.57         14.51         8.14 o                         
   1   9   6         13.88         10.41         8.49 o                         
   0 -11   7        154.56        126.93        19.23 o                         
   1 -11   7          3.69         12.18         9.93 o                         
   2 -11   7          0.03          4.97         9.13 o                         
   3 -11   7         40.69         22.11        17.15 o                         
  -2 -10   7          0.10          5.29         8.97 o                         
  -1 -10   7          3.45          4.01         8.97 o                         
   0 -10   7         98.01         96.62        15.55 o                         
   1 -10   7         15.31         30.60         9.29 o                         
   2 -10   7         38.82         37.98        10.26 o                         
   3 -10   7        116.86        111.53        18.11 o                         
   4 -10   7         53.00         38.46        12.18 o                         
   5 -10   7          0.16          4.21         4.29 o                         
  -4  -9   7         59.86         41.49         6.95 o                         
  -3  -9   7         38.06         34.11         7.96 o                         
  -2  -9   7          0.04          0.47         7.93 o                         
  -1  -9   7        101.01         92.51        14.58 o                         
   0  -9   7          0.00          3.73         5.04 o                         
   1  -9   7          1.21          6.08         8.57 o                         
   2  -9   7        140.33        135.46        13.90 o                         
   3  -9   7          0.02         11.02         6.43 o                         
   4  -9   7        219.75        246.83        12.12 o                         
   5  -9   7         69.67         80.13         7.68 o                         
   6  -9   7          9.00          3.30         6.36 o                         
  -5  -8   7         89.38         79.24         9.06 o                         
  -4  -8   7        150.60        164.72        10.89 o                         
  -3  -8   7        273.94        264.62        12.03 o                         
  -2  -8   7          2.45          0.56         4.72 o                         
  -1  -8   7         11.13          1.12         6.73 o                         
   0  -8   7        322.36        310.16        29.67 o                         
   1  -8   7        228.48        208.58        23.41 o                         
   2  -8   7          1.14         -1.32         3.94 o                         
   3  -8   7         95.56         84.75        10.77 o                         
   4  -8   7        378.00        385.84        16.83 o                         
   5  -8   7         10.28         15.57         4.80 o                         
   6  -8   7         69.73         64.42         8.94 o                         
  -5  -7   7         68.61         86.50         7.16 o                         
  -4  -7   7        232.47        228.82        11.17 o                         
  -3  -7   7        716.48        729.71        32.37 o                         
  -2  -7   7        239.28        223.57        15.74 o                         
  -1  -7   7        101.90        101.56        10.28 o                         
   0  -7   7        114.31        134.37        11.29 o                         
   1  -7   7        473.76        463.69        27.63 o                         
   2  -7   7         15.31         12.10         5.05 o                         
   3  -7   7          0.54          4.05         2.95 o                         
   4  -7   7        119.34        135.50         8.70 o                         
   5  -7   7         70.56         65.43         6.22 o                         
   6  -7   7         29.51         25.79         6.27 o                         
   7  -7   7         92.27        106.60         9.73 o                         
  -6  -6   7         51.80         67.31        10.02 o                         
  -5  -6   7        104.72        111.03        11.87 o                         
  -4  -6   7        105.85        116.09         8.53 o                         
  -3  -6   7        196.17        200.07        10.02 o                         
  -2  -6   7         63.39         75.03         9.37 o                         
  -1  -6   7         72.64         77.85        10.09 o                         
   0  -6   7        579.07        554.29        31.33 o                         
   1  -6   7         10.74          3.69         4.49 o                         
   2  -6   7         83.17         72.55         8.50 o                         
   3  -6   7         31.04         31.32         4.24 o                         
   4  -6   7        206.71        194.55         9.90 o                         
   5  -6   7         10.48          7.26         3.75 o                         
   6  -6   7         13.56         13.73         6.05 o                         
   7  -6   7         20.30         15.13         5.59 o                         
  -6  -5   7         50.80         72.27        13.94 o                         
  -5  -5   7          5.35          1.96         8.17 o                         
  -4  -5   7         78.40         89.54         9.01 o                         
  -3  -5   7         27.63         34.72         3.48 o                         
  -2  -5   7          1.15          2.62         1.57 o                         
  -1  -5   7        253.64        259.10        16.25 o                         
   0  -5   7        212.47        229.00        20.69 o                         
   1  -5   7         25.92         41.02         6.12 o                         
   2  -5   7        642.75        631.59        23.76 o                         
   3  -5   7         91.35         78.66         7.65 o                         
   4  -5   7         64.61         63.99         6.01 o                         
   5  -5   7         29.28         27.23         4.75 o                         
   6  -5   7        132.59        122.71         9.75 o                         
   7  -5   7         72.33         83.04         8.31 o                         
  -7  -4   7          0.61         19.71         9.45 o                         
  -6  -4   7         42.94         50.10        18.75 o                         
  -5  -4   7          5.73          6.62         4.85 o                         
  -4  -4   7         47.20         51.84         6.97 o                         
  -3  -4   7        101.08        109.18         6.97 o                         
  -2  -4   7        777.94        768.77        28.10 o                         
  -1  -4   7        619.83        535.39        29.25 o                         
   0  -4   7         44.43         45.06         7.93 o                         
   1  -4   7         26.20         18.72         4.97 o                         
   2  -4   7       2071.61       2139.81        86.87 o                         
   3  -4   7        232.46        231.89        12.43 o                         
   4  -4   7         48.08         44.52         6.57 o                         
   5  -4   7         66.96         75.57         7.40 o                         
   6  -4   7          0.17         -0.28         3.67 o                         
   7  -4   7        112.86         93.95        10.87 o                         
  -7  -3   7         36.23         26.92        10.25 o                         
  -6  -3   7        340.35        307.09        21.52 o                         
  -5  -3   7         73.07         97.89        10.93 o                         
  -4  -3   7        913.95        853.05        45.47 o                         
  -3  -3   7        607.62        670.35        48.03 o                         
  -2  -3   7       2682.13       2808.38        97.66 o                         
  -1  -3   7        975.18       1010.73        41.61 o                         
   0  -3   7        143.10        144.04         7.62 o                         
   1  -3   7        877.83        840.27        30.65 o                         
   2  -3   7       1290.72       1211.05        50.28 o                         
   3  -3   7       1763.59       1863.24        66.31 o                         
   4  -3   7        141.32        119.32         8.15 o                         
   5  -3   7          5.71          6.47         2.87 o                         
   6  -3   7         63.22         73.24         6.70 o                         
   7  -3   7          7.92         11.83         5.49 o                         
  -7  -2   7        100.13        127.55        21.15 o                         
  -6  -2   7          9.19         18.47         5.89 o                         
  -5  -2   7          1.88          5.94         3.46 o                         
  -4  -2   7         23.52         28.80         5.26 o                         
  -3  -2   7        196.81        263.79        15.98 o                         
  -2  -2   7        490.62        448.62        24.08 o                         
  -1  -2   7         53.27         58.89         5.51 o                         
   0  -2   7       2411.73       2566.19       116.15 o                         
   1  -2   7       6275.52       6405.79       254.88 o                         
   2  -2   7        252.01        241.30        15.24 o                         
   3  -2   7          0.24          0.19         1.93 o                         
   4  -2   7         46.16         56.30         5.20 o                         
   5  -2   7         19.49         23.88         5.23 o                         
   6  -2   7         84.28         83.18        12.34 o                         
   7  -2   7         15.40         12.75         5.45 o                         
  -7  -1   7         49.39         63.29        13.78 o                         
  -6  -1   7         21.79         39.30         7.47 o                         
  -5  -1   7          6.91         12.37         4.17 o                         
  -4  -1   7        160.01        174.68        12.45 o                         
  -3  -1   7          0.38         -0.45         2.24 o                         
  -2  -1   7       2474.24       2506.28       123.89 o                         
  -1  -1   7       2292.07       2135.49        85.95 o                         
   0  -1   7        224.04        158.55         9.91 o                         
   1  -1   7       1507.84       1503.23        60.96 o                         
   2  -1   7         70.21        117.29        10.42 o                         
   3  -1   7        123.89        119.85         6.92 o                         
   4  -1   7        117.98        112.78         7.32 o                         
   5  -1   7        363.57        404.51        22.04 o                         
   6  -1   7          2.72          4.15         3.52 o                         
   7  -1   7          0.13         -1.85         4.84 o                         
  -8   0   7          5.09         16.34        10.89 o                         
  -7   0   7        574.54        635.88        53.44 o                         
  -6   0   7         29.54         35.65        11.22 o                         
  -5   0   7       1054.58        990.68        53.43 o                         
  -4   0   7        120.29        112.01         9.49 o                         
  -3   0   7        452.09        488.16        27.02 o                         
  -2   0   7        681.89        695.55        36.50 o                         
  -1   0   7        121.57        141.73         6.49 o                         
   0   0   7        819.14        769.31        67.46 o                         
   1   0   7         96.04        104.97         5.50 o                         
   2   0   7          0.16          0.42         1.25 o                         
   3   0   7        650.83        655.05        36.18 o                         
   4   0   7        236.07        242.85        11.67 o                         
   5   0   7         65.74         78.22         8.69 o                         
   6   0   7         30.99         24.30         5.07 o                         
   7   0   7          0.23          5.27         5.72 o                         
  -8   1   7         38.89         51.92        14.90 o                         
  -7   1   7        729.91        739.84        60.68 o                         
  -6   1   7       1663.83       1756.50       116.89 o                         
  -5   1   7       3403.74       3341.73       167.19 o                         
  -4   1   7         30.26         42.15         6.49 o                         
  -3   1   7         32.72         25.47         4.52 o                         
  -2   1   7        659.13        714.75        35.44 o                         
  -1   1   7         98.97         98.84         5.92 o                         
   0   1   7        256.51        237.46        10.09 o                         
   1   1   7        124.14        131.84         7.78 o                         
   2   1   7          5.47          0.85         3.88 o                         
   3   1   7         98.11        108.37        10.87 o                         
   4   1   7          4.51          5.42         3.10 o                         
   5   1   7         15.81          7.61         3.08 o                         
   6   1   7         13.98         18.13         5.17 o                         
   7   1   7         44.88         42.76        11.54 o                         
  -7   2   7          3.25         -4.81         5.29 o                         
  -6   2   7         97.64        104.68        12.24 o                         
  -5   2   7         34.05         33.66         6.09 o                         
  -4   2   7        297.11        265.29        17.21 o                         
  -3   2   7        595.79        599.50        32.94 o                         
  -2   2   7        804.57        736.23        37.21 o                         
  -1   2   7         51.27         65.94         4.10 o                         
   0   2   7       3735.16       3567.66       123.79 o                         
   1   2   7        837.70        868.89        72.70 o                         
   2   2   7          0.03          0.85         1.39 o                         
   3   2   7          7.76          6.99         2.27 o                         
   4   2   7        193.84        193.50        15.27 o                         
   5   2   7        318.17        269.90        15.88 o                         
   6   2   7         93.00         81.77         9.64 o                         
   7   2   7         40.47         55.60        13.46 o                         
  -7   3   7         59.16         70.51        15.22 o                         
  -6   3   7         56.60         51.48         8.86 o                         
  -5   3   7          2.61          0.87         5.13 o                         
  -4   3   7         49.87         44.97         6.89 o                         
  -3   3   7        873.69        793.65        42.63 o                         
  -2   3   7          3.89          4.08         1.47 o                         
  -1   3   7        179.69        170.92         9.32 o                         
   0   3   7        418.35        381.89        15.78 o                         
   1   3   7        604.82        611.51        26.25 o                         
   2   3   7         13.13         13.02         2.58 o                         
   3   3   7         20.68         22.49         3.44 o                         
   4   3   7          2.21          1.72         2.97 o                         
   5   3   7         43.64         37.35         7.14 o                         
   6   3   7         20.89         14.12         5.81 o                         
  -7   4   7          0.57          8.01         7.37 o                         
  -6   4   7        115.42         95.24        11.24 o                         
  -5   4   7          8.80         -0.69         4.57 o                         
  -4   4   7        194.82        186.01        13.86 o                         
  -3   4   7         67.53         74.23         6.92 o                         
  -2   4   7          0.28          0.07         1.82 o                         
  -1   4   7        289.38        287.43        12.45 o                         
   0   4   7        133.61        140.25        12.66 o                         
   1   4   7        706.67        698.01        31.19 o                         
   2   4   7        466.01        487.25        20.07 o                         
   3   4   7         78.67         95.88        12.66 o                         
   4   4   7          5.64         -0.14         3.16 o                         
   5   4   7        310.49        301.81        18.00 o                         
   6   4   7          8.11          5.52        10.49 o                         
  -7   5   7         13.31         12.66         8.81 o                         
  -6   5   7         96.24         95.98        15.06 o                         
  -5   5   7         14.43         13.30         4.99 o                         
  -4   5   7         83.25         81.69         9.83 o                         
  -3   5   7          3.44          0.59         2.13 o                         
  -2   5   7          8.34          8.01         3.26 o                         
  -1   5   7        205.92        244.68        11.27 o                         
   0   5   7         19.90         22.39         3.84 o                         
   1   5   7        281.77        268.56        13.07 o                         
   2   5   7         26.02         42.75         8.60 o                         
   3   5   7         10.29          9.44         4.31 o                         
   4   5   7          1.05         -2.97         3.54 o                         
   5   5   7         11.64          1.16         6.51 o                         
  -6   6   7          0.45          3.20         5.61 o                         
  -5   6   7         88.86         63.63         9.50 o                         
  -4   6   7        123.28        111.02         7.45 o                         
  -3   6   7          7.06          8.52         3.77 o                         
  -2   6   7         22.46         15.50         3.89 o                         
  -1   6   7       1895.28       1954.05        81.24 o                         
   0   6   7          7.86          6.56         3.11 o                         
   1   6   7          1.66          1.49         3.48 o                         
   2   6   7         58.43         49.41         6.54 o                         
   3   6   7          6.31         10.66         4.63 o                         
   4   6   7          1.80         -1.77         6.41 o                         
  -6   7   7          8.80          4.65         9.13 o                         
  -5   7   7         58.27         61.05        12.98 o                         
  -4   7   7          2.78          2.33         3.27 o                         
  -3   7   7         65.31         63.66         6.26 o                         
  -2   7   7         12.15         13.55         3.74 o                         
  -1   7   7        774.12        748.64        44.60 o                         
   0   7   7          0.14         -2.27         3.54 o                         
   1   7   7          2.39          3.14         3.27 o                         
   2   7   7         98.30         85.01         8.98 o                         
   3   7   7         13.45         18.65         7.35 o                         
  -5   8   7          2.36          4.57         4.94 o                         
  -4   8   7         40.38         44.90         7.02 o                         
  -3   8   7        138.22        142.25        10.05 o                         
  -2   8   7          5.95         14.93         4.65 o                         
  -1   8   7          2.12          4.62         3.85 o                         
   0   8   7         27.27         28.84         6.23 o                         
   1   8   7          0.78          8.83         5.09 o                         
   2   8   7         23.54         24.93         8.41 o                         
  -3   9   7         37.62         61.37        14.74 o                         
  -2   9   7          6.11         11.94         6.80 o                         
  -1   9   7          0.06         -0.76         6.31 o                         
   0   9   7          0.09         -3.91         7.17 o                         
   0 -11   8         66.53         67.62        19.55 o                         
   1 -11   8         78.09         76.76        16.51 o                         
   2 -11   8         28.86         14.42        15.70 o                         
   3 -11   8         38.26         48.71        14.90 o                         
  -2 -10   8          0.91          8.33         9.93 o                         
  -1 -10   8          5.69          0.16         8.17 o                         
   0 -10   8        112.71        116.98        18.43 o                         
   1 -10   8         59.74         31.57        10.74 o                         
   2 -10   8         13.33          3.69         7.69 o                         
   3 -10   8        216.93        233.56        26.77 o                         
   4 -10   8         23.97         23.55        10.90 o                         
  -3  -9   8          3.91         -6.16         9.37 o                         
  -2  -9   8         47.30         60.01        10.50 o                         
  -1  -9   8          9.83         -2.36         5.42 o                         
   0  -9   8         28.02         26.64        10.25 o                         
   1  -9   8        274.79        287.24        20.64 o                         
   2  -9   8          7.81          6.65         5.75 o                         
   3  -9   8         71.69         59.50         9.70 o                         
   4  -9   8        157.60        165.04         9.93 o                         
   5  -9   8         60.41         52.52         7.32 o                         
  -4  -8   8         42.00         30.16         5.69 o                         
  -3  -8   8          2.68          0.24        10.25 o                         
  -2  -8   8        414.43        369.48        49.48 o                         
  -1  -8   8          0.18          2.68         4.50 o                         
   0  -8   8          8.21         11.84         4.95 o                         
   1  -8   8          0.77         -0.69         4.26 o                         
   2  -8   8          0.03         -1.24         4.58 o                         
   3  -8   8         53.81         31.33         8.29 o                         
   4  -8   8        623.55        637.09        25.46 o                         
   5  -8   8         29.33         22.07         4.89 o                         
   6  -8   8          0.07         -0.74         5.35 o                         
  -5  -7   8         10.72         11.56         7.13 o                         
  -4  -7   8        128.79        144.14         8.49 o                         
  -3  -7   8        298.59        328.58        15.96 o                         
  -2  -7   8         84.51        100.85        14.18 o                         
  -1  -7   8         14.74         12.80         4.58 o                         
   0  -7   8        624.07        573.89        39.01 o                         
   1  -7   8        591.58        615.94        35.35 o                         
   2  -7   8         16.39         27.90        10.17 o                         
   3  -7   8         23.09         22.97         2.90 o                         
   4  -7   8         74.49         70.82         8.76 o                         
   5  -7   8        104.67         88.40         7.63 o                         
   6  -7   8        129.35        149.17        14.65 o                         
  -6  -6   8          4.17         -6.82         6.82 o                         
  -5  -6   8          7.70          2.08         5.27 o                         
  -4  -6   8         21.39         24.59         3.83 o                         
  -3  -6   8        561.77        574.62        26.82 o                         
  -2  -6   8        165.58        157.41        11.96 o                         
  -1  -6   8         23.01         25.68         5.77 o                         
   0  -6   8         99.72        122.20        11.30 o                         
   1  -6   8        365.75        357.84        26.95 o                         
   2  -6   8        277.97        264.34        18.31 o                         
   3  -6   8         59.23         70.09         6.41 o                         
   4  -6   8        120.00        122.60         7.75 o                         
   5  -6   8         13.92         20.38         4.80 o                         
   6  -6   8         18.54         23.58         4.88 o                         
   7  -6   8        686.74        728.94        38.76 o                         
  -6  -5   8          1.31          0.48         8.01 o                         
  -5  -5   8          9.37         13.25         6.25 o                         
  -4  -5   8         63.53         63.63         7.73 o                         
  -3  -5   8         59.04         75.05         6.52 o                         
  -2  -5   8        214.85        225.35         9.92 o                         
  -1  -5   8       1036.47       1119.07        85.11 o                         
   0  -5   8         67.84         72.57        16.26 o                         
   1  -5   8        758.83        793.26        43.24 o                         
   2  -5   8          9.65         11.26         1.95 o                         
   3  -5   8        456.04        439.73        20.69 o                         
   4  -5   8        318.09        318.36        14.59 o                         
   5  -5   8         43.29         32.20         4.55 o                         
   6  -5   8        159.19        158.91        10.68 o                         
   7  -5   8         31.72         36.55         7.44 o                         
  -7  -4   8         11.76         12.82         9.13 o                         
  -6  -4   8          0.28          2.71        16.66 o                         
  -5  -4   8        218.84        236.99        16.99 o                         
  -4  -4   8        306.01        298.92        18.65 o                         
  -3  -4   8        313.81        354.73        24.14 o                         
  -2  -4   8        966.45        932.79        33.81 o                         
  -1  -4   8        502.64        492.89        18.55 o                         
   0  -4   8        134.31        111.28         9.06 o                         
   1  -4   8        217.66        228.59        10.71 o                         
   2  -4   8        613.18        637.73        24.32 o                         
   3  -4   8         20.55         31.19         3.94 o                         
   4  -4   8        316.78        321.66        14.33 o                         
   5  -4   8         63.59         77.09         6.77 o                         
   6  -4   8         56.36         65.52         7.49 o                         
   7  -4   8          1.95          5.23         7.65 o                         
  -7  -3   8         28.12         29.48         9.45 o                         
  -6  -3   8         31.73         48.07        16.18 o                         
  -5  -3   8          0.02          3.86         3.81 o                         
  -4  -3   8        139.46        145.38        11.03 o                         
  -3  -3   8         33.84         29.79         4.63 o                         
  -2  -3   8        963.59        977.83        40.84 o                         
  -1  -3   8          9.12         14.41         2.66 o                         
   0  -3   8        365.01        361.88        14.17 o                         
   1  -3   8        332.78        316.98        12.86 o                         
   2  -3   8          8.49          4.21         1.67 o                         
   3  -3   8       1539.30       1664.06        60.02 o                         
   4  -3   8         13.45          8.38         2.91 o                         
   5  -3   8          0.74          0.74         2.84 o                         
   6  -3   8         81.49         72.18        10.42 o                         
   7  -3   8          2.27          2.69         5.36 o                         
  -7  -2   8         41.42         49.03        11.54 o                         
  -6  -2   8         94.94        101.13        13.46 o                         
  -5  -2   8         26.70         33.73         6.12 o                         
  -4  -2   8         46.82         49.29         6.84 o                         
  -3  -2   8        260.56        274.15        16.61 o                         
  -2  -2   8        678.94        699.86        41.73 o                         
  -1  -2   8        951.95       1003.10        41.92 o                         
   0  -2   8        213.68        233.38        14.24 o                         
   1  -2   8        741.40        719.63        26.68 o                         
   2  -2   8        674.37        676.06        25.97 o                         
   3  -2   8         50.40         49.75         4.64 o                         
   4  -2   8        156.80        172.73        13.24 o                         
   5  -2   8        142.90        137.15        10.10 o                         
   6  -2   8        137.88        140.83        11.51 o                         
   7  -2   8         14.46         24.88         6.32 o                         
  -7  -1   8        712.18        702.86        58.43 o                         
  -6  -1   8         43.27         40.43        14.50 o                         
  -5  -1   8          5.10          3.19         3.83 o                         
  -4  -1   8         17.96         15.44         4.23 o                         
  -3  -1   8        211.13        201.77        13.09 o                         
  -2  -1   8       1153.63       1121.84        57.12 o                         
  -1  -1   8        533.00        607.24        30.02 o                         
   0  -1   8        535.79        558.37        60.81 o                         
   1  -1   8        400.14        483.82        24.40 o                         
   2  -1   8         88.35         62.87         5.39 o                         
   3  -1   8          5.11          9.41         2.23 o                         
   4  -1   8         18.48         21.67         3.65 o                         
   5  -1   8         37.17         39.30         7.49 o                         
   6  -1   8          0.09          2.30         3.58 o                         
   7  -1   8         22.19         17.05         6.32 o                         
  -7   0   8         64.12         58.01        12.82 o                         
  -6   0   8         70.06         87.63        11.09 o                         
  -5   0   8        107.98        110.41        18.27 o                         
  -4   0   8        393.85        405.75        24.16 o                         
  -3   0   8        346.25        374.36        21.66 o                         
  -2   0   8        817.70        847.67        44.07 o                         
  -1   0   8        311.04        283.61        13.59 o                         
   0   0   8       2851.70       2920.42       110.14 o                         
   1   0   8        562.54        553.69        21.32 o                         
   2   0   8          0.71          3.36         3.26 o                         
   3   0   8         29.78         21.08         5.99 o                         
   4   0   8        397.33        410.21        22.87 o                         
   5   0   8         46.94         61.91         9.16 o                         
   6   0   8          5.15          1.39         4.04 o                         
   7   0   8         13.59         13.94         6.32 o                         
  -7   1   8         33.07         25.16         8.97 o                         
  -6   1   8         35.89         28.93         6.67 o                         
  -5   1   8         54.99         46.86         9.78 o                         
  -4   1   8        896.67        930.56        49.60 o                         
  -3   1   8        888.60        971.83        51.06 o                         
  -2   1   8        256.31        250.80        16.16 o                         
  -1   1   8         16.09         13.54         1.88 o                         
   0   1   8       1541.43       1618.53        82.30 o                         
   1   1   8        397.23        512.47        40.94 o                         
   2   1   8        138.27        153.01         8.01 o                         
   3   1   8        310.88        335.38        14.91 o                         
   4   1   8        391.14        381.32        19.96 o                         
   5   1   8        127.81        139.84        15.08 o                         
   6   1   8         25.90         19.65         8.81 o                         
   7   1   8         31.72         29.16        12.82 o                         
  -7   2   8          7.74          6.89         6.57 o                         
  -6   2   8        555.90        561.53        34.14 o                         
  -5   2   8       1881.47       1779.78        92.02 o                         
  -4   2   8        181.79        171.07        12.77 o                         
  -3   2   8         27.19         25.48         4.49 o                         
  -2   2   8        108.59         98.64         5.44 o                         
  -1   2   8         23.34         22.49         3.01 o                         
   0   2   8         98.60         92.92        10.39 o                         
   1   2   8         52.13         55.41        15.46 o                         
   2   2   8        458.18        428.72        23.26 o                         
   3   2   8          9.93         11.40         2.69 o                         
   4   2   8        130.68        117.64        10.81 o                         
   5   2   8         68.40         50.04         6.05 o                         
   6   2   8         18.82          6.93         5.67 o                         
  -7   3   8          3.13          4.97         8.33 o                         
  -6   3   8         83.51         85.65        26.75 o                         
  -5   3   8        391.24        406.42        37.29 o                         
  -4   3   8        442.62        432.17        25.96 o                         
  -3   3   8        165.00        151.25        11.31 o                         
  -2   3   8         37.64         42.11         4.50 o                         
  -1   3   8         46.36         37.53         5.77 o                         
   0   3   8        363.46        356.86        14.90 o                         
   1   3   8        953.04        933.43        54.25 o                         
   2   3   8         45.97         42.97         4.19 o                         
   3   3   8         79.12         71.65         6.29 o                         
   4   3   8          6.39          9.94         3.46 o                         
   5   3   8         55.70         54.46         7.83 o                         
   6   3   8         93.73         63.66        14.34 o                         
  -7   4   8          9.37          8.49         7.37 o                         
  -6   4   8         19.36         16.18         7.85 o                         
  -5   4   8          0.81          7.40         5.07 o                         
  -4   4   8          6.19          6.09         5.21 o                         
  -3   4   8        674.09        650.06        25.07 o                         
  -2   4   8        416.19        449.92        18.24 o                         
  -1   4   8         76.55         69.07         6.13 o                         
   0   4   8         52.43         55.52         5.95 o                         
   1   4   8         36.68         38.73         5.94 o                         
   2   4   8        112.90         80.07        12.09 o                         
   3   4   8          1.51          0.54         2.57 o                         
   4   4   8         14.08         14.23         4.01 o                         
   5   4   8         21.61         22.95        12.02 o                         
  -6   5   8        118.39         76.45        12.82 o                         
  -5   5   8        365.70        305.11        25.90 o                         
  -4   5   8        171.73        157.28        14.39 o                         
  -3   5   8          0.22         -1.58         2.67 o                         
  -2   5   8         57.99         68.50         9.84 o                         
  -1   5   8         68.36         54.27        14.10 o                         
   0   5   8         34.77         33.88         3.82 o                         
   1   5   8         34.09         28.95         4.59 o                         
   2   5   8        150.62        136.82         8.77 o                         
   3   5   8        236.94        249.72        13.06 o                         
   4   5   8         58.10         52.66        10.82 o                         
   5   5   8          3.47          1.12         7.85 o                         
  -6   6   8         68.63         62.66        13.46 o                         
  -5   6   8         25.79         39.26        10.74 o                         
  -4   6   8        168.17        156.15         9.18 o                         
  -3   6   8         17.39         19.09         3.80 o                         
  -2   6   8         75.82         80.12         6.76 o                         
  -1   6   8         85.79         76.34        12.89 o                         
   0   6   8        103.48        102.22        10.61 o                         
   1   6   8         35.46         34.24         7.77 o                         
   2   6   8        162.66        153.06         9.61 o                         
   3   6   8        150.40        141.94        14.91 o                         
   4   6   8         13.78         -3.74         9.05 o                         
  -5   7   8         19.88          6.57         8.17 o                         
  -4   7   8        144.21        135.94        13.26 o                         
  -3   7   8          0.00         -3.33         3.33 o                         
  -2   7   8         74.99         77.67         8.01 o                         
  -1   7   8          0.01          3.52         3.40 o                         
   0   7   8         59.37         69.49         8.37 o                         
   1   7   8          0.04         -3.48         4.41 o                         
   2   7   8         85.19         86.22        11.71 o                         
   3   7   8          0.18          5.14         7.54 o                         
  -4   8   8        121.53         91.79         9.50 o                         
  -3   8   8          3.18          0.61         5.90 o                         
  -2   8   8        304.77        316.78        26.18 o                         
  -1   8   8          0.51         -3.83         5.69 o                         
   0   8   8          5.12          5.54         8.09 o                         
   1   8   8          7.53          4.86         5.97 o                         
   2   8   8          1.86         -5.37         8.57 o                         
  -2   9   8          0.81         -1.08         6.84 o                         
  -1   9   8          4.67         16.73         7.30 o                         
   2 -11   9         29.52         29.16        11.70 o                         
  -2 -10   9          5.57          5.29        10.09 o                         
  -1 -10   9          1.51         12.66         8.65 o                         
   0 -10   9        176.38        167.17        21.32 o                         
   1 -10   9         18.92         25.00        10.41 o                         
   2 -10   9         37.10         17.31         9.77 o                         
   3 -10   9        242.70        199.26        24.21 o                         
   4 -10   9          4.42         -0.64         9.93 o                         
  -3  -9   9         25.89         24.10         8.08 o                         
  -2  -9   9         44.75         63.51        10.58 o                         
  -1  -9   9          0.01          6.24         5.75 o                         
   0  -9   9        160.37        160.41        17.15 o                         
   1  -9   9         93.35         72.42        10.29 o                         
   2  -9   9         15.38         14.61         9.13 o                         
   3  -9   9          0.09         -2.08         6.89 o                         
   4  -9   9        233.44        196.92        20.20 o                         
   5  -9   9          6.52         11.82         4.75 o                         
  -4  -8   9         16.15         15.34         4.76 o                         
  -3  -8   9        181.57        181.38        32.78 o                         
  -2  -8   9        117.17        124.55        21.80 o                         
  -1  -8   9          1.09          4.99         5.11 o                         
   0  -8   9          3.35          0.83         4.62 o                         
   1  -8   9         79.81         86.97        10.81 o                         
   2  -8   9        142.97        110.90        16.99 o                         
   3  -8   9         57.32         61.98        10.08 o                         
   4  -8   9        103.40         93.56         6.85 o                         
   5  -8   9          3.55          6.49         6.36 o                         
   6  -8   9          8.44          9.49         6.84 o                         
  -5  -7   9          7.37         10.79         5.91 o                         
  -4  -7   9        249.58        255.16        15.45 o                         
  -3  -7   9        426.22        418.25        20.02 o                         
  -2  -7   9        196.77        203.56        15.45 o                         
  -1  -7   9         50.21         45.51         7.11 o                         
   0  -7   9         54.36         60.06         8.50 o                         
   1  -7   9         13.49          8.18         6.25 o                         
   2  -7   9         43.91         47.45         8.12 o                         
   3  -7   9         39.17         35.82         4.69 o                         
   4  -7   9         40.07         32.02         6.89 o                         
   5  -7   9         69.41         68.51         6.66 o                         
   6  -7   9          9.70          1.80         5.22 o                         
  -6  -6   9          2.17         -6.31         6.31 o                         
  -5  -6   9        155.29        159.07        13.92 o                         
  -4  -6   9         39.92         41.81         5.07 o                         
  -3  -6   9        140.39        126.07         7.14 o                         
  -2  -6   9         14.05         16.64         4.95 o                         
  -1  -6   9        163.19        157.94        12.49 o                         
   0  -6   9        259.15        261.00        17.61 o                         
   1  -6   9         63.53         78.91        10.09 o                         
   2  -6   9        123.42        125.65        12.24 o                         
   3  -6   9        352.83        340.47        17.29 o                         
   4  -6   9        120.95        133.32         8.31 o                         
   5  -6   9         41.39         43.87         5.83 o                         
   6  -6   9         67.32         79.87         7.78 o                         
   7  -6   9        242.15        246.63        18.50 o                         
  -6  -5   9         53.72         41.03         9.10 o                         
  -5  -5   9          1.70          2.69         4.80 o                         
  -4  -5   9          1.74          0.89         3.85 o                         
  -3  -5   9         14.31         11.59         3.01 o                         
  -2  -5   9        840.18        852.47        31.22 o                         
  -1  -5   9       2028.07       1976.88       100.13 o                         
   0  -5   9          1.26          5.39         3.25 o                         
   1  -5   9        308.49        341.83        21.55 o                         
   2  -5   9          1.38         -0.72         1.53 o                         
   3  -5   9        137.19        150.63         8.19 o                         
   4  -5   9         57.49         63.01         7.45 o                         
   5  -5   9          9.51         13.26         4.12 o                         
   6  -5   9         13.56          6.67         4.35 o                         
   7  -5   9         73.32         79.11        16.08 o                         
  -6  -4   9        116.14        111.52        27.41 o                         
  -5  -4   9          4.60          5.40         4.66 o                         
  -4  -4   9         22.56         24.63         4.97 o                         
  -3  -4   9         45.32         47.44         4.94 o                         
  -2  -4   9       1329.00       1336.60        47.73 o                         
  -1  -4   9        298.00        343.06        16.03 o                         
   0  -4   9         56.17         54.02         3.68 o                         
   1  -4   9          1.40         -0.45         1.74 o                         
   2  -4   9         56.99         57.60         4.77 o                         
   3  -4   9         25.10         34.13         5.40 o                         
   4  -4   9        744.96        766.98        29.97 o                         
   5  -4   9         16.87         15.35         3.99 o                         
   6  -4   9        289.80        287.53        21.07 o                         
   7  -4   9         61.83         66.85         9.91 o                         
  -7  -3   9         79.62         68.75        13.14 o                         
  -6  -3   9        102.03         79.68        14.66 o                         
  -5  -3   9          0.46          4.48         3.88 o                         
  -4  -3   9        608.92        626.66        34.56 o                         
  -3  -3   9         18.66         36.05         6.09 o                         
  -2  -3   9        374.81        380.02        15.05 o                         
  -1  -3   9         20.46         26.96         3.67 o                         
   0  -3   9        172.27        173.36         7.84 o                         
   1  -3   9         17.60         21.25         2.80 o                         
   2  -3   9        580.23        601.23        23.22 o                         
   3  -3   9         68.25         96.82         6.22 o                         
   4  -3   9          3.90          9.43         2.84 o                         
   5  -3   9         21.67         28.92         4.55 o                         
   6  -3   9         55.26         75.15        10.23 o                         
   7  -3   9          0.00          1.71         5.99 o                         
  -7  -2   9        175.14        228.72        25.65 o                         
  -6  -2   9        144.66        156.54        23.56 o                         
  -5  -2   9         78.16         94.97        10.98 o                         
  -4  -2   9          0.54          4.63         3.23 o                         
  -3  -2   9        178.90        173.78        11.75 o                         
  -2  -2   9        303.12        340.84        15.78 o                         
  -1  -2   9        254.17        265.85        15.67 o                         
   0  -2   9         17.62         22.36         3.68 o                         
   1  -2   9       1427.97       1361.99        69.42 o                         
   2  -2   9        146.66        158.64        11.50 o                         
   3  -2   9         69.72         70.70         5.72 o                         
   4  -2   9        186.73        191.84        12.40 o                         
   5  -2   9         32.69         33.01        10.54 o                         
   6  -2   9          9.83         11.35         4.73 o                         
   7  -2   9          9.53         15.54         6.56 o                         
  -7  -1   9        218.36        251.65        26.93 o                         
  -6  -1   9        141.66        173.82        15.48 o                         
  -5  -1   9         23.83         35.57         6.74 o                         
  -4  -1   9        142.89        140.92        21.00 o                         
  -3  -1   9         33.62         31.93        10.58 o                         
  -2  -1   9        233.84        209.86        10.68 o                         
  -1  -1   9          1.83          1.52         1.57 o                         
   0  -1   9          9.61          8.69         2.11 o                         
   1  -1   9        643.59        691.99        30.08 o                         
   2  -1   9          9.69         18.61         3.79 o                         
   3  -1   9          0.09          1.13         1.88 o                         
   4  -1   9          2.72          2.66         2.43 o                         
   5  -1   9         16.19         12.20         5.97 o                         
   6  -1   9          1.06          0.06         3.94 o                         
   7  -1   9         12.20         13.38         6.60 o                         
  -7   0   9        106.70         91.33        16.19 o                         
  -6   0   9         95.66         93.05        20.91 o                         
  -5   0   9         66.02         80.80        19.14 o                         
  -4   0   9         77.77         87.05         9.85 o                         
  -3   0   9        392.97        414.92        23.93 o                         
  -2   0   9        198.05        236.20        15.86 o                         
  -1   0   9        237.66        213.34        13.32 o                         
   0   0   9       1523.35       1841.44        75.70 o                         
   1   0   9        869.36        863.45        40.70 o                         
   2   0   9         39.20         30.56         3.54 o                         
   3   0   9         64.37         80.82         7.84 o                         
   4   0   9        688.32        755.39        35.55 o                         
   5   0   9         88.33         55.91        12.98 o                         
   6   0   9          0.02         -2.99         5.20 o                         
   7   0   9         25.28         23.96         8.77 o                         
  -7   1   9          3.72          1.60         5.61 o                         
  -6   1   9        274.86        271.05        23.73 o                         
  -5   1   9        195.19        175.22        14.08 o                         
  -4   1   9         32.53         39.14         5.65 o                         
  -3   1   9        792.89        837.21        44.72 o                         
  -2   1   9        609.79        575.81        25.44 o                         
  -1   1   9         84.70         90.91         7.15 o                         
   0   1   9         30.73         31.69         3.40 o                         
   1   1   9         70.09         82.68         6.75 o                         
   2   1   9       1032.08       1088.98        40.43 o                         
   3   1   9         78.74         64.97         8.28 o                         
   4   1   9        353.09        308.06        15.53 o                         
   5   1   9          1.46         -0.40         3.35 o                         
   6   1   9         58.74         44.53         8.78 o                         
  -7   2   9          0.46         -4.65         6.89 o                         
  -6   2   9        219.28        246.67        18.77 o                         
  -5   2   9         83.06        105.02        12.67 o                         
  -4   2   9          2.59          2.43         2.90 o                         
  -3   2   9        866.17        795.63        43.02 o                         
  -2   2   9         54.43         46.55         5.68 o                         
  -1   2   9          1.08          5.39         1.81 o                         
   0   2   9          1.19          0.42         1.32 o                         
   1   2   9          5.34          5.13         1.77 o                         
   2   2   9          1.75          1.85         2.21 o                         
   3   2   9         80.62         94.09         7.54 o                         
   4   2   9        284.01        287.36        22.04 o                         
   5   2   9        332.11        361.84        18.84 o                         
   6   2   9         81.75         85.97        12.34 o                         
  -7   3   9         90.00        113.60        19.87 o                         
  -6   3   9         56.96         50.96        10.42 o                         
  -5   3   9         29.16         24.72         6.00 o                         
  -4   3   9        182.96        176.41        14.05 o                         
  -3   3   9         39.70         25.57         4.81 o                         
  -2   3   9          3.22          4.46         2.25 o                         
  -1   3   9         12.44         15.20         2.89 o                         
   0   3   9         14.78         14.12         2.78 o                         
   1   3   9        130.09        142.39         7.86 o                         
   2   3   9          4.12          3.43         2.34 o                         
   3   3   9         26.49         38.55         4.48 o                         
   4   3   9          9.18          8.12         3.44 o                         
   5   3   9          0.19          0.07         6.09 o                         
   6   3   9          0.00         -5.42         6.85 o                         
  -7   4   9         86.59         83.96        16.51 o                         
  -6   4   9         17.92          8.49         6.09 o                         
  -5   4   9          0.21          1.80         3.45 o                         
  -4   4   9        191.42        203.10        20.84 o                         
  -3   4   9          0.22          0.94         3.92 o                         
  -2   4   9       1407.70       1416.34        51.50 o                         
  -1   4   9       1504.71       1557.35        56.44 o                         
   0   4   9          0.21          1.26         2.02 o                         
   1   4   9          4.51          4.78         3.32 o                         
   2   4   9         70.89         50.90         7.81 o                         
   3   4   9         28.32         27.73         6.94 o                         
   4   4   9         11.06         13.84         6.64 o                         
   5   4   9          1.71         -4.28         6.77 o                         
  -6   5   9          0.48          0.80         4.97 o                         
  -5   5   9         28.38         27.56         8.33 o                         
  -4   5   9          3.52         12.30         6.25 o                         
  -3   5   9         58.26         63.77         7.21 o                         
  -2   5   9        548.47        568.78        22.90 o                         
  -1   5   9       1537.59       1562.95        65.96 o                         
   0   5   9        510.09        557.37        26.16 o                         
   1   5   9          0.48          3.66         3.35 o                         
   2   5   9         82.93         77.30         7.99 o                         
   3   5   9         33.27         29.02         8.38 o                         
   4   5   9          7.92          6.41        12.66 o                         
  -6   6   9         81.57         85.88        16.03 o                         
  -5   6   9          3.24         -2.56         5.45 o                         
  -4   6   9         19.08         22.26         4.61 o                         
  -3   6   9          0.12         -2.61         3.05 o                         
  -2   6   9          2.03          0.86         2.85 o                         
  -1   6   9        209.44        214.86        11.15 o                         
   0   6   9         10.58          0.14         3.24 o                         
   1   6   9         29.12         37.50         4.83 o                         
   2   6   9        125.81        104.81        14.42 o                         
   3   6   9          0.77          1.90         5.92 o                         
  -5   7   9          9.89         -5.77         6.73 o                         
  -4   7   9        107.53         95.90        16.26 o                         
  -3   7   9         74.92         72.85         9.57 o                         
  -2   7   9          2.64          7.17         3.96 o                         
  -1   7   9          0.17          0.37         3.57 o                         
   0   7   9         21.43         30.38         6.17 o                         
   1   7   9          0.23          8.03         7.13 o                         
   2   7   9          0.06          1.10         6.51 o                         
  -3   8   9          5.04          1.60         6.27 o                         
  -2   8   9          0.57          5.46         5.54 o                         
  -1   8   9         31.05         40.06        13.46 o                         
   0   8   9          0.94          2.79        15.22 o                         
   1   8   9         21.59          8.57         7.20 o                         
   1 -11  10         40.80         28.52        13.14 o                         
   2 -11  10          3.37          2.56        10.25 o                         
  -2 -10  10          0.00         -3.04         9.77 o                         
  -1 -10  10          5.37         15.54         9.93 o                         
   0 -10  10         30.68         31.89        10.58 o                         
   1 -10  10         87.26         69.23        13.46 o                         
   2 -10  10          0.99          4.17         8.81 o                         
   3 -10  10         18.79          7.05         9.45 o                         
   4 -10  10        237.64        234.20        29.66 o                         
  -3  -9  10        118.23        127.10        14.89 o                         
  -2  -9  10         15.03         13.02         7.41 o                         
  -1  -9  10          0.39         -7.61         7.61 o                         
   0  -9  10          9.76          9.72         6.80 o                         
   1  -9  10         94.60         79.29        11.09 o                         
   2  -9  10         93.64         88.77        16.03 o                         
   3  -9  10        219.28        238.69        26.45 o                         
   4  -9  10         18.48         33.65        12.18 o                         
   5  -9  10          1.12         -0.59         4.83 o                         
  -4  -8  10         20.94         20.51         4.21 o                         
  -3  -8  10        266.53        279.35        20.39 o                         
  -2  -8  10         43.11         29.96        11.54 o                         
  -1  -8  10         47.52         42.87        10.34 o                         
   0  -8  10          4.71         13.67         5.75 o                         
   1  -8  10        180.92        198.99        34.23 o                         
   2  -8  10         18.02         15.33         6.43 o                         
   3  -8  10         44.89         38.47         8.30 o                         
   4  -8  10        119.34         99.69         7.35 o                         
   5  -8  10          6.97          3.82         6.94 o                         
   6  -8  10          6.25         -1.69         7.36 o                         
  -5  -7  10          0.00          0.02         5.80 o                         
  -4  -7  10          3.97          2.26         3.84 o                         
  -3  -7  10        817.37        799.37        44.02 o                         
  -2  -7  10         18.47         23.48         6.30 o                         
  -1  -7  10          4.01          5.22         4.88 o                         
   0  -7  10        132.30        127.46        11.86 o                         
   1  -7  10         50.58         64.19         9.88 o                         
   2  -7  10        153.17        150.16        13.92 o                         
   3  -7  10          3.85         -0.50         3.60 o                         
   4  -7  10        132.02        121.72         8.23 o                         
   5  -7  10        183.32        175.62        11.66 o                         
   6  -7  10          0.01         -0.16         5.35 o                         
  -5  -6  10         83.83         86.99        10.46 o                         
  -4  -6  10         53.62         48.70         5.79 o                         
  -3  -6  10        101.45        107.51         6.54 o                         
  -2  -6  10       1310.07       1242.46        65.11 o                         
  -1  -6  10        566.79        566.25        32.62 o                         
   0  -6  10         62.87         62.38         8.51 o                         
   1  -6  10          0.01          0.70         3.73 o                         
   2  -6  10        175.14        147.11        13.16 o                         
   3  -6  10          5.42          4.93         3.69 o                         
   4  -6  10          0.40          0.79         3.76 o                         
   5  -6  10         82.53         72.35         6.71 o                         
   6  -6  10         53.53         46.91         6.29 o                         
  -6  -5  10          0.80          2.49         5.97 o                         
  -5  -5  10        136.80        140.00        12.64 o                         
  -4  -5  10         45.54         49.06         6.89 o                         
  -3  -5  10         12.03          6.16         2.78 o                         
  -2  -5  10          6.92          7.64         2.18 o                         
  -1  -5  10        720.28        718.00        39.51 o                         
   0  -5  10          5.34          5.18         3.54 o                         
   1  -5  10        746.69        815.51        44.99 o                         
   2  -5  10        156.18        175.72         8.62 o                         
   3  -5  10          0.01          2.86         2.28 o                         
   4  -5  10         12.86         24.17         3.93 o                         
   5  -5  10          0.18          3.06         3.82 o                         
   6  -5  10         66.58         55.17         8.11 o                         
   7  -5  10         53.62         30.24         9.35 o                         
  -6  -4  10          5.98          1.06        11.30 o                         
  -5  -4  10          9.36         20.49         6.28 o                         
  -4  -4  10         16.88         27.61         5.62 o                         
  -3  -4  10          9.40          4.02         3.04 o                         
  -2  -4  10          6.05          4.33         2.76 o                         
  -1  -4  10        517.37        555.09        24.06 o                         
   0  -4  10        293.33        268.42        18.05 o                         
   1  -4  10        132.56        127.89         8.12 o                         
   2  -4  10        139.92        117.13        14.59 o                         
   3  -4  10        283.09        305.11        13.70 o                         
   4  -4  10         16.23         22.99         3.98 o                         
   5  -4  10         77.20         82.60         7.41 o                         
   6  -4  10          0.06          5.44         4.38 o                         
   7  -4  10          0.93          3.05         8.03 o                         
  -7  -3  10          0.94         -0.80         8.33 o                         
  -6  -3  10        131.63        132.19        29.09 o                         
  -5  -3  10         28.82         23.59         5.65 o                         
  -4  -3  10         17.86         14.62         4.37 o                         
  -3  -3  10         44.74         58.73         6.85 o                         
  -2  -3  10         26.12         28.33         3.11 o                         
  -1  -3  10         80.02         74.90         5.88 o                         
   0  -3  10          9.18         13.21         2.26 o                         
   1  -3  10       1477.73       1393.66        58.13 o                         
   2  -3  10        911.39        920.31        34.56 o                         
   3  -3  10         69.41         65.03         5.73 o                         
   4  -3  10          9.93          9.75         3.08 o                         
   5  -3  10        155.60        165.21        10.88 o                         
   6  -3  10         11.05         13.48         4.80 o                         
   7  -3  10         22.36         33.00        17.22 o                         
  -7  -2  10        507.79        538.49        47.16 o                         
  -6  -2  10         31.41         44.76        13.22 o                         
  -5  -2  10         14.53         29.00         9.77 o                         
  -4  -2  10        146.18        135.72        15.79 o                         
  -3  -2  10        261.64        285.21        31.43 o                         
  -2  -2  10          0.26          1.19         1.49 o                         
  -1  -2  10          2.77          4.77         1.63 o                         
   0  -2  10         52.09         53.02         6.08 o                         
   1  -2  10        111.47        157.49         8.86 o                         
   2  -2  10        440.66        464.27        18.89 o                         
   3  -2  10         62.59         64.45         7.06 o                         
   4  -2  10        197.88        200.36        10.93 o                         
   5  -2  10        646.72        625.54        26.44 o                         
   6  -2  10          8.55          9.44         4.65 o                         
   7  -2  10          7.47         -4.69         7.73 o                         
  -7  -1  10         27.67         24.52         9.29 o                         
  -6  -1  10         95.93        107.54        13.03 o                         
  -5  -1  10         62.76         76.92        14.26 o                         
  -4  -1  10        203.03        226.24        15.39 o                         
  -3  -1  10        206.70        231.14        15.07 o                         
  -2  -1  10        661.46        728.30        39.11 o                         
  -1  -1  10        139.61        162.59         7.86 o                         
   0  -1  10       1889.41       2053.55        72.89 o                         
   1  -1  10          2.31          2.64         1.59 o                         
   2  -1  10         87.50         89.25         6.01 o                         
   3  -1  10         43.96         31.22         4.54 o                         
   4  -1  10        153.66        124.68        12.10 o                         
   5  -1  10          0.14          6.07         4.73 o                         
   6  -1  10         31.72         31.93         6.50 o                         
   7  -1  10          4.48          8.74         9.09 o                         
  -7   0  10          0.70         -6.57         6.57 o                         
  -6   0  10          0.60         -0.96         5.00 o                         
  -5   0  10       2815.28       2851.34       143.85 o                         
  -4   0  10         29.75         38.48         6.50 o                         
  -3   0  10         40.05         50.72         6.16 o                         
  -2   0  10        178.49        139.37        10.07 o                         
  -1   0  10        687.08        769.60        33.49 o                         
   0   0  10        831.87        891.09        38.55 o                         
   1   0  10        289.12        289.83        19.94 o                         
   2   0  10         49.97         36.87         8.63 o                         
   3   0  10          3.18          1.81         2.46 o                         
   4   0  10         58.43        102.06        13.46 o                         
   5   0  10          0.79          0.37         3.82 o                         
   6   0  10         80.16         70.22         9.17 o                         
  -7   1  10          1.03         -6.41         6.41 o                         
  -6   1  10         30.20         24.02         6.88 o                         
  -5   1  10         40.41         54.82         9.69 o                         
  -4   1  10        315.92        311.73        20.11 o                         
  -3   1  10         37.20         28.72         5.04 o                         
  -2   1  10        487.64        471.58        18.72 o                         
  -1   1  10         97.84        112.41        10.13 o                         
   0   1  10        256.52        260.75        11.68 o                         
   1   1  10        238.06        262.60        12.06 o                         
   2   1  10       1056.36       1097.78        66.13 o                         
   3   1  10          4.18          5.33         3.12 o                         
   4   1  10        245.23        249.22        12.98 o                         
   5   1  10          0.57         -2.10         5.90 o                         
   6   1  10         40.14         29.16        11.22 o                         
  -7   2  10          1.31         -2.72         6.89 o                         
  -6   2  10         41.01         39.26        11.38 o                         
  -5   2  10         66.67         54.25        11.06 o                         
  -4   2  10       1188.78       1049.93        56.85 o                         
  -3   2  10        866.88        867.84        46.70 o                         
  -2   2  10        274.10        257.17        13.32 o                         
  -1   2  10         21.92         20.18         3.03 o                         
   0   2  10        101.36         85.76         8.50 o                         
   1   2  10          5.39         14.46         7.01 o                         
   2   2  10        140.70        171.38        14.09 o                         
   3   2  10        199.05        198.80        11.99 o                         
   4   2  10         13.17         10.59         3.47 o                         
   5   2  10         38.32         37.56         7.71 o                         
   6   2  10        151.40        128.80        22.68 o                         
  -7   3  10          7.19         -3.36         7.85 o                         
  -6   3  10         94.17         74.84        14.10 o                         
  -5   3  10        232.80        213.58        16.59 o                         
  -4   3  10        157.79        117.51        12.47 o                         
  -3   3  10        330.48        384.24        24.47 o                         
  -2   3  10         44.90         33.26         6.48 o                         
  -1   3  10         17.82         16.25         2.82 o                         
   0   3  10         95.12         88.07         6.20 o                         
   1   3  10         16.69         12.54         3.26 o                         
   2   3  10        133.35        137.59        10.19 o                         
   3   3  10          8.77          3.99         3.06 o                         
   4   3  10         15.95         14.16         3.89 o                         
   5   3  10        173.83        152.84        17.04 o                         
  -6   4  10        130.62        156.09        19.55 o                         
  -5   4  10         37.95         24.36         7.21 o                         
  -4   4  10          2.58         -3.00         3.00 o                         
  -3   4  10          7.34          9.54         3.29 o                         
  -2   4  10        179.80        208.80        13.25 o                         
  -1   4  10        240.32        235.53        16.27 o                         
   0   4  10          0.29          2.08         3.44 o                         
   1   4  10          9.07         11.03         3.23 o                         
   2   4  10        184.02        128.66        11.39 o                         
   3   4  10          8.82          6.64         3.39 o                         
   4   4  10          7.15         11.08         6.16 o                         
   5   4  10          5.01          4.20         8.73 o                         
  -6   5  10         16.13          9.77        13.46 o                         
  -5   5  10         29.92         14.74         6.09 o                         
  -4   5  10         59.67         51.54         9.01 o                         
  -3   5  10        173.23        180.65         9.85 o                         
  -2   5  10        764.75        723.05        28.60 o                         
  -1   5  10         68.02        124.41        20.51 o                         
   0   5  10        419.66        508.11        21.55 o                         
   1   5  10         34.15         29.73         4.25 o                         
   2   5  10         24.36         22.30         4.64 o                         
   3   5  10         10.12         10.81         5.81 o                         
   4   5  10         36.04         29.49         8.12 o                         
  -5   6  10         55.17         38.94        10.42 o                         
  -4   6  10         49.90         46.93         7.41 o                         
  -3   6  10         13.27         14.03         4.40 o                         
  -2   6  10          4.87          3.96         3.51 o                         
  -1   6  10        313.78        310.41        14.95 o                         
   0   6  10          6.60         12.23         3.92 o                         
   1   6  10          0.01         -3.47         5.61 o                         
   2   6  10         65.36         40.96         8.18 o                         
   3   6  10         88.98         58.17        12.66 o                         
  -4   7  10          5.83          8.62         6.50 o                         
  -3   7  10          5.15          8.54         4.78 o                         
  -2   7  10          9.15         11.73         4.89 o                         
  -1   7  10          0.00          3.81         6.01 o                         
   0   7  10          7.58         17.26         6.51 o                         
   1   7  10          3.87         12.67        14.42 o                         
   2   7  10         12.67         18.98         8.16 o                         
  -2   8  10          5.25          8.10         6.78 o                         
  -1   8  10         15.59         28.72         8.57 o                         
  -1 -10  11          3.73          2.56         8.65 o                         
   0 -10  11         16.69          9.29         9.45 o                         
   1 -10  11          0.22         -8.17         8.17 o                         
   2 -10  11         34.63         19.87        10.74 o                         
   3 -10  11        177.73        204.36        27.41 o                         
  -3  -9  11        389.76        357.86        29.82 o                         
  -2  -9  11          8.25         14.52         7.88 o                         
  -1  -9  11          2.09         10.39         6.67 o                         
   0  -9  11          4.80          3.47         6.59 o                         
   1  -9  11          4.53         -1.76         7.21 o                         
   2  -9  11         28.13         26.76         9.45 o                         
   3  -9  11         43.40         50.15        12.98 o                         
   4  -9  11        109.87         51.77        14.10 o                         
   5  -9  11          2.58          5.22         5.14 o                         
  -4  -8  11         43.73         46.95         6.69 o                         
  -3  -8  11         19.48         14.90         8.65 o                         
  -2  -8  11        898.39        866.30        66.98 o                         
  -1  -8  11        199.49        200.77        18.79 o                         
   0  -8  11        166.51        178.65        16.83 o                         
   1  -8  11          2.58         -1.49         5.66 o                         
   2  -8  11          0.14          1.67         5.48 o                         
   3  -8  11         30.49         28.75         8.08 o                         
   4  -8  11        103.22         77.09        12.89 o                         
   5  -8  11          0.32         -4.43         4.43 o                         
  -5  -7  11          5.09          6.40         6.13 o                         
  -4  -7  11         13.43         22.98         4.95 o                         
  -3  -7  11        205.95        182.52        15.29 o                         
  -2  -7  11         61.36         60.31         8.99 o                         
  -1  -7  11        158.90        159.08        13.65 o                         
   0  -7  11        191.21        184.83        22.44 o                         
   1  -7  11         71.66         75.65         9.90 o                         
   2  -7  11          2.37         13.53         6.79 o                         
   3  -7  11        138.12        153.77        24.76 o                         
   4  -7  11          4.72         -1.64         3.20 o                         
   5  -7  11          6.25          0.44         5.26 o                         
   6  -7  11         28.08         22.87         6.17 o                         
  -5  -6  11          0.82          2.57         9.37 o                         
  -4  -6  11         69.01         64.66         8.65 o                         
  -3  -6  11          4.60          4.28         2.73 o                         
  -2  -6  11       2213.15       2233.64       113.38 o                         
  -1  -6  11         43.68         81.86        13.93 o                         
   0  -6  11        454.95        432.07        26.70 o                         
   1  -6  11        316.82        310.22        21.19 o                         
   2  -6  11        208.24        189.33        23.73 o                         
   3  -6  11          3.55          7.02         2.85 o                         
   4  -6  11          0.22          1.45         4.62 o                         
   5  -6  11          9.17         12.20         4.41 o                         
   6  -6  11         81.33         96.85        16.75 o                         
  -6  -5  11         11.89         11.84         7.22 o                         
  -5  -5  11        218.88        220.27        16.43 o                         
  -4  -5  11         10.72         16.00         5.05 o                         
  -3  -5  11         52.66         52.28         4.50 o                         
  -2  -5  11         48.28         66.85         4.77 o                         
  -1  -5  11        299.04        289.02        22.61 o                         
   0  -5  11        129.86        140.89        12.29 o                         
   1  -5  11        100.54         94.55         7.40 o                         
   2  -5  11        616.79        611.84        24.16 o                         
   3  -5  11         21.53         22.30         4.58 o                         
   4  -5  11        107.32        105.47         7.94 o                         
   5  -5  11        218.23        198.44        11.60 o                         
   6  -5  11          0.43          1.79         5.38 o                         
  -6  -4  11         65.99         56.63         9.30 o                         
  -5  -4  11        354.85        387.83        24.20 o                         
  -4  -4  11         31.85         38.90         6.61 o                         
  -3  -4  11         44.24         35.14         5.41 o                         
  -2  -4  11        444.10        459.29        18.41 o                         
  -1  -4  11         27.84         27.77         2.91 o                         
   0  -4  11         80.71         72.89         8.41 o                         
   1  -4  11        344.55        271.90        16.97 o                         
   2  -4  11       1125.52       1110.15        41.19 o                         
   3  -4  11         41.73         54.18         6.65 o                         
   4  -4  11          4.13         -0.45         2.91 o                         
   5  -4  11          0.31         -3.76         3.76 o                         
   6  -4  11          0.02         -4.88         4.88 o                         
  -6  -3  11          0.85          7.99         5.58 o                         
  -5  -3  11          0.39          1.59         5.21 o                         
  -4  -3  11         67.03         72.70         8.55 o                         
  -3  -3  11        187.00        219.56        14.45 o                         
  -2  -3  11        103.98        113.00         7.09 o                         
  -1  -3  11        333.38        396.55        21.17 o                         
   0  -3  11        252.24        249.83        11.03 o                         
   1  -3  11       1982.51       1944.76        80.57 o                         
   2  -3  11        197.89        190.36         9.66 o                         
   3  -3  11         14.39         14.44         3.59 o                         
   4  -3  11        126.08        125.08         8.54 o                         
   5  -3  11          3.45          5.03         4.32 o                         
   6  -3  11         16.48         15.04         5.29 o                         
  -6  -2  11          5.56         12.07         6.61 o                         
  -5  -2  11        116.75        113.92        14.46 o                         
  -4  -2  11        206.68        208.54        14.79 o                         
  -3  -2  11        328.27        316.46        19.22 o                         
  -2  -2  11        254.45        242.73        10.99 o                         
  -1  -2  11         31.72         31.62         3.47 o                         
   0  -2  11        202.50        210.42         9.77 o                         
   1  -2  11         74.71         79.67         5.99 o                         
   2  -2  11         54.01         67.78         6.63 o                         
   3  -2  11        192.41        190.27        10.39 o                         
   4  -2  11        556.08        570.60        26.54 o                         
   5  -2  11          0.13         -3.09         4.26 o                         
   6  -2  11          1.36          3.20         9.53 o                         
  -7  -1  11        148.21        162.67        21.32 o                         
  -6  -1  11         41.74         36.83        18.27 o                         
  -5  -1  11        338.57        364.80        38.97 o                         
  -4  -1  11         90.48        107.79        10.40 o                         
  -3  -1  11         20.58         16.46         3.85 o                         
  -2  -1  11        221.04        231.16        12.15 o                         
  -1  -1  11          1.07         -0.49         1.62 o                         
   0  -1  11        243.29        280.46        14.57 o                         
   1  -1  11         30.23         39.70         4.33 o                         
   2  -1  11        161.25        176.71         9.31 o                         
   3  -1  11        212.43        201.77        12.75 o                         
   4  -1  11        623.40        674.23        31.93 o                         
   5  -1  11         33.66         29.31         4.78 o                         
   6  -1  11         51.20         71.93        11.94 o                         
  -7   0  11         69.79         62.02        13.14 o                         
  -6   0  11        246.01        292.40        28.38 o                         
  -5   0  11       1077.71       1065.36        80.67 o                         
  -4   0  11        237.93        242.16        18.83 o                         
  -3   0  11         95.86         97.08         9.15 o                         
  -2   0  11        182.64        189.45        11.54 o                         
  -1   0  11        251.29        178.48        17.16 o                         
   0   0  11        134.60        169.24        13.07 o                         
   1   0  11        187.51        244.08        24.16 o                         
   2   0  11          4.37          4.06         2.62 o                         
   3   0  11        422.63        444.69        27.90 o                         
   4   0  11        157.17        155.13        12.88 o                         
   5   0  11          1.75         -2.50         4.18 o                         
   6   0  11         45.39         55.79        10.07 o                         
  -7   1  11         32.13         38.78        18.11 o                         
  -6   1  11          2.48         -0.64         5.93 o                         
  -5   1  11        124.53         97.77        17.63 o                         
  -4   1  11        996.72        898.00        49.72 o                         
  -3   1  11        397.13        365.53        33.29 o                         
  -2   1  11         59.45         66.14         6.03 o                         
  -1   1  11        915.81        897.62        37.00 o                         
   0   1  11         99.36        101.86         6.34 o                         
   1   1  11        991.16        894.68        39.20 o                         
   2   1  11          2.65          0.79         2.10 o                         
   3   1  11          3.04          6.52         3.03 o                         
   4   1  11          8.17         15.29         3.73 o                         
   5   1  11         17.70         16.49         6.56 o                         
  -6   2  11          8.84         14.90         8.17 o                         
  -5   2  11        142.34        172.09        14.85 o                         
  -4   2  11        944.95       1099.40        71.02 o                         
  -3   2  11        724.34        762.22        42.25 o                         
  -2   2  11         82.06         95.97         6.22 o                         
  -1   2  11        459.65        474.42        19.41 o                         
   0   2  11         16.71         14.39         4.42 o                         
   1   2  11          0.02         -1.09         3.92 o                         
   2   2  11        164.18        175.14        11.67 o                         
   3   2  11         58.30         64.55         6.72 o                         
   4   2  11          8.43          6.02         3.39 o                         
   5   2  11         69.97         70.35        26.67 o                         
  -6   3  11         21.59         20.99         8.17 o                         
  -5   3  11         54.81         44.55         9.61 o                         
  -4   3  11        327.95        356.21        23.27 o                         
  -3   3  11        606.40        598.58        27.35 o                         
  -2   3  11          5.16          3.41         2.96 o                         
  -1   3  11        138.34        130.07        10.41 o                         
   0   3  11          1.92          3.92         2.22 o                         
   1   3  11         10.57          9.48         3.69 o                         
   2   3  11         30.29         17.08         4.58 o                         
   3   3  11        267.84        301.60        31.89 o                         
   4   3  11          1.26          3.76         5.65 o                         
   5   3  11         40.79         42.62        13.94 o                         
  -5   4  11         23.97         34.29         8.97 o                         
  -4   4  11         97.74         97.92        11.18 o                         
  -3   4  11        210.79        212.15        16.24 o                         
  -2   4  11        202.37        284.76        32.03 o                         
  -1   4  11         48.19         48.13         5.97 o                         
   0   4  11         79.19         76.50         8.93 o                         
   1   4  11         10.36          8.23         3.06 o                         
   2   4  11        100.09         75.99         7.99 o                         
   3   4  11          5.18          8.13         7.53 o                         
   4   4  11          0.69          3.33         6.85 o                         
  -5   5  11         67.21         98.70        17.47 o                         
  -3   5  11         14.66         11.88         3.55 o                         
  -2   5  11        117.59        126.40         8.64 o                         
  -1   5  11         13.91         12.81         3.67 o                         
   0   5  11          0.00          2.33         3.56 o                         
   1   5  11          0.01         -1.99         3.21 o                         
   2   5  11          3.10          9.05         5.36 o                         
   3   5  11          3.22         20.25         8.57 o                         
  -5   6  11         72.16         53.52        11.22 o                         
  -4   6  11          0.21         -1.61         4.19 o                         
  -3   6  11          1.83         -1.51         4.25 o                         
  -2   6  11         17.27         12.27         4.49 o                         
  -1   6  11         86.27         73.61        12.60 o                         
   0   6  11          2.10          1.35         5.33 o                         
   1   6  11         19.59         22.02         6.89 o                         
   2   6  11         34.02         34.03        14.02 o                         
  -3   7  11         26.08         33.57         7.31 o                         
  -2   7  11         11.29         16.22         6.35 o                         
  -1   7  11         24.29         22.84         7.78 o                         
   0   7  11          0.04          2.11        10.41 o                         
   1   7  11         21.77         28.21         9.24 o                         
  -1 -10  12         30.85         35.89        11.86 o                         
   0 -10  12          2.99          0.00         8.97 o                         
   1 -10  12          0.40          6.57        10.09 o                         
   2 -10  12          0.99          1.92        10.41 o                         
   3 -10  12         75.29         33.81        13.62 o                         
  -2  -9  12        176.39        170.69        22.12 o                         
  -1  -9  12         30.49         14.74        10.58 o                         
   0  -9  12          3.13          2.40         8.01 o                         
   1  -9  12          0.94          9.45         8.49 o                         
   2  -9  12         34.35         27.72        10.58 o                         
   3  -9  12         12.14          2.08         8.97 o                         
   4  -9  12        113.12        103.84        17.95 o                         
  -3  -8  12        133.79        120.36        13.29 o                         
  -2  -8  12        461.67        481.19        30.29 o                         
  -1  -8  12          0.98          5.08         6.04 o                         
   0  -8  12         75.47         70.79        10.23 o                         
   1  -8  12        126.35         94.80        23.39 o                         
   2  -8  12          2.77         10.02         6.73 o                         
   3  -8  12        136.45        121.15        19.39 o                         
   4  -8  12         31.31         25.46         4.64 o                         
   5  -8  12          5.83          7.09         5.07 o                         
  -4  -7  12          5.65          0.19         7.05 o                         
  -3  -7  12         20.52         32.80         7.69 o                         
  -2  -7  12        202.22        210.31        26.45 o                         
  -1  -7  12        496.65        517.91        31.69 o                         
   0  -7  12        185.74        199.10        17.63 o                         
   1  -7  12         90.50         73.56        14.10 o                         
   2  -7  12         28.91         32.28         7.73 o                         
   3  -7  12          5.23          4.55         3.61 o                         
   4  -7  12         95.43         98.44         8.85 o                         
   5  -7  12         48.86         57.92         7.05 o                         
  -5  -6  12         24.18         39.42        12.02 o                         
  -4  -6  12         10.88         10.25         5.13 o                         
  -3  -6  12         18.59         11.50         3.60 o                         
  -2  -6  12        520.88        477.34        28.75 o                         
  -1  -6  12        446.86        410.31        25.65 o                         
   0  -6  12         60.63         70.32         9.58 o                         
   1  -6  12         33.17         49.19        12.82 o                         
   2  -6  12         63.85         57.38         5.98 o                         
   3  -6  12          1.90          6.48         2.99 o                         
   4  -6  12          1.31         -0.04         3.13 o                         
   5  -6  12         25.53         33.23         7.77 o                         
   6  -6  12          7.76         11.33         9.75 o                         
  -5  -5  12         45.45         30.33         7.19 o                         
  -4  -5  12         53.33         62.87         7.97 o                         
  -3  -5  12          6.80          7.94         2.84 o                         
  -2  -5  12          0.52         -3.12         3.12 o                         
  -1  -5  12        324.05        292.40        12.88 o                         
   0  -5  12        172.94        113.65        11.06 o                         
   1  -5  12       1187.31       1220.19        44.82 o                         
   2  -5  12          3.24          2.01         4.17 o                         
   3  -5  12          0.81          3.44         2.74 o                         
   4  -5  12          9.70          1.81         3.44 o                         
   5  -5  12         71.48         75.29         7.81 o                         
   6  -5  12          7.37          7.45         6.09 o                         
  -6  -4  12          5.67         11.54         7.69 o                         
  -5  -4  12          1.63          7.44         5.75 o                         
  -4  -4  12         36.10         50.38         7.24 o                         
  -3  -4  12          0.37         -2.61         2.68 o                         
  -2  -4  12         21.98         26.23         4.43 o                         
  -1  -4  12        123.02        120.21         7.27 o                         
   0  -4  12          0.96          0.77         2.64 o                         
   1  -4  12          0.52          2.63         1.88 o                         
   2  -4  12        217.21        188.33        10.17 o                         
   3  -4  12        245.29        262.07        12.76 o                         
   4  -4  12         22.68         30.97         4.52 o                         
   5  -4  12          7.70          5.40         4.24 o                         
   6  -4  12         11.40         10.39         5.96 o                         
  -6  -3  12         56.71         61.37        18.74 o                         
  -5  -3  12        254.73        223.88        23.88 o                         
  -4  -3  12          8.24          8.39         4.51 o                         
  -3  -3  12        144.33        180.96        12.67 o                         
  -2  -3  12        110.96        115.89         9.93 o                         
  -1  -3  12         87.62         65.86         9.22 o                         
   0  -3  12          4.70         30.74         3.89 o                         
   1  -3  12         66.54         72.43         5.60 o                         
   2  -3  12          6.55         13.05         5.60 o                         
   3  -3  12        132.92        120.57        11.46 o                         
   4  -3  12         22.92         25.35         5.33 o                         
   5  -3  12         30.47         38.08         7.19 o                         
   6  -3  12         17.10         12.87         7.75 o                         
  -6  -2  12        134.13        122.38        20.19 o                         
  -5  -2  12         13.37          8.77         7.85 o                         
  -4  -2  12         13.98         11.78         4.32 o                         
  -3  -2  12          4.48          3.62         2.90 o                         
  -2  -2  12        256.67        266.03        13.92 o                         
  -1  -2  12        607.69        631.51        28.51 o                         
   0  -2  12        360.59        366.95        15.80 o                         
   1  -2  12        174.12        167.16        11.89 o                         
   2  -2  12         79.22        128.44         8.92 o                         
   3  -2  12          6.23         10.53         3.08 o                         
   4  -2  12         71.55         69.36        12.88 o                         
   5  -2  12          7.30          6.78         4.14 o                         
   6  -2  12         22.49         28.43         8.16 o                         
  -6  -1  12         49.57         46.15        10.26 o                         
  -5  -1  12        130.86        142.18        25.32 o                         
  -4  -1  12          1.20          4.69         6.33 o                         
  -3  -1  12          0.68         -5.13         6.41 o                         
  -2  -1  12         16.53         23.05         4.03 o                         
  -1  -1  12          6.87         10.05         2.48 o                         
   0  -1  12         68.74         66.25         5.37 o                         
   1  -1  12          0.00          1.31         2.48 o                         
   2  -1  12        220.53        233.57        13.93 o                         
   3  -1  12        403.65        435.66        19.20 o                         
   4  -1  12        283.59        332.73        18.55 o                         
   5  -1  12          0.14          2.92         4.24 o                         
   6  -1  12         10.29         12.47         8.21 o                         
  -6   0  12         15.30          3.20         6.25 o                         
  -5   0  12        666.58        598.13        57.54 o                         
  -4   0  12        442.91        486.17        29.09 o                         
  -3   0  12        234.02        217.88        15.20 o                         
  -2   0  12          0.13         -1.00         1.98 o                         
  -1   0  12          3.04          2.73         2.92 o                         
   0   0  12        142.91        150.62         9.29 o                         
   1   0  12          5.38          3.51         3.01 o                         
   2   0  12          0.00          2.32         2.48 o                         
   3   0  12        168.44        140.24        24.69 o                         
   4   0  12         23.39         24.77         5.18 o                         
   5   0  12         35.90         39.47        10.98 o                         
   6   0  12         35.35         23.23        14.42 o                         
  -6   1  12          3.71          4.65         6.57 o                         
  -5   1  12         12.74         21.95        10.90 o                         
  -4   1  12         63.64         40.43        19.39 o                         
  -3   1  12        124.93        159.60        12.49 o                         
  -2   1  12        119.42        116.23         8.04 o                         
  -1   1  12         35.77         46.58         5.69 o                         
   0   1  12        211.84        225.06        11.02 o                         
   1   1  12        510.24        545.12        26.17 o                         
   2   1  12        136.61        134.68        12.66 o                         
   3   1  12         18.29         17.78         4.74 o                         
   4   1  12         38.70         32.27         5.10 o                         
   5   1  12         14.91         -6.89         8.49 o                         
  -6   2  12         22.34         15.22         7.37 o                         
  -5   2  12          2.79          1.76         4.97 o                         
  -4   2  12        276.48        274.99        19.36 o                         
  -3   2  12         45.91         39.89         9.29 o                         
  -2   2  12        547.97        596.49        33.88 o                         
  -1   2  12        125.29        120.04         8.70 o                         
   0   2  12          4.94          4.19         2.37 o                         
   1   2  12         30.22         41.98        10.58 o                         
   2   2  12         11.17         12.91         4.67 o                         
   3   2  12         47.14         50.30         5.53 o                         
   4   2  12          0.20          9.64         5.50 o                         
   5   2  12          1.12         -1.04        10.09 o                         
  -5   3  12         14.04         15.54         6.73 o                         
  -4   3  12        460.67        462.89        28.58 o                         
  -3   3  12        876.70        890.41        39.06 o                         
  -2   3  12       3703.73       3775.26       153.54 o                         
  -1   3  12         10.98         12.09         3.12 o                         
   0   3  12         52.44         54.42         6.43 o                         
   1   3  12         34.04         30.12         4.65 o                         
   2   3  12         37.07         39.79         5.09 o                         
   3   3  12         13.30         20.11         6.47 o                         
   4   3  12         60.92         54.91         9.62 o                         
  -5   4  12         12.40          4.81         5.93 o                         
  -3   4  12          0.41         -1.02         3.13 o                         
  -2   4  12         11.00          9.35         3.66 o                         
  -1   4  12        141.59        165.21         9.74 o                         
   0   4  12         47.57         52.57         5.68 o                         
   1   4  12         13.70          6.30         3.25 o                         
   2   4  12         31.54         19.64         8.97 o                         
   3   4  12         13.61         30.42         8.74 o                         
   4   4  12          3.96          4.86         7.85 o                         
  -5   5  12          0.08         -5.77         6.57 o                         
  -3   5  12          0.88          0.78         3.90 o                         
  -2   5  12         68.95         59.04        10.86 o                         
  -1   5  12         39.02         53.39        10.26 o                         
   0   5  12        553.68        688.37        40.89 o                         
   1   5  12          0.68         -1.92         4.53 o                         
   2   5  12          3.39         12.97         6.28 o                         
   3   5  12         18.16         12.74         8.44 o                         
  -4   6  12          0.48         -1.94         6.50 o                         
  -3   6  12         40.54         42.22         6.76 o                         
  -2   6  12         15.99          6.30         4.51 o                         
  -1   6  12         58.50         58.51         9.55 o                         
   0   6  12          2.55         -0.29         7.21 o                         
   1   6  12        110.48         76.13        15.55 o                         
  -1   7  12          1.49         -7.33         8.49 o                         
   0 -10  13          0.10          0.80         9.61 o                         
   2 -10  13          0.54         -9.61         9.61 o                         
  -2  -9  13        150.78        129.01        18.27 o                         
  -1  -9  13         25.02         29.16        11.70 o                         
   0  -9  13          0.29         -2.88         8.17 o                         
   1  -9  13          5.77          9.77         8.17 o                         
   2  -9  13         51.64         27.40        11.38 o                         
   3  -9  13          5.70         -3.52         9.61 o                         
   4  -9  13          5.55         -3.04        10.73 o                         
  -3  -8  13          5.60          7.52         7.33 o                         
  -2  -8  13        393.34        427.53        35.28 o                         
  -1  -8  13         52.45         51.75        11.14 o                         
   0  -8  13         83.14         74.80        11.44 o                         
   1  -8  13          4.90         26.60        13.30 o                         
   2  -8  13         23.91         15.54         8.97 o                         
   3  -8  13          0.04          0.64         8.65 o                         
   4  -8  13         33.74         26.00         4.78 o                         
  -4  -7  13          1.23          2.45         6.01 o                         
  -3  -7  13         80.83         84.55        20.74 o                         
  -2  -7  13        148.50        151.78        26.21 o                         
  -1  -7  13          2.41          1.67         5.81 o                         
   0  -7  13        325.67        352.79        26.98 o                         
   1  -7  13        475.08        476.32        34.42 o                         
   2  -7  13         16.91         18.21         6.96 o                         
   3  -7  13        129.95        122.65        10.76 o                         
   4  -7  13          0.23          0.98         4.03 o                         
   5  -7  13         40.48         47.18         9.12 o                         
  -5  -6  13         23.52          9.83         6.33 o                         
  -4  -6  13          2.34         -7.84        10.09 o                         
  -3  -6  13         10.17         11.81         3.15 o                         
  -2  -6  13        238.95        224.00        17.40 o                         
  -1  -6  13        140.28        116.48        16.75 o                         
   0  -6  13        998.87        986.03        55.74 o                         
   1  -6  13        140.13        172.96        15.56 o                         
   2  -6  13          3.70          0.63         4.33 o                         
   3  -6  13          0.43         -2.91         3.11 o                         
   4  -6  13         38.69         41.20         5.93 o                         
   5  -6  13         84.02         78.21        11.52 o                         
  -5  -5  13          3.50          3.56         7.25 o                         
  -4  -5  13         18.92         33.33        10.41 o                         
  -3  -5  13          7.01          8.06         3.62 o                         
  -2  -5  13          1.16          2.70         2.51 o                         
  -1  -5  13        295.45        300.26        13.04 o                         
   0  -5  13       1406.83       1464.48        53.29 o                         
   1  -5  13         60.45         38.78         6.57 o                         
   2  -5  13        124.36         82.11        15.86 o                         
   3  -5  13         50.16         55.26         6.51 o                         
   4  -5  13         28.29         33.96         5.33 o                         
   5  -5  13        145.97        154.16        11.77 o                         
   6  -5  13          2.80          2.49         6.59 o                         
  -5  -4  13         28.80         30.20         7.17 o                         
  -4  -4  13          1.82         -4.83         8.01 o                         
  -3  -4  13         55.43         59.34         7.41 o                         
  -2  -4  13         56.78         54.55         5.41 o                         
  -1  -4  13        176.09        162.72         9.33 o                         
   0  -4  13          0.07         -0.94         1.78 o                         
   1  -4  13        285.59        298.24        14.14 o                         
   2  -4  13       1529.26       1728.98        73.22 o                         
   3  -4  13         28.15         21.82         4.17 o                         
   4  -4  13         51.60         55.62         5.96 o                         
   5  -4  13          0.57          1.05         5.38 o                         
   6  -4  13          0.11         -6.86         7.87 o                         
  -6  -3  13         28.00         25.80         9.61 o                         
  -5  -3  13        106.47        110.46        16.83 o                         
  -4  -3  13         11.25          5.57         4.37 o                         
  -3  -3  13         98.96         95.82        10.08 o                         
  -2  -3  13         89.98        100.65        10.29 o                         
  -1  -3  13         31.08         24.61         6.06 o                         
   0  -3  13          3.50          1.90         2.15 o                         
   1  -3  13        138.22        156.29         8.61 o                         
   2  -3  13        149.26        108.36        17.07 o                         
   3  -3  13          0.97          2.30         3.15 o                         
   4  -3  13        101.62        117.93        10.06 o                         
   5  -3  13        144.66        139.94        18.24 o                         
   6  -3  13         17.04         24.93         9.72 o                         
  -6  -2  13         20.81         15.54         7.85 o                         
  -5  -2  13         23.77         11.07         7.29 o                         
  -4  -2  13         24.63         14.05         4.83 o                         
  -3  -2  13         23.44         21.12         8.09 o                         
  -2  -2  13          0.14         -2.13         2.13 o                         
  -1  -2  13         33.84         34.10         3.96 o                         
   0  -2  13        103.19        102.46         7.68 o                         
   1  -2  13        131.18        154.66        13.40 o                         
   2  -2  13         17.47         17.79         3.75 o                         
   3  -2  13         28.51         12.66         4.65 o                         
   4  -2  13        144.30        150.35        10.27 o                         
   5  -2  13          7.01          4.43         5.02 o                         
   6  -2  13         13.53         18.02         9.28 o                         
  -6  -1  13         29.65         28.04         9.29 o                         
  -5  -1  13          0.26          2.49         5.21 o                         
  -4  -1  13        626.45        636.06        36.42 o                         
  -3  -1  13         68.40         70.08         8.30 o                         
  -2  -1  13         20.77         18.94         3.35 o                         
  -1  -1  13        721.23        714.12        27.68 o                         
   0  -1  13         80.28         91.07         6.64 o                         
   1  -1  13         20.16         14.75         4.34 o                         
   2  -1  13          5.36          7.66         3.28 o                         
   3  -1  13         15.74         12.40         7.87 o                         
   4  -1  13         48.56         38.51         8.97 o                         
   5  -1  13          0.22          5.23         6.31 o                         
  -6   0  13          0.49         -0.16         6.41 o                         
  -5   0  13        136.99        138.01        27.89 o                         
  -4   0  13         74.55         68.93        10.66 o                         
  -3   0  13          2.89          4.93         3.20 o                         
  -2   0  13          8.90          5.84         3.19 o                         
  -1   0  13        428.29        463.63        22.09 o                         
   0   0  13         35.74         32.02         5.90 o                         
   1   0  13         94.11         77.73        13.14 o                         
   2   0  13        135.23        133.37         9.53 o                         
   3   0  13        287.81        281.13        17.32 o                         
   4   0  13          2.67          1.26         4.63 o                         
   5   0  13          8.03         13.06         7.56 o                         
  -6   1  13         82.78         94.85        16.35 o                         
  -5   1  13          0.76          0.96         4.65 o                         
  -4   1  13        215.74        276.73        34.14 o                         
  -3   1  13         14.67         21.63         8.01 o                         
  -2   1  13          0.43         -1.75         2.73 o                         
  -1   1  13          0.32          2.84         2.36 o                         
   0   1  13         33.25         23.80         5.13 o                         
   1   1  13         89.53         80.04         8.29 o                         
   2   1  13        200.75        201.22        11.02 o                         
   3   1  13          5.64          7.46         3.67 o                         
   4   1  13          7.90         17.76         6.34 o                         
   5   1  13         32.74         27.24        10.09 o                         
  -5   2  13         47.71         76.27        14.74 o                         
  -4   2  13         66.92         54.08        15.62 o                         
  -3   2  13        137.66        120.20        18.43 o                         
  -2   2  13        243.48        300.17        24.61 o                         
  -1   2  13        132.27        145.23         8.79 o                         
   0   2  13          1.47         -1.42         3.58 o                         
   1   2  13         43.36         46.78         7.37 o                         
   2   2  13         66.53         64.12         6.72 o                         
   3   2  13          1.91          1.94         6.09 o                         
   4   2  13          1.75          6.90         6.93 o                         
  -5   3  13         21.56         22.59         8.81 o                         
  -4   3  13         52.70         84.91        16.02 o                         
  -3   3  13         42.73         42.49         4.78 o                         
  -2   3  13       1297.46       1330.94        50.18 o                         
  -1   3  13         42.91         47.39         8.09 o                         
   0   3  13        115.01        141.41        10.71 o                         
   1   3  13         98.04        111.66        13.23 o                         
   2   3  13         19.84          5.28         6.65 o                         
   3   3  13         22.04         33.17        12.50 o                         
   4   3  13          1.29          7.27         8.77 o                         
  -5   4  13         52.16        102.38        23.72 o                         
  -3   4  13         23.92         25.02         6.77 o                         
  -2   4  13        135.85        168.61        13.14 o                         
  -1   4  13        909.07       1044.55        42.02 o                         
   0   4  13        812.10        805.07        45.65 o                         
   1   4  13          4.93          4.01         5.60 o                         
   2   4  13          5.43         -0.76         5.31 o                         
   3   4  13         22.82         25.16        11.22 o                         
  -3   5  13          1.21          0.11         5.05 o                         
  -2   5  13          5.13          1.69         4.51 o                         
  -1   5  13         76.33        118.62        13.78 o                         
   0   5  13        124.62         82.04        17.79 o                         
   1   5  13          9.59          6.35        12.34 o                         
  -3   6  13          1.45          1.09         5.68 o                         
  -2   6  13          0.12         -1.86         7.75 o                         
  -1   6  13          6.67          9.56         6.52 o                         
   0   6  13          0.16         -6.57        11.70 o                         
  -1  -9  14         28.03         41.02        12.66 o                         
   0  -9  14          1.14          5.29         9.45 o                         
   1  -9  14          2.51         14.58         9.61 o                         
   2  -9  14         14.16         16.02        10.57 o                         
   3  -9  14          1.28          2.72        11.06 o                         
  -3  -8  14        128.83        112.11        13.44 o                         
  -2  -8  14        226.73        202.96        22.44 o                         
  -1  -8  14         28.90         31.52         8.76 o                         
   0  -8  14          0.08         -4.49         7.69 o                         
   1  -8  14          6.47          5.61         8.81 o                         
   2  -8  14         21.97         11.06         9.29 o                         
   3  -8  14          2.89          5.29         9.61 o                         
   4  -8  14         39.83         50.61        11.78 o                         
  -4  -7  14          7.17         -1.62         4.51 o                         
  -3  -7  14        118.34         80.68        10.94 o                         
  -2  -7  14         46.69         29.00         9.45 o                         
  -1  -7  14          1.95         -0.62         6.08 o                         
   0  -7  14         54.32         51.63         8.86 o                         
   1  -7  14          3.71          2.23         8.41 o                         
   2  -7  14          6.08         -5.13         7.85 o                         
   3  -7  14         76.77         67.76        11.17 o                         
   4  -7  14          7.49          5.83         5.96 o                         
   5  -7  14        181.61        176.68        14.19 o                         
  -4  -6  14          1.38          1.45         4.41 o                         
  -3  -6  14         18.11         11.32         5.60 o                         
  -2  -6  14        153.24        165.18        12.44 o                         
  -1  -6  14        285.06        301.44        26.54 o                         
   0  -6  14         31.31         47.96         9.40 o                         
   1  -6  14        462.30        437.94        28.98 o                         
   2  -6  14        208.89        202.95        13.75 o                         
   3  -6  14         24.74         17.82         4.63 o                         
   4  -6  14          6.95          4.90         4.63 o                         
   5  -6  14          0.98         -5.25         5.25 o                         
  -5  -5  14        114.22        112.88        22.04 o                         
  -4  -5  14          0.04         20.35        10.25 o                         
  -3  -5  14        117.20        131.55        11.63 o                         
  -2  -5  14         66.48         70.95         7.53 o                         
  -1  -5  14          0.96          1.57         2.49 o                         
   0  -5  14        270.84        262.47        15.36 o                         
   1  -5  14          2.65          0.74         3.63 o                         
   2  -5  14        130.74        118.64        26.21 o                         
   3  -5  14          0.51          0.05         3.37 o                         
   4  -5  14          0.18          1.56         4.46 o                         
   5  -5  14          1.62         -0.83         5.44 o                         
  -5  -4  14         40.49         56.18        10.09 o                         
  -4  -4  14         95.29         93.66         9.62 o                         
  -3  -4  14          5.16         -3.18         3.18 o                         
  -2  -4  14          3.38         12.72         3.15 o                         
  -1  -4  14         71.32         73.75         7.24 o                         
   0  -4  14        448.94        488.45        19.96 o                         
   1  -4  14        369.28        380.21        19.71 o                         
   2  -4  14        940.74        947.54        36.99 o                         
   3  -4  14        518.36        474.60        23.45 o                         
   4  -4  14        105.16        106.77        10.11 o                         
   5  -4  14         22.55         15.67         5.70 o                         
  -5  -3  14         81.67         82.48        11.71 o                         
  -4  -3  14        192.55        193.11        14.77 o                         
  -3  -3  14        261.61        242.66        16.30 o                         
  -2  -3  14        132.71        141.56         8.35 o                         
  -1  -3  14         17.34         11.66         2.76 o                         
   0  -3  14          4.34          5.11         2.56 o                         
   1  -3  14         21.77         21.14         5.17 o                         
   2  -3  14         75.96         81.82         7.61 o                         
   3  -3  14       1243.25       1286.60        48.76 o                         
   4  -3  14         28.00         36.06         6.01 o                         
   5  -3  14        107.97         99.20        10.02 o                         
  -5  -2  14          2.82          3.98         4.79 o                         
  -4  -2  14        618.03        687.67        38.90 o                         
  -3  -2  14         15.15          3.57         5.77 o                         
  -2  -2  14          7.90          6.80         3.05 o                         
  -1  -2  14          0.03          1.98         2.64 o                         
   0  -2  14         95.66         98.77         6.86 o                         
   1  -2  14         36.64         32.14         5.38 o                         
   2  -2  14        222.69        229.74        20.94 o                         
   3  -2  14        175.68        176.62        12.09 o                         
   4  -2  14          7.67         11.88         4.82 o                         
   5  -2  14         23.12         28.59         9.08 o                         
  -6  -1  14         52.22         58.97        11.38 o                         
  -5  -1  14        144.48        148.70        17.15 o                         
  -4  -1  14        384.83        429.48        36.41 o                         
  -3  -1  14          1.36         -4.97         6.25 o                         
  -2  -1  14         16.69         16.57         3.51 o                         
  -1  -1  14         66.36         56.06         6.31 o                         
   0  -1  14         49.51         66.75         6.55 o                         
   1  -1  14          0.02         -1.49         2.27 o                         
   2  -1  14          5.53          7.56         3.33 o                         
   3  -1  14          4.80         -0.65         3.43 o                         
   4  -1  14         20.68         18.48         5.16 o                         
   5  -1  14        140.02        137.06        21.08 o                         
  -6   0  14          2.58         -5.29         6.41 o                         
  -5   0  14         98.46         79.97        13.14 o                         
  -4   0  14         75.81         70.58        10.03 o                         
  -3   0  14          1.28          5.61         6.73 o                         
  -2   0  14          0.91          2.40         5.06 o                         
  -1   0  14         69.24         69.27         6.01 o                         
   0   0  14          2.90          5.14         3.26 o                         
   1   0  14          0.05         -1.27         3.25 o                         
   2   0  14          1.56         -0.08         3.32 o                         
   3   0  14         11.22         11.01         4.46 o                         
   4   0  14          2.42          0.27         6.35 o                         
   5   0  14          2.01         26.28        11.38 o                         
  -5   1  14          3.24         -4.65         6.09 o                         
  -4   1  14          3.05         -0.89         3.92 o                         
  -3   1  14        605.80        695.55        39.71 o                         
  -2   1  14        285.97        309.05        21.58 o                         
  -1   1  14         17.67         10.83         4.69 o                         
   0   1  14          5.21          0.87         2.70 o                         
   1   1  14          0.58         -2.00         3.26 o                         
   2   1  14         30.35         28.95         6.89 o                         
   3   1  14         67.86         63.27         7.74 o                         
   4   1  14          2.56         17.14        10.41 o                         
  -5   2  14         39.91         32.53         9.93 o                         
  -3   2  14         10.23         14.20         4.60 o                         
  -2   2  14          0.65          2.37         3.24 o                         
  -1   2  14          1.81         -2.78         2.94 o                         
   0   2  14         53.29         54.76         6.39 o                         
   1   2  14         86.49         85.71         9.71 o                         
   2   2  14          1.04          3.16         4.04 o                         
   3   2  14         85.56        100.59        12.91 o                         
  -5   3  14         64.03         74.35        15.70 o                         
  -3   3  14         18.40         16.91         5.87 o                         
  -2   3  14         18.44          3.69         6.15 o                         
  -1   3  14        133.88        170.19        18.29 o                         
   0   3  14         51.36         42.00         9.69 o                         
   1   3  14         66.86         66.85         9.94 o                         
   2   3  14         10.29         10.35         6.70 o                         
   3   3  14          9.24         10.08         7.36 o                         
  -4   4  14         57.19         50.96        12.82 o                         
  -3   4  14         43.92         38.76         8.16 o                         
  -2   4  14        399.97        446.76        31.52 o                         
  -1   4  14         21.73         23.46         5.40 o                         
   0   4  14        707.64        633.19        53.77 o                         
   1   4  14          0.00         -0.39         5.68 o                         
   2   4  14         35.07         36.63         8.66 o                         
  -3   5  14         30.36         48.89         9.58 o                         
  -2   5  14          1.40          5.37         5.62 o                         
  -1   5  14        214.75        184.50        23.40 o                         
   0   5  14        203.43        266.05        22.10 o                         
   1   5  14         27.85         27.08        10.41 o                         
   0  -9  15          2.99         18.43        10.25 o                         
   1  -9  15        156.50        105.45        22.60 o                         
   2  -9  15         10.66         10.41        10.90 o                         
  -2  -8  15         21.32         17.95        10.74 o                         
  -1  -8  15          0.70          1.92         8.97 o                         
   0  -8  15         25.52         55.76        12.66 o                         
   1  -8  15         66.93         35.57        13.46 o                         
   2  -8  15          4.09          6.57        10.41 o                         
  -3  -7  15         23.84          8.27         8.05 o                         
  -2  -7  15         38.92         39.79        16.98 o                         
  -1  -7  15          6.25          8.14         7.41 o                         
   0  -7  15         19.21          4.13        11.38 o                         
   1  -7  15          0.78          0.48         8.33 o                         
   2  -7  15          1.34         -0.32         9.77 o                         
   3  -7  15         35.09         40.51         6.96 o                         
   4  -7  15         21.05         30.94         6.57 o                         
  -4  -6  15         14.17         23.14         6.06 o                         
  -3  -6  15          1.34         29.48        16.82 o                         
  -2  -6  15          1.63          1.84         4.44 o                         
  -1  -6  15         15.74         19.71         8.81 o                         
   0  -6  15        187.85        166.70        21.64 o                         
   1  -6  15         13.59         25.64        10.41 o                         
   2  -6  15         46.51         44.69         7.66 o                         
   3  -6  15          0.00         -4.19         4.19 o                         
   4  -6  15         15.34         15.08         5.63 o                         
  -4  -5  15        111.78        120.03        11.40 o                         
  -3  -5  15        211.33        219.84        13.60 o                         
  -2  -5  15          2.41         -0.43         7.99 o                         
  -1  -5  15        274.30        293.00        16.12 o                         
   0  -5  15        262.64        253.88        26.39 o                         
   1  -5  15        121.05        103.00        11.06 o                         
   2  -5  15        766.14        813.41        76.10 o                         
   3  -5  15         10.10         10.45         5.63 o                         
   4  -5  15          4.92          2.12         4.80 o                         
   5  -5  15          0.93         -4.62        11.22 o                         
  -5  -4  15          0.70         -5.38        13.22 o                         
  -4  -4  15         26.74         49.03        12.02 o                         
  -3  -4  15          8.86         16.98         8.81 o                         
  -2  -4  15         13.42         13.83         3.27 o                         
  -1  -4  15        249.98        252.54        12.98 o                         
   0  -4  15         59.81         45.57         5.88 o                         
   1  -4  15          5.11          1.23         2.60 o                         
   2  -4  15          5.04         10.57         4.60 o                         
   3  -4  15         27.85         21.75         5.11 o                         
   4  -4  15         21.05         23.73         9.63 o                         
   5  -4  15         20.65          9.56         7.77 o                         
  -5  -3  15          3.04         10.32         5.99 o                         
  -4  -3  15        223.29        223.97        16.66 o                         
  -3  -3  15          5.06          9.77         8.17 o                         
  -2  -3  15         20.23         12.05         3.38 o                         
  -1  -3  15         10.83          8.93         3.26 o                         
   0  -3  15        140.88        145.62         9.79 o                         
   1  -3  15        104.74        113.19         9.46 o                         
   2  -3  15         33.67         36.32         6.30 o                         
   3  -3  15          9.07         11.23         5.00 o                         
   4  -3  15        280.33        238.26        26.04 o                         
   5  -3  15          0.37         10.05         9.80 o                         
  -5  -2  15          6.37         -2.56         4.78 o                         
  -4  -2  15         28.14         27.15         7.77 o                         
  -3  -2  15        100.07         84.28        14.74 o                         
  -2  -2  15        175.85        159.87         9.27 o                         
  -1  -2  15          4.90          4.30         3.74 o                         
   0  -2  15          9.06         10.85         4.35 o                         
   1  -2  15          1.92          3.40         3.12 o                         
   2  -2  15         34.26         37.43         8.07 o                         
   3  -2  15        753.57        778.88        36.39 o                         
   4  -2  15         26.82         34.72         6.74 o                         
   5  -2  15         50.04         56.78        13.81 o                         
  -5  -1  15         41.31         41.50         9.61 o                         
  -4  -1  15        286.86        286.52        20.10 o                         
  -3  -1  15         23.12         35.25        11.06 o                         
  -2  -1  15        162.57        157.10         9.39 o                         
  -1  -1  15         22.15         17.71         4.81 o                         
   0  -1  15        264.11        264.32        16.34 o                         
   1  -1  15          5.81          1.98         2.96 o                         
   2  -1  15          0.01         -2.59         3.11 o                         
   3  -1  15         62.50         66.84        10.05 o                         
   4  -1  15          4.88          7.91        11.86 o                         
  -5   0  15          0.29          0.00         5.13 o                         
  -4   0  15        104.12         92.93        13.46 o                         
  -3   0  15          0.18          5.36         4.92 o                         
  -2   0  15          0.69         -0.07         3.15 o                         
  -1   0  15          5.96          6.37         3.10 o                         
   0   0  15          6.09          8.25         3.09 o                         
   1   0  15          8.10          1.17         3.96 o                         
   2   0  15          5.45         -0.60         4.19 o                         
   3   0  15          0.11          1.76         4.66 o                         
   4   0  15         24.18         23.53         9.58 o                         
  -5   1  15          0.96         11.06         5.93 o                         
  -3   1  15        352.70        374.23        32.55 o                         
  -2   1  15        114.70        137.20        10.36 o                         
  -1   1  15          0.03          1.27         3.52 o                         
   0   1  15          3.74         -0.36         4.37 o                         
   1   1  15          6.41          4.29         3.32 o                         
   2   1  15         40.86         29.75         6.92 o                         
   3   1  15          1.86         10.09         8.01 o                         
   4   1  15         12.65         27.40        12.82 o                         
  -3   2  15        195.95        220.88        24.21 o                         
  -2   2  15         45.70         47.08         6.80 o                         
  -1   2  15          3.22          2.79         4.47 o                         
   0   2  15          1.01         -1.13         3.44 o                         
   1   2  15         19.15         19.73         5.63 o                         
   2   2  15          6.80          3.09        11.06 o                         
   3   2  15         79.03         83.25        14.98 o                         
  -4   3  15          1.40         12.02         7.05 o                         
  -3   3  15         29.47         12.63         5.85 o                         
  -2   3  15         10.20          7.97         4.96 o                         
  -1   3  15         58.69         60.79         7.65 o                         
   0   3  15          1.93          7.17         7.21 o                         
   1   3  15        153.93         89.88        13.62 o                         
   2   3  15          0.27          7.33         6.87 o                         
  -3   4  15          0.01         -3.07        17.54 o                         
  -2   4  15         81.45         97.02        10.01 o                         
  -1   4  15         28.89         37.70         8.83 o                         
   0   4  15         81.19         97.87        12.80 o                         
   1   4  15         15.98          4.49        12.82 o                         
  -1  -8  16          8.19         20.35        10.41 o                         
   0  -8  16         25.52         18.27        10.09 o                         
   1  -8  16         22.25         10.74        12.02 o                         
  -2  -7  16         16.28         10.57         8.59 o                         
  -1  -7  16         12.68          8.18         7.93 o                         
   0  -7  16         30.11         41.82        12.82 o                         
   1  -7  16          9.20         21.31        11.38 o                         
   2  -7  16          5.51         15.22        10.90 o                         
   3  -7  16          0.43          0.00         7.69 o                         
  -3  -6  16         35.14         40.51         7.42 o                         
  -2  -6  16         47.35         52.71         5.67 o                         
  -1  -6  16          9.49          8.59         4.92 o                         
   0  -6  16         34.87         22.27         4.10 o                         
   1  -6  16          6.03          4.22         5.08 o                         
   2  -6  16         40.58         45.90         9.01 o                         
   3  -6  16         19.52         13.18         8.09 o                         
   4  -6  16          7.68         -1.47         5.71 o                         
  -4  -5  16         36.11         23.80         6.74 o                         
  -3  -5  16          3.74          4.99         3.70 o                         
  -2  -5  16          8.66         11.45         3.59 o                         
  -1  -5  16          2.53          2.08         4.38 o                         
   0  -5  16         44.49         40.07         4.88 o                         
   1  -5  16        227.41        247.56        21.31 o                         
   2  -5  16          1.25         -3.16         5.75 o                         
   3  -5  16         19.53         14.54         4.86 o                         
   4  -5  16         19.05         10.39         6.25 o                         
  -4  -4  16          6.12          5.36         6.10 o                         
  -3  -4  16         63.42         55.77         6.78 o                         
  -2  -4  16          0.03          2.10         3.41 o                         
  -1  -4  16        104.29        114.99         9.78 o                         
   0  -4  16         46.08         46.68         6.27 o                         
   1  -4  16         84.36         96.46         7.83 o                         
   2  -4  16        703.45        760.16        43.70 o                         
   3  -4  16          9.90         13.44         5.12 o                         
   4  -4  16          5.24          1.98         5.99 o                         
  -4  -3  16          3.80         -1.20         4.26 o                         
  -3  -3  16          0.00          1.06         4.65 o                         
  -2  -3  16        191.80        205.49        18.21 o                         
  -1  -3  16        264.57        297.71        26.98 o                         
   0  -3  16         15.84         16.00         4.17 o                         
   1  -3  16         22.34         23.01         4.44 o                         
   2  -3  16         35.86         36.11         7.27 o                         
   3  -3  16        294.73        297.53        17.75 o                         
   4  -3  16         12.15          4.55         6.19 o                         
  -4  -2  16         27.76         24.48         6.27 o                         
  -3  -2  16        214.24        201.09        29.26 o                         
  -2  -2  16         70.41         68.25         7.26 o                         
  -1  -2  16         56.81         49.11         6.30 o                         
   0  -2  16         23.05         19.69         4.41 o                         
   1  -2  16          0.17         -2.77         3.28 o                         
   2  -2  16         25.25         24.46         7.04 o                         
   3  -2  16         26.56         25.89         6.35 o                         
   4  -2  16         56.18         76.47        12.63 o                         
  -4  -1  16          6.11         20.51        14.90 o                         
  -3  -1  16         50.80         46.82         9.69 o                         
  -2  -1  16         48.44         61.19         7.75 o                         
  -1  -1  16         45.31         42.70         5.69 o                         
   0  -1  16         47.04         32.52         5.76 o                         
   1  -1  16         10.91          5.22         5.95 o                         
   2  -1  16         11.98         18.76         6.96 o                         
   3  -1  16         60.93         75.16         9.33 o                         
   4  -1  16         35.91         16.34        11.38 o                         
  -3   0  16          0.03          2.28         4.57 o                         
  -2   0  16          0.19         -3.63         3.63 o                         
  -1   0  16         55.37         51.61         5.83 o                         
   0   0  16         25.64         28.68         6.55 o                         
   1   0  16         94.14        155.43        15.63 o                         
   2   0  16         44.83         40.63         8.65 o                         
   3   0  16          0.01          0.03         6.64 o                         
  -4   1  16         33.77         46.95        11.38 o                         
  -3   1  16        115.21        137.22        21.88 o                         
  -2   1  16        176.49        205.56        16.70 o                         
  -1   1  16         37.96         45.67         6.99 o                         
   0   1  16         48.93         48.22         6.63 o                         
   1   1  16        151.21        100.16        16.83 o                         
   2   1  16         60.32         33.01        10.10 o                         
   3   1  16          4.98         14.74         9.13 o                         
  -4   2  16          0.27          7.37         8.49 o                         
  -3   2  16        300.77        334.65        23.24 o                         
  -2   2  16         17.79          6.73         7.05 o                         
  -1   2  16          9.17          8.98         5.14 o                         
   0   2  16         24.30         18.20         6.50 o                         
   1   2  16         12.53          2.77         5.21 o                         
   2   2  16          0.19         -2.15         7.11 o                         
  -3   3  16          0.98          6.09        10.73 o                         
  -2   3  16          4.21         10.52         6.18 o                         
  -1   3  16        110.01        119.36        26.36 o                         
   0   3  16         99.95        105.55        13.14 o                         
   1   3  16         29.66         36.56        10.91 o                         
  -1  -7  17          6.85         -3.69         8.97 o                         
   1  -7  17          4.68         -2.56        10.89 o                         
  -2  -6  17          4.86          9.10         4.09 o                         
  -1  -6  17         16.74         15.04         3.93 o                         
   0  -6  17         24.20         21.70         4.54 o                         
   1  -6  17          1.67         -4.44         4.44 o                         
   2  -6  17         11.28         11.07         4.49 o                         
   3  -6  17         47.41         52.94        10.66 o                         
  -3  -5  17          1.73          1.23         3.88 o                         
  -2  -5  17          7.02         11.76         4.24 o                         
  -1  -5  17         85.70         85.99         9.64 o                         
   0  -5  17         42.43         32.04         7.89 o                         
   1  -5  17         46.86         53.99         6.37 o                         
   2  -5  17        372.38        393.42        20.39 o                         
   3  -5  17         39.46         38.00         9.68 o                         
  -3  -4  17         10.87         17.84         6.19 o                         
  -2  -4  17         50.13         53.72         7.77 o                         
  -1  -4  17          3.25          3.02         3.62 o                         
   0  -4  17         31.96         36.05         4.93 o                         
   1  -4  17         97.42         92.29        10.72 o                         
   2  -4  17        759.54        887.56        40.18 o                         
   3  -4  17        143.85        154.43        12.55 o                         
  -4  -3  17          2.47        -12.02        12.02 o                         
  -3  -3  17         22.55         19.84         4.86 o                         
  -2  -3  17         28.11         18.85         4.67 o                         
  -1  -3  17          2.02          1.02         3.59 o                         
   0  -3  17          0.92         -1.58         4.91 o                         
   1  -3  17          1.83         -2.17         4.21 o                         
   2  -3  17          0.07          3.08         5.22 o                         
   3  -3  17        128.92        107.26        10.36 o                         
  -3  -2  17        152.59        178.58        20.11 o                         
  -2  -2  17        141.27        124.24        12.75 o                         
  -1  -2  17         23.80         20.21         4.51 o                         
   0  -2  17        145.48        160.28        17.00 o                         
   1  -2  17          4.42         -0.12         5.17 o                         
   2  -2  17          3.24         11.58         4.67 o                         
   3  -2  17        112.14        103.88        10.82 o                         
  -4  -1  17          9.41          9.13         6.73 o                         
  -3  -1  17        296.72        299.98        36.96 o                         
  -2  -1  17          0.03          6.83         5.86 o                         
  -1  -1  17        122.69        123.60         9.90 o                         
   0  -1  17        519.63        542.30        33.25 o                         
   1  -1  17         35.28         48.64        10.74 o                         
   2  -1  17          0.67          5.65         6.45 o                         
   3  -1  17          5.50         15.06         9.61 o                         
  -4   0  17         35.82         33.49        11.06 o                         
  -3   0  17        232.57        202.69        17.23 o                         
  -2   0  17         56.47         58.80         7.44 o                         
  -1   0  17          0.49          6.72         4.18 o                         
   0   0  17          3.50         27.34         6.43 o                         
   1   0  17         33.47         46.96         9.21 o                         
   2   0  17          8.73          6.57         6.93 o                         
   3   0  17         27.45         26.85         9.44 o                         
  -3   1  17         69.86         48.16        15.14 o                         
  -2   1  17          0.12          2.27         4.55 o                         
  -1   1  17         21.36         20.56         6.29 o                         
   0   1  17         18.72         14.42         8.33 o                         
   1   1  17         10.14          6.25         7.37 o                         
   2   1  17         28.51         24.19        11.38 o                         
  -2   2  17          1.82          4.60         6.08 o                         
  -1   2  17          0.71         -0.48         8.81 o                         
   0   2  17         12.35         17.51        11.06 o                         
   1   2  17          0.52          8.28         6.80 o                         
  -1  -6  18          4.62          0.57         4.45 o                         
   0  -6  18          1.94          5.72         4.95 o                         
   1  -6  18          2.31          6.54         4.55 o                         
   2  -6  18         98.03         75.88        10.29 o                         
  -2  -5  18         74.89         67.04         6.71 o                         
  -1  -5  18          0.01          1.82         4.00 o                         
   0  -5  18         25.79         21.28         4.97 o                         
   1  -5  18          0.83         -1.87         4.37 o                         
   2  -5  18          0.22          2.71         4.92 o                         
  -2  -4  18          0.00          3.52         4.43 o                         
  -1  -4  18         16.22         18.66         4.69 o                         
   0  -4  18          0.60          2.29         4.10 o                         
   1  -4  18          1.80          0.95         4.72 o                         
   2  -4  18         33.16         54.89        11.77 o                         
  -3  -3  18         60.14         64.07         8.46 o                         
  -2  -3  18          9.06          8.69         5.62 o                         
  -1  -3  18         15.47         18.53         6.15 o                         
   0  -3  18         26.38         31.31         8.41 o                         
   1  -3  18          5.26         11.00         9.85 o                         
   2  -3  18          0.06          1.93         5.08 o                         
   3  -3  18         15.38          7.21         8.00 o                         
  -3  -2  18         14.71         20.82         9.49 o                         
  -2  -2  18         24.68         25.18         5.58 o                         
  -1  -2  18         93.15         80.50         7.50 o                         
   0  -2  18         15.70         27.70         6.68 o                         
   1  -2  18          1.24         -2.64         4.21 o                         
   2  -2  18          2.91          0.03        17.78 o                         
  -3  -1  18          7.93         16.34         8.97 o                         
  -2  -1  18         46.47         39.36         8.85 o                         
  -1  -1  18         64.13         60.53         7.36 o                         
   0  -1  18         67.64         60.08         8.95 o                         
   1  -1  18          0.19         20.51        12.50 o                         
   2  -1  18          9.14         12.92         7.87 o                         
  -2   0  18         53.12         41.06        11.53 o                         
  -1   0  18          0.12         -1.32         5.43 o                         
   0   0  18         77.08         81.64        13.45 o                         
   1   0  18         74.57         59.55         9.97 o                         
  -2   1  18          8.18         -6.31         7.69 o                         
  -1   1  18          2.52          3.05         7.43 o                         
   0   1  18         20.26         15.53        17.14 o                         
   0  -5  19          4.47         -0.46         4.78 o                         
  -1  -4  19         28.69          8.44         5.78 o                         
   0  -4  19          0.14          0.75         5.12 o                         
   1  -4  19          3.00          6.36        11.05 o                         
  -1  -3  19          5.85         14.33         5.64 o                         
   0  -3  19          7.75          1.97        10.59 o                         
   1  -3  19          0.61         -1.20         5.14 o                         
  -1  -2  19          6.43          8.32         5.75 o                         
   0  -2  19          3.49          5.21         5.24 o                         
   1  -2  19          0.07          2.86         7.37 o                         
  -1  -1  19         32.54         28.44         9.61 o                         
   0  -1  19         57.41         77.43        17.78 o                         
                                                                                
